# Supplementary material for: Studying the long-term adaptation of Haloferax volcanii to low salt conditions: transcriptomic and genetic analyses
Source: Front Microbiol. 2026 Jan 15;16:1697018. doi: 10.3389/fmicb.2025.1697018 (PMC12852389; doi:10.3389/fmicb.2025.1697018)
Supplement: Supplementary file 10 [file Table_1.xlsx]

## Sheet: 26h LS vs Ctrl up
GeneID	Base mean	log2(FC)	StdErr	Wald-Stats	P-value	P-adj	Expr rel to Ctrl	FC	FSC	Protein name	Protein size (AA)
HVO_A0478	27.4348	7.26244	1.53372	4.73517	2.1887e-06	3.32092e-05	153.536	TP	TP_CP	ABC-type transport system permease protein (probable substrate phosphate)	377
HVO_B0293	72.63	4.86315	0.784536	6.19876	5.69086e-10	1.811e-08	29.1041	TP	TP_CP	ABC-type transport system permease protein (probable substrate glycerol-3-phosphate)	297
HVO_2375	682.864	4.71075	0.428752	10.9871	4.40683e-28	1.5847e-25	26.1865	TP	TP_CP	ABC-type transport system periplasmic substrate-binding protein (probable substrate phosphate)	345
HVO_A0566	18.5119	4.28597	1.20246	3.56432	0.000364794	0.00267714	19.5076	AA	MET	3-isopropylmalate dehydratase small subunit	176
HVO_B0064	433.775	3.81348	0.735577	5.18434	2.16784e-07	4.41329e-06	14.0596	GEN	MIS	CbtA family protein	278
HVO_A0209	1983.49	3.65394	0.38705	9.4405	3.71003e-21	5.33651e-19	12.5877	MIS	MIS	CRISPR-associated nuclease/helicase Cas3	937
HVO_B0292	233.827	3.61804	0.503332	7.18818	6.56585e-13	3.19065e-11	12.2783	TP	TP_CP	ABC-type transport system periplasmic substrate-binding protein (probable substrate glycerol-3-phosphate)	489
HVO_2410	941.894	3.60817	0.514217	7.01682	2.26979e-12	1.04643e-10	12.1946	TP	TP_CP	DAB-type transport system subunit DabA (probable substrate carbon dioxide)	810
HVO_A0083	100.262	3.55729	0.587892	6.05093	1.44011e-09	4.21976e-08	11.772	GEN	MIS	Rieske-type iron-sulfur protein (2Fe-2S)	125
HVO_B0063	103.456	3.5236	0.50708	6.9488	3.68418e-12	1.63559e-10	11.5003	GEN	MIS	CbtB family protein	61
HVO_A0271	32.5698	3.51471	0.82502	4.26015	2.04288e-05	0.000225343	11.4297	CIM	MET	glycerol-3-phosphate dehydrogenase subunit C	478
HVO_B0065	232.435	3.50838	0.421554	8.32248	8.61419e-17	7.74415e-15	11.3796	GEN	MIS	thioredoxin domain protein	113
HVO_2114	10.7595	3.4689	1.27148	2.72824	0.00636727	0.0298602	11.0724	GEN	MIS	homolog to 4-hydroxy-tetrahydrodipicolinate synthase	311
HVO_B0053	111.097	3.4657	0.555011	6.24438	4.25493e-10	1.39098e-08	11.0479	GEN	MIS	DUF3209 family protein	127
HVO_B0294	65.6156	3.45204	0.60758	5.68163	1.33415e-08	3.40257e-07	10.9438	TP	TP_CP	ABC-type transport system permease protein (probable substrate glycerol-3-phosphate)	288
HVO_2806	196.431	3.44898	0.48695	7.08281	1.4126e-12	6.68381e-11	10.9206	GEN	MIS	HTH domain protein	72
HVO_C0074	1086.41	3.39329	0.289916	11.7044	1.21022e-31	6.21706e-29	10.507	TP	TP_CP	ABC-type transport system ATP-binding protein (probable substrate dipeptide/oligopeptide)	690
HVO_C0020_A	10.0795	3.37064	1.28391	2.6253	0.00865733	0.0381985	10.3434	ISH	MIS	ISH14-type transposase HfIRS8 (nonfunctional)	14
HVO_C0072	188.594	3.34925	0.419317	7.9874	1.37817e-15	1.01837e-13	10.1912	TP	TP_CP	ABC-type transport system permease protein (probable substrate dipeptide/oligopeptide)	297
HVO_0777	364.832	3.34629	0.375114	8.92072	4.63271e-19	5.37395e-17	10.1703	GEN	MIS	HalOD1 domain protein	93
HVO_C0073	147.217	3.34226	0.429621	7.77956	7.27793e-15	4.67347e-13	10.142	TP	TP_CP	ABC-type transport system permease protein (probable substrate dipeptide/oligopeptide)	321
HVO_C0044	294.784	3.23225	0.542164	5.96177	2.49525e-09	7.0653e-08	9.39735	GEN	MIS	PLD domain protein	333
HVO_1158	10.6978	3.22123	1.27362	2.52919	0.0114327	0.0477006	9.32579	CHY	UNASS	conserved hypothetical protein	166
HVO_0643	29.8094	3.21937	0.789783	4.07627	4.57634e-05	0.000444771	9.3138	CHY	UNASS	conserved hypothetical protein	59
HVO_2405	114.767	3.19201	0.480321	6.64557	3.02056e-11	1.16795e-09	9.13881	TP	TP_CP	ABC-type transport system ATP-binding protein (probable substrate nickel)	266
HVO_B0057	748.612	3.17029	0.601165	5.27358	1.33789e-07	2.81349e-06	9.0023	COM	MET	cobalt-factor-III C17-methyltransferase	344
HVO_2845	37.3976	3.16682	0.717264	4.41514	1.00946e-05	0.00012347	8.98064	CHY	UNASS	conserved hypothetical protein	182
HVO_B0082	101.427	3.10779	0.475067	6.54178	6.07896e-11	2.20808e-09	8.62059	TP	TP_CP	ABC-type transport system periplasmic substrate-binding protein (probable substrate dipeptide/oligopeptide)	569
HVO_B0186	41.902	3.09768	0.67763	4.57134	4.8461e-06	6.47828e-05	8.56041	TP	TP_CP	ABC-type transport system permease protein (probable substrate dipeptide/oligopeptide)	298
HVO_A0210	25.5407	3.07656	0.798681	3.85206	0.00011713	0.00102489	8.43603	MIS	MIS	CRISPR-associated exonuclease Cas4	183
HVO_A0576	225.083	3.04357	0.404236	7.52919	5.10546e-14	2.91416e-12	8.24527	TP	TP_CP	ABC-type transport system periplasmic substrate-binding protein (probable substrate branched-chain amino acids)	435
HVO_B0054	696.393	3.01584	0.650673	4.63495	3.57018e-06	5.05448e-05	8.0883	COM	MET	sirohydrochlorin cobaltochelatase	406
HVO_A0480	33.8214	2.95794	0.697951	4.23803	2.25486e-05	0.000242045	7.77014	TP	TP_CP	ABC-type transport system ATP-binding protein (probable substrate phosphate)	317
HVO_C0026A	91.5417	2.94161	0.475902	6.18113	6.3643e-10	2.00755e-08	7.68269	CHY	UNASS	conserved hypothetical protein	116
HVO_B0185	44.8829	2.92991	0.680846	4.30333	1.68248e-05	0.000190859	7.6206	TP	TP_CP	ABC-type transport system permease protein (probable substrate dipeptide/oligopeptide)	314
HVO_A0477	281.086	2.91409	0.363949	8.00687	1.17669e-15	9.00292e-14	7.53754	TP	TP_CP	ABC-type transport system periplasmic substrate-binding protein (probable substrate phosphate)	396
HVO_B0058	556.026	2.91404	0.663097	4.3946	1.10978e-05	0.00013347	7.53728	COM	MET	cobalt-factor-III C17-methyltransferase	294
HVO_B0055	246.443	2.86281	0.710991	4.02651	5.66104e-05	0.000539976	7.27433	CHY	UNASS	conserved hypothetical protein	225
HVO_B0059	720.702	2.86277	0.572175	5.00331	5.63536e-07	1.01324e-05	7.2741	COM	MET	cobalt-precorrin-5A hydrolase	326
HVO_B0052	448.107	2.84334	0.552269	5.14847	2.62618e-07	5.24652e-06	7.1768	GEN	MIS	PQQ repeat protein	412
HVO_2408	125.425	2.8346	0.462275	6.13184	8.6871e-10	2.693e-08	7.13343	TP	TP_CP	ABC-type transport system permease protein (probable substrate nickel)	218
HVO_0955	28.5486	2.81232	0.785587	3.5799	0.00034373	0.00255383	7.02414	CHY	UNASS	conserved hypothetical protein	258
HVO_A0429	411.134	2.80761	0.37786	7.4303	1.08352e-13	5.99434e-12	7.00125	GEN	MIS	homolog to D-aminoacylase	537
HVO_A0569	38.7964	2.74597	0.645104	4.25663	2.07536e-05	0.00022753	6.70839	GEN	MIS	family 3 CoA transferase	401
HVO_2406	82.617	2.74371	0.479991	5.71617	1.08954e-08	2.8187e-07	6.69789	TP	TP_CP	ABC-type transport system permease protein (probable substrate nickel)	270
HVO_B0291	116.306	2.7221	0.556211	4.894	9.88045e-07	1.66808e-05	6.59832	LIP	MET	glycerophosphodiester phosphodiesterase	225
HVO_C0067	427.121	2.70996	0.323159	8.38586	5.03569e-17	4.64317e-15	6.54306	GEN	MIS	FAD-dependent oxidoreductase	392
HVO_A0570	119.287	2.70576	0.490447	5.51692	3.44988e-08	8.20414e-07	6.52401	GEN	MIS	probable metal-dependent hydrolase	466
HVO_C0022	126.333	2.68441	0.507311	5.29144	1.21355e-07	2.59757e-06	6.42818	CHY	UNASS	conserved hypothetical protein (nonfunctional)	109
HVO_2411	271.025	2.67539	0.379808	7.04406	1.86723e-12	8.72021e-11	6.38811	TP	TP_CP	DAB-type transport system subunit DabB (probable substrate carbon dioxide)	494
HVO_A0171	48.2903	2.62881	0.589757	4.45745	8.29419e-06	0.000105392	6.18515	TP	TP_CP	chloride channel protein	653
HVO_A0326	864.027	2.56494	0.321157	7.98655	1.38766e-15	1.01837e-13	5.91729	MIS	MIS	beta-D-galactosidase	684
HVO_0592	65.3237	2.55002	0.592126	4.30655	1.65824e-05	0.000189302	5.85642	COM	MET	adenosylcobinamide amidohydrolase	245
HVO_B0066	96.0584	2.54261	0.46095	5.51601	3.46782e-08	8.20414e-07	5.82641	REG	ENV	Lrp/AsnC family transcription regulator	164
HVO_A0207	2549.23	2.52546	0.295267	8.55315	1.1977e-17	1.1334e-15	5.75758	MIS	MIS	CRISPR-associated protein Cas7	340
HVO_A0208	1944.51	2.52079	0.37372	6.74513	1.52889e-11	6.17739e-10	5.73895	MIS	MIS	CRISPR-associated protein Cas5, Hmari subtype	265
HVO_C0043	1035.58	2.4824	0.324088	7.65966	1.86433e-14	1.13629e-12	5.58828	CHY	UNASS	conserved hypothetical protein	661
HVO_B0050	1298.05	2.47342	0.55645	4.445	8.78923e-06	0.000110511	5.55358	COM	MET	ATP-dependent cobaltochelatase subunit CobN	1284
HVO_B0215	25.6179	2.46878	0.815027	3.02908	0.00245303	0.0135293	5.53575	GEN	MIS	ARM repeat protein / blue copper domain protein	1736
HVO_0057	26.7816	2.44937	0.851693	2.87588	0.00402902	0.0203488	5.46176	CHY	UNASS	conserved hypothetical protein	148
HVO_2223	67.4713	2.44763	0.504005	4.85637	1.19559e-06	1.96318e-05	5.45521	TP	TP_CP	SSSF family transport protein	325
HVO_B0060	775.355	2.44036	0.461077	5.29273	1.20504e-07	2.59481e-06	5.42776	COM	MET	cobalt-precorrin-4 C11-methyltransferase	279
HVO_2765	141.71	2.43768	0.583253	4.17945	2.92219e-05	0.00030196	5.41768	TP	TP_CP	ABC-type transport system permease protein (probable substrate dipeptide/oligopeptide)	374
HVO_1192	406.762	2.43351	0.530871	4.584	4.56174e-06	6.1902e-05	5.40206	TP	TP_CP	ABC-type transport system periplasmic substrate-binding protein (probable substrate branched-chain amino acids) (nonfunctional)	31
HVO_B0062	458.571	2.43187	0.585468	4.15372	3.27114e-05	0.000334176	5.39592	COM	MET	cobalt-precorrin-6B C15-methyltransferase (decarboxylating)	184
HVO_1441	310.347	2.42697	0.366913	6.61457	3.72635e-11	1.41052e-09	5.37764	TP	TP_CP	ABC-type transport system permease protein	352
HVO_C0023	32.8408	2.42526	0.634582	3.82183	0.000132465	0.00114782	5.37127	CHY	UNASS	conserved hypothetical protein	164
HVO_0875	29.5107	2.38786	0.672053	3.55309	0.00038074	0.00277717	5.23381	GEN	MIS	DUF1628 domain protein	136
HVO_A0582	25.6824	2.36751	0.800978	2.95577	0.00311889	0.016421	5.16048	GEN	MIS	PrpD family protein	457
HVO_B0184	155.909	2.36675	0.378894	6.24646	4.19856e-10	1.38514e-08	5.15777	TP	TP_CP	ABC-type transport system periplasmic substrate-binding protein (probable substrate dipeptide/oligopeptide)	523
HVO_2977	137.623	2.36347	0.516384	4.57697	4.71763e-06	6.35379e-05	5.14607	GEN	MIS	ArsA family ATPase	321
HVO_1110	1012.25	2.3548	0.373134	6.31086	2.77494e-10	9.41385e-09	5.11523	TP	TP_CP	ABC-type transport system periplasmic substrate-binding protein (probable substrate cobalamin)	382
HVO_B0061	738.588	2.3486	0.536376	4.37864	1.19425e-05	0.000140803	5.09329	COM	MET	cobalt-factor-II C20-methyltransferase	235
HVO_2419	843.595	2.33686	0.293665	7.95759	1.75418e-15	1.26161e-13	5.05203	LIP	MET	hydroxymethylglutaryl-CoA synthase	445
HVO_C0011	75.6516	2.31744	0.488263	4.74629	2.07186e-06	3.17039e-05	4.98446	CHY	UNASS	conserved hypothetical protein	454
HVO_C0025	119.344	2.29556	0.409548	5.60511	2.08125e-08	5.02294e-07	4.90945	CHY	UNASS	conserved hypothetical protein	85
HVO_B0056	31.3977	2.29448	0.674352	3.4025	0.000667719	0.00443829	4.90579	MIS	MIS	probable ferredoxin (4Fe-4S)	84
HVO_B0087	89.4293	2.28804	0.453328	5.04722	4.48294e-07	8.35266e-06	4.88393	GEN	MIS	homolog to mandelate racemase / homolog to muconate lactonizing enzyme	376
HVO_A0328	30.8788	2.28273	0.654952	3.48534	0.000491518	0.00342538	4.86597	CIM	MET	2-keto-3-deoxygalactonate kinase	318
HVO_A0575	23.686	2.27273	0.723174	3.14271	0.00167392	0.00970872	4.83236	GEN	MIS	homolog to succinate dehydrogenase subunit A	477
HVO_A0567	36.3099	2.26905	0.619894	3.66037	0.000251847	0.00197738	4.82004	AA	MET	3-isopropylmalate dehydratase large subunit	437
HVO_2436	1437.94	2.26751	0.274103	8.27246	1.31219e-16	1.15089e-14	4.81491	CIM	MET	malate dehydrogenase (oxaloacetate-decarboxylating) (NADP)	751
HVO_2452B	282.376	2.2551	0.332066	6.79112	1.11266e-11	4.54674e-10	4.77367	CHY	UNASS	conserved hypothetical protein	22
HVO_1193	87.3459	2.24895	0.43748	5.1407	2.73711e-07	5.40804e-06	4.75338	TP	TP_CP	ABC-type transport system permease protein (probable substrate branched-chain amino acids) (nonfunctional)	192
HVO_0591	142.92	2.24649	0.521868	4.30471	1.67208e-05	0.000190279	4.74527	COM	MET	L-threonine-O-3-phosphate decarboxylase	340
HVO_2027	33.3829	2.23901	0.63734	3.51306	0.000442974	0.00317317	4.72074	GEN	MIS	DoxX domain protein	130
HVO_1112	145.369	2.23613	0.426595	5.2418	1.59013e-07	3.30527e-06	4.71131	TP	TP_CP	ABC-type transport system ATP-binding protein (probable substrate cobalamin)	476
HVO_B0080	54.615	2.22841	0.519642	4.28836	1.79997e-05	0.00020047	4.68618	TP	TP_CP	ABC-type transport system permease protein (probable substrate dipeptide/oligopeptide)	299
HVO_1408	15.8202	2.21756	0.880584	2.51828	0.0117928	0.0489687	4.65107	GEN	MIS	DoxX domain protein	143
HVO_2571A	21.6543	2.19693	0.740426	2.96712	0.00300607	0.0159673	4.58502	CHY	UNASS	conserved hypothetical protein	55
HVO_A0206	8802.92	2.19614	0.255544	8.59401	8.39875e-18	8.38942e-16	4.58253	MIS	MIS	CRISPR-associated protein Cas8b	717
HVO_0589	196.636	2.19229	0.458092	4.78571	1.70385e-06	2.67556e-05	4.57031	COM	MET	adenosylcobinamide-phosphate guanylyltransferase	197
HVO_B0085	108.389	2.19155	0.422756	5.18396	2.17228e-07	4.41329e-06	4.56795	GEN	MIS	glycoside hydrolase domain protein	538
HVO_B0079	63.4829	2.19032	0.482244	4.54194	5.57394e-06	7.34208e-05	4.56408	TP	TP_CP	ABC-type transport system ATP-binding protein (probable substrate dipeptide/oligopeptide)	370
HVO_B0075	40.7455	2.17523	0.564696	3.85204	0.000117138	0.00102489	4.51658	GEN	MIS	DUF917 family protein	362
HVO_1364	16.9346	2.17093	0.851567	2.54934	0.0107927	0.0456057	4.50315	GEN	MIS	DUF4341/DUF395 family protein	163
HVO_B0051	294.625	2.16334	0.357363	6.05362	1.4163e-09	4.20911e-08	4.47951	COM	MET	ATP-dependent cobaltochelatase subunit ChlID	706
HVO_B0156	49.5279	2.16298	0.524392	4.12473	3.71168e-05	0.000369729	4.47838	GEN	MIS	HTH domain protein	182
HVO_B0081	62.5849	2.16246	0.492335	4.39226	1.12179e-05	0.000134465	4.47679	TP	TP_CP	ABC-type transport system permease protein (probable substrate dipeptide/oligopeptide)	343
HVO_2149_A	22.2163	2.16184	0.78045	2.76999	0.00560573	0.0268776	4.47486	GEN	MIS	XapX family protein	65
HVO_2764	113.173	2.16064	0.472329	4.57445	4.77477e-06	6.40675e-05	4.47114	TP	TP_CP	ABC-type transport system permease protein (probable substrate dipeptide/oligopeptide)	326
HVO_0593	170.263	2.15061	0.364091	5.90679	3.48828e-09	9.72392e-08	4.44016	COM	MET	L-threonine-O-3-phosphate decarboxylase	337
HVO_A0428	294.391	2.14378	0.448888	4.77576	1.79031e-06	2.79911e-05	4.41919	TP	TP_CP	ABC-type transport system periplasmic substrate-binding protein (probable substrate dipeptide/oligopeptide)	567
HVO_B0093	270.574	2.14061	0.366201	5.84544	5.05222e-09	1.366e-07	4.40948	TP	TP_CP	ABC-type transport system periplasmic substrate-binding protein (probable substrate dipeptide/oligopeptide)	618
HVO_2456	132.083	2.13602	0.463684	4.60663	4.09254e-06	5.66029e-05	4.39548	AA	MET	anthranilate phosphoribosyltransferase	331
HVO_A0332	65.1637	2.12861	0.488919	4.35369	1.33862e-05	0.000156289	4.37295	REG	ENV	IclR family transcription regulator GacR	256
HVO_0041	975.734	2.12505	0.501693	4.23576	2.27778e-05	0.000242334	4.36219	AA	MET	ornithine carbamoyltransferase	299
HVO_1111	101.939	2.10638	0.553403	3.80623	0.0001411	0.00120808	4.30609	TP	TP_CP	ABC-type transport system permease protein (probable substrate cobalamin)	364
HVO_A0568	28.7207	2.09628	0.6496	3.22703	0.00125083	0.00762372	4.27605	AA	MET	hydroxymethylglutaryl-CoA lyase	319
HVO_1194	66.2709	2.08837	0.555532	3.75922	0.000170441	0.00142868	4.25267	TP	TP_CP	ABC-type transport system permease protein (probable substrate branched-chain amino acids)	374
HVO_0218	88.8563	2.08135	0.425837	4.88767	1.02036e-06	1.71348e-05	4.23203	TP	TP_CP	biotin transport protein BioY	192
HVO_A0092	90.9284	2.06831	0.4414	4.68579	2.78882e-06	4.07666e-05	4.19394	LIP	MET	acyl-CoA dehydrogenase	381
HVO_B0272	200.412	2.06816	0.346829	5.96307	2.47549e-09	7.06496e-08	4.19352	REG	ENV	receiver box HTH-10 family transcription regulator	262
HVO_0772	3008.93	2.05888	0.386676	5.32456	1.01198e-07	2.23256e-06	4.16662	REG	ENV	NP_1176A family transcription regulator	90
HVO_A0084	351.844	2.05361	0.346024	5.93489	2.94034e-09	8.26051e-08	4.15145	GEN	MIS	amidohydrolase domain protein	377
HVO_A0571	46.5287	2.05154	0.548092	3.74306	0.000181793	0.00150977	4.14549	GEN	MIS	isochorismatase family protein	219
HVO_2248	858.334	2.04765	0.282723	7.2426	4.40155e-13	2.16821e-11	4.13433	CHY	UNASS	conserved hypothetical protein	271
HVO_0409	146.598	2.04354	0.386092	5.29287	1.20414e-07	2.59481e-06	4.12255	COM	MET	riboflavin synthase	203
HVO_1580	259.747	2.04033	0.413158	4.93837	7.87774e-07	1.35542e-05	4.11338	GEN	MIS	peptidase M10 family protein	399
HVO_A0427	101.454	2.03814	0.410966	4.95939	7.07167e-07	1.25096e-05	4.10715	TP	TP_CP	ABC-type transport system permease protein (probable substrate dipeptide/oligopeptide)	308
HVO_1442	402.839	2.03631	0.361805	5.62819	1.82113e-08	4.4877e-07	4.10195	TP	TP_CP	ABC-type transport system permease protein	623
HVO_A0488	134.163	2.02803	0.421222	4.81464	1.47466e-06	2.36735e-05	4.07848	COM	MET	cob(I)alamin adenosyltransferase	239
HVO_2846	373.671	2.0213	0.515345	3.92224	8.77313e-05	0.000802753	4.0595	GEN	MIS	SpoVR family protein	669
HVO_C0009	18.9897	2.01965	0.751803	2.6864	0.00722257	0.0329181	4.05484	CHY	UNASS	conserved hypothetical protein	149
HVO_B0078	65.9946	1.99914	0.545434	3.66523	0.000247118	0.00195735	3.99761	TP	TP_CP	ABC-type transport system ATP-binding protein (probable substrate dipeptide/oligopeptide)	356
HVO_B0048	170.011	1.98603	0.478526	4.15031	3.32021e-05	0.000338229	3.96146	COM	MET	cobalt-precorrin-7 C5-methyltransferase	270
HVO_1561	215.529	1.98111	0.378391	5.23561	1.64438e-07	3.39839e-06	3.94796	CHY	UNASS	conserved hypothetical protein	57
HVO_B0049	71.6914	1.97643	0.586439	3.37021	0.000751098	0.00491082	3.93517	COM	MET	cobalt-precorrin-8 methylmutase	226
HVO_C0036	316.482	1.97594	0.326571	6.05057	1.44335e-09	4.21976e-08	3.93385	CHY	UNASS	conserved hypothetical protein	1304
HVO_0335	215.65	1.96614	0.335559	5.85931	4.64799e-09	1.26623e-07	3.90722	TP	TP_CP	xanthine/uracil permease family transport protein	470
HVO_C0075	573.617	1.94635	0.39828	4.88688	1.02447e-06	1.71348e-05	3.85397	TP	TP_CP	ABC-type transport system periplasmic substrate-binding protein (probable substrate dipeptide/oligopeptide)	558
HVO_0042	1593.53	1.94567	0.533925	3.64408	0.000268346	0.00207968	3.85216	AA	MET	[ArgW]-ornithine hydrolase	381
HVO_1114	227.461	1.94551	0.337907	5.75753	8.53533e-09	2.22413e-07	3.85174	GEN	MIS	homolog to RNA-free ribonuclease P	232
HVO_2452	16136.5	1.93877	0.307377	6.30748	2.83614e-10	9.52248e-09	3.8338	NUM	MET	ribonucleoside-diphosphate reductase, adenosylcobalamin-dependent	1033
HVO_0778	5906.94	1.93811	0.294634	6.57803	4.76717e-11	1.76729e-09	3.83204	CHP	GIP	thermosome subunit 3	524
HVO_B0076	86.3375	1.92745	0.422383	4.56327	5.03623e-06	6.70752e-05	3.80382	MIS	MIS	N-methylhydantoinase (ATP-hydrolyzing) A	514
HVO_2347	46.2742	1.92699	0.61947	3.1107	0.00186644	0.0106874	3.8026	CHY	UNASS	conserved hypothetical protein	140
HVO_0977	423.258	1.92272	0.303011	6.34537	2.21889e-10	7.82269e-09	3.79137	NUM	MET	N5-carboxyaminoimidazole ribonucleotide mutase	203
HVO_0058	437.592	1.91118	0.560336	3.41078	0.000647769	0.0043297	3.76117	TP	TP_CP	ABC-type transport system ATP-binding protein (probable substrate dipeptide/oligopeptide)	444
HVO_0059	352.786	1.90869	0.371289	5.14071	2.73701e-07	5.40804e-06	3.75468	TP	TP_CP	ABC-type transport system ATP-binding protein (probable substrate dipeptide/oligopeptide)	359
HVO_0956	63.965	1.90153	0.504377	3.77005	0.000163217	0.00137777	3.73608	GEN	MIS	metallophosphoesterase domain protein	345
HVO_B0295	147.702	1.89811	0.367448	5.16566	2.39596e-07	4.84038e-06	3.72725	TP	TP_CP	ABC-type transport system ATP-binding protein (probable substrate glycerol-3-phosphate)	377
HVO_C0042	2983.64	1.89623	0.277229	6.83995	7.92201e-12	3.39137e-10	3.7224	GEN	MIS	helicase domain protein	1274
HVO_A0413	21.554	1.88423	0.704929	2.67294	0.00751908	0.0340966	3.69156	REG	ENV	HTH-10 family transcription regulator	213
HVO_0667	897.627	1.88197	0.346645	5.42911	5.6637e-08	1.29724e-06	3.68579	GEN	MIS	homolog to NAD kinase	349
HVO_A0466	80.934	1.88026	0.536189	3.5067	0.000453692	0.00323299	3.68141	GEN	MIS	RND-T-associated protein	550
HVO_2421	141.546	1.8785	0.393872	4.76932	1.84851e-06	2.86519e-05	3.67693	REG	ENV	cro/C1 family transcription regulator	235
HVO_A0039	44.8744	1.87793	0.53998	3.47777	0.000505595	0.00350312	3.67547	CHY	UNASS	conserved hypothetical protein	339
HVO_2453	181.412	1.87784	0.386157	4.86288	1.15688e-06	1.90833e-05	3.67524	AA	MET	anthranilate synthase component 2	204
HVO_A0132_A	127.903	1.86239	0.403783	4.61235	3.98137e-06	5.5319e-05	3.6361	ISH	MIS	ISH9-type transposase HfIRS2 (nonfunctional)	17
HVO_A0487	302.023	1.84535	0.344124	5.36246	8.20943e-08	1.83842e-06	3.59341	COM	MET	cobyrinate a,c-diamide synthase	442
HVO_B0273	673.251	1.84032	0.3275	5.6193	1.91733e-08	4.6586e-07	3.58089	SIG	ENV	HisKA_7TM/sensor box histidine kinase	568
HVO_0681	719.29	1.81043	0.287087	6.30619	2.85992e-10	9.52248e-09	3.50746	RRR	GIP	DNA topoisomerase 1	840
HVO_A0157	372.2	1.80404	0.384712	4.68933	2.74103e-06	4.02317e-05	3.49197	REG	ENV	integrase family protein / bat box HTH-10 family transcription regulator	588
HVO_A0385	127.315	1.79782	0.471994	3.809	0.000139531	0.0011975	3.47695	MIS	MIS	N-methylhydantoinase (ATP-hydrolyzing) A	682
HVO_2978	82.0789	1.79406	0.430337	4.16895	3.06004e-05	0.000314397	3.46788	CHY	UNASS	conserved hypothetical protein	98
HVO_A0216	44.2013	1.79302	0.534752	3.353	0.000799416	0.00520779	3.4654	GEN	MIS	LpxA family protein	191
HVO_B0007	217.997	1.7908	0.329308	5.43808	5.38574e-08	1.24949e-06	3.46007	REG	ENV	HTH-10 family transcription regulator	216
HVO_A0425	108.624	1.77225	0.413279	4.28827	1.80066e-05	0.00020047	3.41587	TP	TP_CP	ABC-type transport system ATP-binding protein (probable substrate dipeptide/oligopeptide)	346
HVO_A0479	105.317	1.74685	0.392321	4.4526	8.48375e-06	0.000107056	3.35625	TP	TP_CP	ABC-type transport system permease protein (probable substrate phosphate)	540
HVO_A0215	116.204	1.74509	0.47166	3.6999	0.000215686	0.00175477	3.35216	GEN	MIS	DUF457 family protein	195
HVO_2801	350.811	1.74351	0.547586	3.18399	0.00145258	0.00860539	3.34849	TP	TP_CP	ABC-type transport system ATP-binding protein (probable substrate branched-chain amino acids)	287
HVO_B0074	63.9762	1.74262	0.461818	3.77339	0.000161046	0.00136264	3.34642	GEN	MIS	DUF917 family protein	371
HVO_0679	24.7462	1.74075	0.655301	2.65641	0.00789771	0.0354117	3.34209	GEN	MIS	DUF4013 family protein	255
HVO_B0077	69.7945	1.73703	0.450136	3.8589	0.000113899	0.00100387	3.33348	GEN	MIS	DUF917 family protein	363
HVO_0590	268.855	1.7232	0.503427	3.42294	0.000619476	0.0041638	3.30168	COM	MET	probable nicotinate-nucleotide-dimethylbenzimidazole phosphoribosyltransferase	355
HVO_0951	78.9617	1.7176	0.472348	3.6363	0.000276585	0.00213892	3.28889	CHY	UNASS	conserved hypothetical protein	337
HVO_0685	107.276	1.71727	0.407716	4.21193	2.53202e-05	0.000264684	3.28814	GEN	MIS	DUF3100 family protein	294
HVO_2975	24.4308	1.71696	0.659316	2.60415	0.00921036	0.0402717	3.28742	CHY	UNASS	conserved hypothetical protein	217
HVO_C0077	160.048	1.71471	0.352275	4.86755	1.12992e-06	1.87245e-05	3.28232	AA	MET	sarcosine oxidase	387
HVO_2009	126.463	1.70673	0.388707	4.39079	1.12939e-05	0.00013462	3.26421	CHY	UNASS	conserved hypothetical protein	89
HVO_0669	2526.15	1.70221	0.256851	6.62721	3.42094e-11	1.30869e-09	3.25398	GEN	MIS	2-oxoacid dehydrogenase E1 component alpha subunit	344
HVO_1581	47.3934	1.69735	0.52822	3.21335	0.00131198	0.00792919	3.24306	NUM	MET	cytidine deaminase	140
HVO_B0217	142.862	1.69174	0.585429	2.88974	0.00385562	0.0196108	3.23046	TP	TP_CP	ABC-type transport system periplasmic substrate-binding protein (probable substrate branched-chain amino acids)	476
HVO_A0085	123.376	1.68393	0.380627	4.42408	9.6852e-06	0.000119274	3.21301	CHY	UNASS	conserved hypothetical protein	486
HVO_2691	51.249	1.68118	0.531632	3.16231	0.00156524	0.00912251	3.20691	CHY	UNASS	conserved hypothetical protein	67
HVO_2802	452.224	1.67282	0.501422	3.33614	0.000849502	0.00547457	3.18836	TP	TP_CP	ABC-type transport system permease protein (probable substrate branched-chain amino acids)	445
HVO_A0205	4424.84	1.67063	0.299165	5.58432	2.34617e-08	5.62454e-07	3.18354	MIS	MIS	CRISPR-associated endoribonuclease Cas6	272
HVO_2591	47.8012	1.66935	0.504038	3.31195	0.00092648	0.00593872	3.18071	CHY	UNASS	conserved hypothetical protein	142
HVO_A0426	104.14	1.66381	0.393565	4.22753	2.36268e-05	0.000248427	3.16852	TP	TP_CP	ABC-type transport system ATP-binding protein (probable substrate dipeptide/oligopeptide)	337
HVO_0062	6111.72	1.65998	0.261875	6.33884	2.31503e-10	8.08237e-09	3.16013	TP	TP_CP	ABC-type transport system periplasmic substrate-binding protein (probable substrate dipeptide/oligopeptide)	612
HVO_0668	1847.16	1.65346	0.261824	6.31513	2.69926e-10	9.24432e-09	3.14586	GEN	MIS	2-oxoacid dehydrogenase E1 component beta subunit	336
HVO_0043	1573.84	1.64445	0.468477	3.5102	0.000447776	0.0032012	3.12628	AA	MET	[ArgW]-glutamate semialdehyde aminotransferase	378
HVO_A0381	50.4438	1.63503	0.646477	2.52914	0.0114343	0.0477006	3.10594	TP	TP_CP	ABC-type transport system permease protein (probable substrate dipeptide/oligopeptide)	339
HVO_A0565	150.349	1.6312	0.431966	3.77621	0.00015923	0.00135365	3.0977	TP	TP_CP	major facilitator superfamily transport protein	395
HVO_2638	301.198	1.62328	0.337313	4.8124	1.4913e-06	2.38343e-05	3.08075	AA	MET	acetyl-D-glutamate racemase	345
HVO_A0581	28.1466	1.61208	0.625749	2.57624	0.00998816	0.042726	3.05692	GEN	MIS	PrpD family protein	442
HVO_0044	1157.12	1.61199	0.429223	3.7556	0.000172924	0.00144277	3.05674	AA	MET	[ArgW]-glutamate kinase	327
HVO_0775	121.827	1.6094	0.371507	4.33208	1.47709e-05	0.000170634	3.05124	GEN	MIS	amidohydrolase domain protein	274
HVO_1196	32.0298	1.60577	0.581647	2.76073	0.00576722	0.0274325	3.04359	TP	TP_CP	ABC-type transport system ATP-binding protein (probable substrate branched-chain amino acids)	245
HVO_0861	3078.47	1.6041	0.355118	4.51709	6.26962e-06	8.16868e-05	3.04006	GEN	MIS	SufB domain protein	402
HVO_0913	123.052	1.5941	0.445263	3.58014	0.000343416	0.00255383	3.01907	GEN	MIS	MATE efflux family protein	480
HVO_2034	138.775	1.59097	0.492463	3.23064	0.00123513	0.00760536	3.01252	TP	TP_CP	ABC-type transport system permease protein (probable substrate sugar)	351
HVO_A0064	76.7258	1.58812	0.435769	3.64441	0.000268008	0.00207968	3.00658	MIS	MIS	Orc1-type DNA replication protein	499
HVO_B0227	34.3233	1.57959	0.586184	2.69471	0.00704503	0.0322725	2.98886	TP	TP_CP	ABC-type transport system ATP-binding protein (probable substrate sugar)	379
HVO_2824	26.5989	1.5739	0.622473	2.52846	0.0114563	0.0477366	2.97709	CHY	UNASS	conserved hypothetical protein	261
HVO_1510	2043.69	1.57386	0.276329	5.6956	1.22941e-08	3.15783e-07	2.97699	AA	MET	2-isopropylmalate synthase	440
HVO_0217	35.4098	1.57111	0.557546	2.8179	0.00483392	0.0238447	2.97133	TP	TP_CP	ABC-type transport system ATP-binding protein (probable substrate biotin)	233
HVO_1104	46.5901	1.5644	0.589165	2.65529	0.00792411	0.0354417	2.95755	CHY	UNASS	conserved hypothetical protein	55
HVO_1813	397.418	1.56297	0.386067	4.04845	5.15571e-05	0.000495721	2.95462	REG	ENV	HTH-10 family transcription regulator	142
HVO_B0183	152.882	1.55809	0.359704	4.33157	1.48047e-05	0.000170634	2.94463	MIS	MIS	probable amino acid racemase (homolog to homoserine racemase)	245
HVO_0255	194.56	1.54709	0.358882	4.31085	1.62627e-05	0.000186244	2.92227	MIS	MIS	polyamine aminopropyltransferase	537
HVO_A0380	126.193	1.53946	0.470346	3.27305	0.00106395	0.00667705	2.90687	TP	TP_CP	ABC-type transport system periplasmic substrate-binding protein (probable substrate dipeptide/oligopeptide)	563
HVO_C0010	32.7791	1.53547	0.599987	2.55917	0.0104922	0.0445981	2.89883	CHY	UNASS	conserved hypothetical protein	119
HVO_2599	343.238	1.53492	0.30494	5.0335	4.81605e-07	8.88129e-06	2.89772	GEN	MIS	metallophosphoesterase domain protein	233
HVO_1246	536.074	1.5341	0.29021	5.28616	1.24913e-07	2.64228e-06	2.89607	EM	MET	ferredoxin (2Fe-2S)	125
HVO_A0331	243.151	1.53132	0.457059	3.35038	0.00080701	0.00524776	2.8905	CHM	MET	D-galactonate dehydratase	384
HVO_1614	51.9508	1.52392	0.485373	3.13969	0.00169127	0.00977783	2.87571	CHY	UNASS	conserved hypothetical protein	117
HVO_C0041	557.109	1.51803	0.325798	4.65941	3.17119e-06	4.55556e-05	2.86399	CHY	UNASS	conserved hypothetical protein	835
HVO_A0283	55.84	1.51529	0.469557	3.22705	0.00125072	0.00762372	2.85856	TP	TP_CP	ABC-type transport system periplasmic substrate-binding protein (probable substrate sugar)	450
HVO_0500	103.863	1.51256	0.406663	3.71944	0.000199668	0.00165059	2.85315	CHY	UNASS	conserved hypothetical protein	222
HVO_0644	1064.04	1.4842	0.306039	4.84969	1.23653e-06	2.01402e-05	2.79761	AA	MET	2-isopropylmalate synthase / (R)-citramalate synthase	512
HVO_A0482	184.334	1.48319	0.377916	3.92465	8.68549e-05	0.000796761	2.79566	CHY	UNASS	conserved hypothetical protein	195
HVO_2800	327.719	1.4827	0.479453	3.09247	0.00198496	0.0112942	2.79471	TP	TP_CP	ABC-type transport system ATP-binding protein (probable substrate branched-chain amino acids)	253
HVO_0060	439.607	1.47692	0.432628	3.41383	0.000640573	0.00428958	2.78353	TP	TP_CP	ABC-type transport system permease protein (probable substrate dipeptide/oligopeptide)	479
HVO_0252	34.3144	1.47607	0.563511	2.61941	0.00880808	0.0387685	2.7819	GEN	MIS	peroxiredoxin domain protein	168
HVO_2798	1696.16	1.47585	0.417419	3.53565	0.000406769	0.00294314	2.78147	TP	TP_CP	ABC-type transport system periplasmic substrate-binding protein (probable substrate branched-chain amino acids)	437
HVO_2803	434.613	1.47461	0.362141	4.07193	4.66249e-05	0.000451922	2.77909	TP	TP_CP	ABC-type transport system permease protein (probable substrate branched-chain amino acids)	368
HVO_0790	232.412	1.47404	0.400103	3.68416	0.000229461	0.0018501	2.77799	AA	MET	2-amino-3,7-dideoxy-D-threo-hept-6-ulosonate synthase	266
HVO_1502	1044.59	1.46193	0.527099	2.77353	0.00554514	0.0266939	2.75476	AA	MET	3-isopropylmalate dehydrogenase	324
HVO_2401	867.783	1.45952	0.408919	3.56922	0.000358046	0.00263839	2.75017	AA	MET	glycine cleavage system protein P beta subunit	473
HVO_A0337	63.6217	1.45562	0.563714	2.58219	0.0098175	0.0422687	2.74274	TP	TP_CP	ABC-type transport system permease protein (substrate D-galactose)	299
HVO_1716	108.413	1.44398	0.402148	3.59068	0.000329821	0.00247607	2.72071	RMT	GIP	7-cyano-7-deazaguanine synthase	244
HVO_2575	549.347	1.43506	0.337482	4.25226	2.11628e-05	0.000231311	2.70393	GEN	MIS	homolog to translation elongation factor aEF-1 alpha	534
HVO_A0133	5212.5	1.4347	0.2552	5.62186	1.88914e-08	4.62132e-07	2.70326	CHY	UNASS	conserved hypothetical protein	292
HVO_0860	4364.61	1.43451	0.326403	4.3949	1.10825e-05	0.00013347	2.7029	MIS	MIS	Fe-S cluster assembly complex protein SufB	476
HVO_1332	230.366	1.43062	0.319009	4.48459	7.30556e-06	9.41606e-05	2.69563	CHY	UNASS	conserved hypothetical protein	129
HVO_1014	410.904	1.42826	0.323058	4.42105	9.82219e-06	0.000120548	2.69121	EM	MET	cox-type terminal oxidase subunit II	252
HVO_A0426_A	126.328	1.42691	0.381018	3.74499	0.0001804	0.00150167	2.6887	TP	TP_CP	ABC-type transport system permease protein (probable substrate dipeptide/oligopeptide)	309
HVO_A0211	55.4749	1.41618	0.50686	2.79403	0.0052055	0.0253302	2.66879	MIS	MIS	CRISPR-associated endonuclease Cas1	331
HVO_2025	123.554	1.40689	0.413259	3.40438	0.000663147	0.00442426	2.65165	GEN	MIS	receiver/sensor box protein	385
HVO_0781	208.857	1.40245	0.338481	4.14336	3.42247e-05	0.000347661	2.6435	GEN	MIS	S-adenosylmethionine hydroxide adenosyltransferase family protein	262
HVO_2471	523.73	1.40021	0.282374	4.9587	7.09665e-07	1.25096e-05	2.63939	CIM	MET	propionyl-CoA carboxylase carboxyltransferase component	516
HVO_C0035	174.86	1.38357	0.356351	3.8826	0.000103345	0.000926752	2.60913	CHY	UNASS	conserved hypothetical protein	984
HVO_A0564	124.826	1.38279	0.372239	3.71478	0.00020338	0.00166976	2.60772	GEN	MIS	glyoxalase domain protein	133
HVO_1657	556.054	1.38001	0.280385	4.92183	8.5738e-07	1.4612e-05	2.6027	NUM	MET	phosphoribosylamine--glycine ligase	428
HVO_0976	898.837	1.37755	0.325538	4.23163	2.32004e-05	0.000244659	2.59828	NUM	MET	5-(carboxyamino)imidazole ribonucleotide synthase	381
HVO_A0126	60.7091	1.37687	0.461462	2.98372	0.00284766	0.0152839	2.59705	RRR	GIP	XerC/D-like integrase	427
HVO_1953	240.01	1.37205	0.319121	4.29948	1.712e-05	0.000193596	2.58839	REG	ENV	receiver/sensor/bat box HTH-10 family transcription regulator (nonfunctional)	782
HVO_0317	5400.07	1.37099	0.374148	3.66429	0.000248026	0.00196022	2.58647	EM	MET	A-type ATP synthase subunit B	468
HVO_1717	74.144	1.36339	0.473654	2.87845	0.00399629	0.0202404	2.57289	RMT	GIP	7-carboxy-7-deazaguanine synthase	257
HVO_1443	103.1	1.36263	0.429289	3.17416	0.00150272	0.0088153	2.57154	TP	TP_CP	ABC-type transport system ATP-binding protein	330
HVO_A0338	131.734	1.35676	0.398616	3.40367	0.000664877	0.00442759	2.56109	TP	TP_CP	ABC-type transport system permease protein (substrate D-galactose)	319
HVO_1503	1067.34	1.35266	0.487934	2.77223	0.00556743	0.0267653	2.55383	AA	MET	3-isopropylmalate dehydratase small subunit	202
HVO_A0005	117.89	1.34679	0.373479	3.60606	0.000310881	0.00234366	2.54345	GEN	MIS	integrase family protein	452
HVO_2639	148.442	1.34362	0.355933	3.77494	0.000160048	0.00135738	2.53788	AA	MET	D-glutamate N-acetyltransferase	341
HVO_0788	228.008	1.34302	0.365798	3.67147	0.000241157	0.00192711	2.53682	AA	MET	tryptophan synthase beta subunit	422
HVO_0762	199.973	1.34109	0.411587	3.25835	0.00112063	0.0069599	2.53343	GEN	MIS	NUDIX family hydrolase	198
HVO_B0009	132.576	1.34097	0.416188	3.22204	0.00127282	0.0077315	2.53322	GEN	MIS	aromatic-ring-hydroxylating dioxygenase alpha subunit family protein	380
HVO_A0088	68.007	1.34032	0.467238	2.86861	0.00412278	0.020735	2.53208	GEN	MIS	FAD-dependent oxidoreductase (GlcD/DLD_GlcF/GlpC domain fusion protein)	1024
HVO_B0278	517.392	1.3381	0.301986	4.43099	9.38026e-06	0.000115916	2.52818	CHY	UNASS	conserved hypothetical protein	53
HVO_0174	425.238	1.33548	0.296028	4.51133	6.44211e-06	8.36311e-05	2.52359	CHY	UNASS	conserved hypothetical protein	197
HVO_1650	763.772	1.33483	0.299259	4.46043	8.17936e-06	0.000104673	2.52245	MIS	MIS	polyphosphate kinase	832
HVO_0588	82.7716	1.33462	0.502148	2.65782	0.00786473	0.0353962	2.52209	COM	MET	adenosylcobinamide-GDP ribazoletransferase	254
HVO_0315	724.245	1.33445	0.490062	2.72301	0.00646896	0.0302502	2.52179	EM	MET	A-type ATP synthase subunit F	106
HVO_0316	5904.96	1.33389	0.374578	3.56105	0.000369377	0.00269976	2.52082	EM	MET	A-type ATP synthase subunit A	586
HVO_A0376	102.2	1.32927	0.426624	3.11578	0.00183458	0.0105218	2.51275	MIS	MIS	probable Xaa-Pro dipeptidase	367
HVO_2403	240.811	1.32375	0.330264	4.00816	6.11935e-05	0.000580612	2.50316	AA	MET	glycine cleavage system protein H	126
HVO_3010	2042.02	1.31632	0.264087	4.98442	6.21494e-07	1.11189e-05	2.4903	MIS	MIS	ATP-dependent DNA helicase/nuclease Hef	858
HVO_2195	106.831	1.31317	0.387139	3.39198	0.000693904	0.00458691	2.48486	SIG	ENV	sensor box histidine kinase (nonfunctional)	557
HVO_B0131	304.944	1.31314	0.309582	4.24165	2.21879e-05	0.000240788	2.48482	GEN	MIS	HTH domain protein	287
HVO_0755	117.081	1.30852	0.400261	3.26917	0.00107864	0.00675747	2.47687	GEN	MIS	homolog to NAD-dependent epimerase/dehydratase	298
HVO_1446	72.838	1.30659	0.512617	2.54886	0.0108075	0.0456149	2.47356	CIM	MET	fructose-1,6-bisphosphatase	297
HVO_B0084	62.0154	1.30352	0.483889	2.69384	0.00706333	0.0323152	2.4683	GEN	MIS	DUF336 family protein	138
HVO_A0538	44.4156	1.29049	0.505099	2.55493	0.0106208	0.0449947	2.44612	TP	TP_CP	NRAMP family transport protein (probable substrate divalent metal cation)	405
HVO_1084	247	1.28793	0.317676	4.05423	5.03008e-05	0.000484937	2.44177	NUM	MET	adenylosuccinate lyase	463
HVO_2402	794.688	1.28745	0.321687	4.00218	6.27613e-05	0.000592362	2.44096	AA	MET	glycine cleavage system protein P alpha subunit	447
HVO_B0020	244.236	1.27718	0.327312	3.90202	9.53934e-05	0.000861897	2.42364	REG	ENV	HTH-10 family transcription regulator	217
HVO_0242	211.239	1.27651	0.352915	3.61703	0.000297998	0.00226468	2.42252	GEN	MIS	aminopeptidase (homolog to leucyl aminopeptidase / aminopeptidase T)	360
HVO_A0351	1074.34	1.27202	0.299918	4.24122	2.22307e-05	0.000240788	2.41499	CHY	UNASS	conserved hypothetical protein	257
HVO_0780	87.6926	1.26523	0.424618	2.97969	0.00288537	0.0154401	2.40366	GEN	MIS	UPF0126 family protein	218
HVO_1374	1275.86	1.26126	0.427208	2.95233	0.00315382	0.0165228	2.39705	LIP	MET	acyl-CoA synthetase	553
HVO_0586	298.335	1.25876	0.38125	3.30167	0.00096112	0.00613888	2.3929	COM	MET	putative adenosylcobalamin/alpha-ribazole phosphatase	211
HVO_1826	116.005	1.25318	0.449816	2.78599	0.00533648	0.0258277	2.38366	CHY	UNASS	conserved hypothetical protein	145
HVO_0989	249.038	1.2519	0.312554	4.00541	6.19111e-05	0.000585874	2.38155	CHY	UNASS	conserved hypothetical protein	126
HVO_B0089	44.1579	1.25158	0.49817	2.51236	0.0119927	0.0493994	2.38102	TP	TP_CP	ABC-type transport system ATP-binding protein (probable substrate dipeptide/oligopeptide)	353
HVO_1048	801.827	1.25054	0.270945	4.61546	3.92218e-06	5.50944e-05	2.3793	NUM	MET	phosphoribosylformylglycinamidine synthase subunit PurL	702
HVO_C0014	222.648	1.24864	0.338808	3.68538	0.00022836	0.00184535	2.37617	CHY	UNASS	conserved hypothetical protein (nonfunctional)	54
HVO_1505	204.477	1.24681	0.421809	2.95586	0.00311803	0.016421	2.37316	CHY	UNASS	conserved hypothetical protein	87
HVO_C0069	350.049	1.24294	0.343677	3.61659	0.000298515	0.00226468	2.3668	GEN	MIS	GFO family oxidoreductase	324
HVO_0859	2757.32	1.23968	0.263602	4.70285	2.56561e-06	3.81237e-05	2.36146	MIS	MIS	Fe-S cluster assembly complex ATPase SufC	301
HVO_1698	299.2	1.23924	0.313898	3.94791	7.88377e-05	0.000726924	2.36074	GEN	MIS	CBS/parB domain protein	265
HVO_2692	663.93	1.23528	0.378593	3.26282	0.0011031	0.00687252	2.35427	TP	TP_CP	ABC-type transport system ATP-binding protein (probable substrate sugar)	395
HVO_2404	665.667	1.23392	0.298451	4.13441	3.55867e-05	0.000356462	2.35205	AA	MET	glycine cleavage system protein T	363
HVO_0871	215.18	1.23282	0.336189	3.66706	0.000245356	0.00194768	2.35027	GEN	MIS	HTH domain protein (nonfunctional)	111
HVO_2487	271.17	1.23169	0.343751	3.58309	0.000339559	0.00253858	2.34842	AA	MET	aspartate-semialdehyde dehydrogenase	344
HVO_A0541	83.6491	1.22272	0.445697	2.7434	0.00608075	0.0287747	2.33387	TP	TP_CP	ABC-type transport system periplasmic substrate-binding protein (probable substrate siderophore)	418
HVO_1195	55.0957	1.2157	0.468023	2.59752	0.00938997	0.0408299	2.32253	TP	TP_CP	ABC-type transport system ATP-binding protein (probable substrate branched-chain amino acids)	268
HVO_2469	1537.99	1.21513	0.395817	3.06994	0.00214104	0.01203	2.32162	TP	TP_CP	SNF family transport protein	445
HVO_2266	306.769	1.21169	0.304618	3.97774	6.95721e-05	0.000648138	2.31609	CHY	UNASS	conserved hypothetical protein	493
HVO_2189	52.4219	1.21103	0.481332	2.516	0.0118695	0.0490042	2.31503	NUM	MET	phosphoribosylformylglycinamidine synthase subunit PurS	83
HVO_2449_A	61.5117	1.20964	0.443392	2.72816	0.00636895	0.0298602	2.3128	CHY	UNASS	conserved hypothetical protein	62
HVO_0229	207.92	1.20727	0.476805	2.53201	0.0113411	0.0474769	2.30901	CHY	UNASS	conserved hypothetical protein	271
HVO_0568	564.517	1.20633	0.295333	4.08466	4.41423e-05	0.000431347	2.3075	REG	ENV	TrmB family transcription regulator	349
HVO_1202	760.14	1.19888	0.472876	2.53529	0.0112353	0.0471439	2.29561	CHY	UNASS	conserved hypothetical protein	365
HVO_0248	53.5157	1.19673	0.462761	2.58606	0.00970812	0.041859	2.29219	TP	TP_CP	transport protein (probable substrate phosphate/sulfate)	399
HVO_0314	3192.03	1.19115	0.36102	3.29939	0.00096896	0.00617046	2.28334	EM	MET	A-type ATP synthase subunit C	348
HVO_0045	2517.5	1.18979	0.374667	3.17559	0.00149534	0.00880777	2.28119	AA	MET	[ArgW]-L-glutamate phosphate reductase	347
HVO_A0093	91.5014	1.186	0.453428	2.61562	0.00890646	0.0391536	2.27521	REG	ENV	IclR family transcription regulator	246
HVO_2615	237.259	1.18495	0.327844	3.61438	0.000301064	0.00227921	2.27356	GEN	MIS	HPP domain protein	474
HVO_1456	335.854	1.18313	0.38338	3.08606	0.00202829	0.0115043	2.27069	SIG	ENV	receiver/sensor box histidine kinase	506
HVO_1867	550.974	1.17412	0.317619	3.69663	0.000218485	0.00177352	2.25655	TL	GIP	lysine--tRNA ligase	555
HVO_2193	263.729	1.15013	0.349079	3.29476	0.000985068	0.00624745	2.21934	NUM	MET	phosphoribosylaminoimidazole-succinocarboxamide synthase	339
HVO_2454	338.872	1.14687	0.300299	3.81908	0.000133948	0.00115788	2.21432	AA	MET	anthranilate synthase component 1	524
HVO_2361	639.727	1.13948	0.307807	3.70192	0.000213975	0.00174479	2.20301	AA	MET	carbamoyl-phosphate synthase (glutamine-hydrolyzing) large subunit	1082
HVO_2535	122.08	1.1365	0.389708	2.91628	0.00354236	0.018207	2.19847	CHY	UNASS	conserved hypothetical protein	242
HVO_2229	503.474	1.12643	0.336416	3.34833	0.00081301	0.00527723	2.18318	GEN	MIS	flavin-containing amine-oxidoreductase	344
HVO_A0336	248.835	1.11159	0.383959	2.89507	0.00379072	0.019308	2.16084	TP	TP_CP	ABC-type transport system ATP-binding protein (substrate D-galactose)	717
HVO_2835	422.843	1.11114	0.294778	3.76943	0.000163622	0.00137795	2.16017	SIG	ENV	histidine kinase	342
HVO_1030	167.054	1.10961	0.349445	3.17535	0.00149654	0.00880777	2.15787	GEN	MIS	DUF4382 domain protein	431
HVO_2721	815.703	1.10734	0.271366	4.08062	4.49165e-05	0.000437723	2.15448	NUM	MET	amidophosphoribosyltransferase	493
HVO_1504	2137	1.10701	0.400957	2.76091	0.00576399	0.0274325	2.15398	AA	MET	3-isopropylmalate dehydratase large subunit	473
HVO_0046	1942.71	1.10646	0.327833	3.37505	0.000738014	0.00483406	2.15316	AA	MET	glutamate--argW ligase	291
HVO_0708	111.411	1.10584	0.413818	2.67229	0.00753346	0.0341188	2.15225	COM	MET	aminodeoxychorismate lyase	330
HVO_2693	391.761	1.10518	0.383019	2.88545	0.00390851	0.0198237	2.15126	TP	TP_CP	ABC-type transport system permease protein (probable substrate sugar)	319
HVO_2932	176.76	1.10305	0.358223	3.07924	0.0020753	0.011734	2.14809	GEN	MIS	GTP-binding protein	396
HVO_0754	70.8508	1.1013	0.425363	2.58909	0.00962297	0.0416304	2.14549	GEN	MIS	DUF5791 domain protein	139
HVO_0983	272.572	1.09567	0.362336	3.02392	0.00249525	0.0137201	2.13713	EM	MET	NADH dehydrogenase-like complex subunit J1	86
HVO_2840	174.271	1.09241	0.336246	3.24885	0.00115873	0.00718415	2.1323	SIG	ENV	HisKA_7TM/sensor box histidine kinase	550
HVO_2455	82.7235	1.08402	0.401089	2.7027	0.00687783	0.0316832	2.11994	AA	MET	N-(5'-phosphoribosyl)anthranilate isomerase	221
HVO_2943	170.38	1.07386	0.363768	2.95206	0.00315661	0.0165228	2.10506	NUM	MET	dihydroorotate dehydrogenase (quinone)	351
HVO_2013	529.905	1.07373	0.355614	3.01938	0.00253295	0.0138638	2.10487	MIS	MIS	FtsZ family protein CetZ, type III	394
HVO_2626	124.671	1.0725	0.376323	2.84995	0.00437265	0.0218998	2.10308	CHY	UNASS	conserved hypothetical protein	106
HVO_2847	379.334	1.07085	0.371072	2.88584	0.00390368	0.0198237	2.10068	GEN	MIS	UPF0229 family protein	439
HVO_2931	116.477	1.06735	0.376434	2.83541	0.00457671	0.0227948	2.09557	CHY	UNASS	conserved hypothetical protein	130
HVO_1469	163.188	1.0562	0.346666	3.04675	0.00231333	0.0128773	2.07945	COM	MET	2-succinyl-5-enolpyruvyl-6-hydroxy-3-cyclohexene-1-carboxylate synthase	584
HVO_1866	121.867	1.04444	0.368015	2.83803	0.00453933	0.0226402	2.06256	NUM	MET	uridylate kinase	237
HVO_2377	287.374	1.04423	0.329299	3.17108	0.00151874	0.00889475	2.06227	TP	TP_CP	ABC-type transport system permease protein (probable substrate phosphate)	542
HVO_0690	389.59	1.0387	0.34216	3.03571	0.00239973	0.0132761	2.05437	RRR	GIP	chromosome segregation and condensation protein ScpA	375
HVO_2834_A	537.497	1.03586	0.289805	3.57434	0.000351116	0.00259797	2.05034	GEN	MIS	DUF3592 family protein	157
HVO_1579	366.56	1.01736	0.316493	3.21448	0.00130682	0.00791129	2.02421	NUM	MET	uridine phosphorylase	272
HVO_2625	737.395	1.01586	0.277486	3.66093	0.000251305	0.00197738	2.0221	NUM	MET	GMP synthase (glutamine-hydrolyzing) subunit B	305
HVO_2762	87.8716	1.01464	0.389661	2.60391	0.00921681	0.0402717	2.0204	LIP	MET	isopentenyl phosphate kinase	248
HVO_0351	335.728	1.00498	0.399908	2.51304	0.0119697	0.0493611	2.00692	TC	GIP	transcription elongation factor NusA	139
HVO_2685	236.169	1.00083	0.313759	3.1898	0.00142371	0.00847625	2.00115	TP	TP_CP	mechanosensitive channel protein MscS	382

## Sheet: 26h LS vs Ctrl down
GeneID	Base mean	log2(FC)	StdErr	Wald-Stats	P-value	P-adj	Expr rel to Ctrl	FC	FSC	Protein name	Protein size (AA)
HVO_B0362	69.7051	-6.77636	1.10849	-6.11312	9.77049e-10	2.97751e-08	0.0091225	GEN	MIS	DmsE family protein	79
HVO_B0363	1159.36	-5.85572	1.69599	-3.45268	0.000555057	0.00378745	0.0172685	EM	MET	dimethylsulfoxide reductase subunit A	843
HVO_2065	147.764	-5.36084	0.831732	-6.44539	1.15304e-10	4.10529e-09	0.0243347	CHY	UNASS	conserved hypothetical protein	87
HVO_B0365	265.568	-4.96192	1.76886	-2.80515	0.00502933	0.0246732	0.0320859	EM	MET	dimethylsulfoxide reductase subunit C	437
HVO_2156	2142.02	-4.61714	0.324009	-14.25	4.48203e-46	8.05869e-43	0.0407478	GEN	MIS	UspA domain protein	301
HVO_1661	127.144	-4.46599	0.470626	-9.48946	2.32226e-21	3.47952e-19	0.0452485	GEN	MIS	globin family protein	120
HVO_1687	167.62	-4.4375	0.465309	-9.53667	1.47491e-21	2.30599e-19	0.0461508	CHY	UNASS	conserved hypothetical protein	83
HVO_B0364	284.134	-4.37552	1.70774	-2.56216	0.0104023	0.0443207	0.0481768	EM	MET	dimethylsulfoxide reductase subunit B	273
HVO_A0615	3003.14	-4.23518	0.27427	-15.4417	8.58584e-54	3.08747e-50	0.0530986	MIS	MIS	cold shock protein	68
HVO_A0156	543.202	-4.20094	0.428402	-9.80607	1.06014e-22	2.38266e-20	0.0543741	CIM	MET	acetyl-CoA synthetase	664
HVO_0948	836.115	-4.15958	0.339458	-12.2536	1.60668e-34	1.15553e-31	0.0559552	GEN	MIS	UspA domain protein	143
HVO_1757	4201.64	-4.10574	0.323381	-12.6963	6.20106e-37	5.57475e-34	0.0580831	GEN	MIS	DoxX domain protein	178
HVO_1115	512.235	-4.06865	0.426121	-9.54811	1.32085e-21	2.15899e-19	0.0595958	CHY	UNASS	conserved hypothetical protein	66
HVO_2751	2647.17	-4.06167	0.415112	-9.78452	1.31219e-22	2.77567e-20	0.0598847	CHY	UNASS	conserved hypothetical protein	85
HVO_B0161	18.4823	-4.05658	1.04511	-3.88147	0.000103829	0.000928775	0.0600965	EM	MET	respiratory nitrate reductase iron-sulfur subunit	217
HVO_2337	1809.48	-4.01851	0.404593	-9.93225	3.01389e-23	7.74138e-21	0.0617031	GEN	MIS	UspA domain protein	167
HVO_A0334	171.935	-4.01391	0.415436	-9.66193	4.37541e-22	8.7411e-20	0.0619003	CHY	UNASS	conserved hypothetical protein	64
HVO_1961	397.328	-4.0035	0.416202	-9.61914	6.63858e-22	1.13678e-19	0.0623485	CHY	UNASS	conserved hypothetical protein	53
HVO_B0193	690.505	-3.98497	0.757319	-5.26194	1.4254e-07	2.98007e-06	0.0631545	REG	ENV	ArsR family transcription regulator	123
HVO_2241	503.781	-3.98387	0.38718	-10.2895	7.86221e-25	2.17481e-22	0.0632028	CHY	UNASS	conserved hypothetical protein	71
HVO_B0359	4614.61	-3.96186	0.400302	-9.89718	4.28173e-23	1.02647e-20	0.0641745	GEN	MIS	YidE family protein	388
HVO_A0623	381.645	-3.82429	0.433573	-8.8204	1.14053e-18	1.28167e-16	0.0705952	GEN	MIS	HiPIP domain protein	136
HVO_1756	1089.68	-3.82073	0.325761	-11.7286	9.091e-32	5.44854e-29	0.0707692	GEN	MIS	GNAT family acetyltransferase Pat1	207
HVO_B0192	224.684	-3.78024	0.763219	-4.95302	7.30705e-07	1.27554e-05	0.0727839	CHY	UNASS	conserved hypothetical protein	103
HVO_2392	85.6875	-3.76831	0.565802	-6.66012	2.7361e-11	1.06946e-09	0.0733883	CHY	UNASS	conserved hypothetical protein	62
HVO_2878	623.944	-3.73572	0.506085	-7.38161	1.56392e-13	8.27038e-12	0.0750646	CHY	UNASS	conserved hypothetical protein	82
HVO_0085	147.716	-3.73229	0.737842	-5.05839	4.22809e-07	7.99738e-06	0.0752433	MIS	MIS	GlnK-type ammonia transport regulator	119
HVO_0086	795.682	-3.69034	0.534747	-6.90109	5.16058e-12	2.23584e-10	0.0774636	TP	TP_CP	transport protein (probable substrate ammonium)	467
HVO_1696	813.841	-3.68934	0.321682	-11.4689	1.89008e-30	8.07179e-28	0.077517	TP	TP_CP	LctP family transport protein	570
HVO_B0106	342.968	-3.60447	0.31444	-11.4632	2.02019e-30	8.07179e-28	0.082214	TP	TP_CP	ABC-type transport system periplasmic substrate-binding protein (substrate L-rhamnose)	488
HVO_B0361	286.647	-3.58803	0.434763	-8.25286	1.54653e-16	1.32412e-14	0.0831561	REG	ENV	HTH-10 family transcription regulator DmsR	213
HVO_1087	2917.3	-3.58452	0.267552	-13.3974	6.25803e-41	7.5013e-38	0.0833589	GEN	MIS	UspA domain protein	141
HVO_B0162	42.5953	-3.56969	0.696921	-5.12209	3.02171e-07	5.90548e-06	0.0842202	EM	MET	respiratory nitrate reductase b-type cytochrome subunit	482
HVO_1977	7223.28	-3.45189	0.419793	-8.22283	1.98753e-16	1.66213e-14	0.0913858	CHY	UNASS	conserved hypothetical protein	76
HVO_2251	466.703	-3.41301	0.447758	-7.62245	2.48898e-14	1.46727e-12	0.0938816	TP	TP_CP	LctP family transport protein	564
HVO_1118	1415.5	-3.37671	0.350183	-9.6427	5.27818e-22	9.98965e-20	0.0962739	GEN	MIS	small CPxCG-related zinc finger protein	44
HVO_A0584	413.487	-3.32413	0.306334	-10.8513	1.96547e-27	6.42531e-25	0.0998473	NUM	MET	inosine-5'-monophosphate dehydrogenase	362
HVO_2128	48.151	-3.24691	0.498534	-6.5129	7.37121e-11	2.65069e-09	0.105338	GEN	MIS	amidase (hydantoinase/carbamoylase family)	418
HVO_0084	381.057	-3.24573	0.415451	-7.81255	5.6044e-15	3.80253e-13	0.105424	TP	TP_CP	transport protein (probable substrate ammonium)	456
HVO_B0104	41.544	-3.22572	0.684416	-4.7131	2.43975e-06	3.64038e-05	0.106896	CHM	MET	L-rhamnose mutarotase	100
HVO_0613	23.805	-3.19764	0.817719	-3.91043	9.21306e-05	0.00083662	0.108997	GEN	MIS	beta-lactamase domain protein	215
HVO_B0107	125.699	-3.1893	0.39702	-8.03311	9.5032e-16	7.42903e-14	0.109629	TP	TP_CP	ABC-type transport system permease protein (substrate L-rhamnose)	308
HVO_0947	11009.9	-3.1849	0.330835	-9.62685	6.1586e-22	1.10732e-19	0.109964	CHY	UNASS	conserved hypothetical protein	73
HVO_2126	701.825	-3.16378	0.342463	-9.23832	2.50408e-20	3.21596e-18	0.111585	TP	TP_CP	ABC-type transport system periplasmic substrate-binding protein (probable substrate dipeptide/oligopeptide)	573
HVO_B0160	15.2565	-3.14529	0.82534	-3.81091	0.000138458	0.00119114	0.113024	CHY	UNASS	conserved hypothetical protein	191
HVO_1198	2657.39	-3.13023	0.513773	-6.09263	1.11069e-09	3.35634e-08	0.114211	GEN	MIS	UspA domain protein	145
HVO_B0108	52.5263	-3.1166	0.508209	-6.13252	8.65004e-10	2.693e-08	0.115295	TP	TP_CP	ABC-type transport system permease protein (substrate L-rhamnose)	321
HVO_A0501	151.484	-3.11261	0.363145	-8.57126	1.02361e-17	9.94842e-16	0.115614	GEN	MIS	homolog to S-adenosylmethionine-dependent methyltransferase	201
HVO_2414	118.355	-3.09167	0.647548	-4.77443	1.80219e-06	2.80548e-05	0.117304	CHY	UNASS	conserved hypothetical protein	83
HVO_0214	6872.5	-3.08982	0.487811	-6.33405	2.38803e-10	8.25709e-09	0.117455	CIM	MET	L-lactate dehydrogenase	320
HVO_0460	132.977	-3.03755	0.571518	-5.31489	1.06721e-07	2.32588e-06	0.121788	CHY	UNASS	conserved hypothetical protein	68
HVO_0450	2162.21	-2.99978	0.326602	-9.18483	4.1217e-20	5.11091e-18	0.125019	CHP	GIP	Hsp20-type molecular chaperone	135
HVO_0461	825.9	-2.99553	0.585909	-5.11262	3.17721e-07	6.17581e-06	0.125388	EM	MET	cytochrome bd ubiquinol oxidase subunit II	332
HVO_0380	22.9613	-2.97012	0.691378	-4.29594	1.73954e-05	0.000196093	0.127616	CHY	UNASS	conserved hypothetical protein	71
HVO_0106	545.939	-2.94388	0.395368	-7.44593	9.62624e-14	5.40874e-12	0.129958	GEN	MIS	DUF1641 domain protein	137
HVO_1116	947.831	-2.94016	0.335698	-8.75834	1.98151e-18	2.09574e-16	0.130294	GEN	MIS	HTH domain protein	115
HVO_2958	767.198	-2.93691	0.402078	-7.30434	2.78637e-13	1.39164e-11	0.130587	AA	MET	2-oxo-3-methylvalerate dehydrogenase E1 component alpha subunit	368
HVO_B0110	159.9	-2.9099	0.468987	-6.20466	5.48157e-10	1.75997e-08	0.133055	CHM	MET	2-dehydro-3-deoxy-L-rhamnonate dehydrogenase (NAD)	344
HVO_0099_A	1199.44	-2.90645	0.372256	-7.80766	5.82589e-15	3.87492e-13	0.133374	CHY	UNASS	conserved hypothetical protein	64
HVO_1890	94.8145	-2.88054	0.64396	-4.47317	7.70695e-06	9.89792e-05	0.135791	CHY	UNASS	conserved hypothetical protein	57
HVO_0965	1756.87	-2.87188	0.699633	-4.10484	4.04595e-05	0.000397278	0.136609	NUM	MET	AMP phosphorylase	492
HVO_2412A	358.414	-2.86979	0.625901	-4.58506	4.53858e-06	6.1821e-05	0.136806	CHY	UNASS	conserved hypothetical protein	34
HVO_A0086	88.7202	-2.83578	0.429471	-6.60296	4.03041e-11	1.50973e-09	0.14007	GEN	MIS	UspA domain protein	130
HVO_0462	1618.87	-2.83575	0.532737	-5.32299	1.02077e-07	2.23823e-06	0.140072	EM	MET	cytochrome bd ubiquinol oxidase subunit I	474
HVO_1871	4934.05	-2.8229	0.271058	-10.4144	2.13236e-25	6.38998e-23	0.141326	COM	MET	coproheme decarboxylase ChdC	501
HVO_2226	4247.64	-2.81356	0.302064	-9.31443	1.22614e-20	1.63304e-18	0.142244	GEN	MIS	probable phosphoribosyltransferase (homolog to anthranilate phosphoribosyltransferase)	360
HVO_2125	166.766	-2.8114	0.38183	-7.36297	1.79865e-13	9.10978e-12	0.142457	TP	TP_CP	ABC-type transport system permease protein (probable substrate dipeptide/oligopeptide)	319
HVO_2669	1464.37	-2.80525	0.310751	-9.02732	1.75931e-19	2.10883e-17	0.143066	GEN	MIS	flavodoxin domain protein	191
HVO_B0319	37.7572	-2.7884	0.581339	-4.79651	1.61457e-06	2.5577e-05	0.144747	REG	ENV	IclR family transcription regulator	264
HVO_1992	7471.93	-2.76118	0.293724	-9.40059	5.42593e-21	7.50448e-19	0.147503	MIS	MIS	cold shock protein	64
HVO_1122	121.715	-2.75215	0.500763	-5.49592	3.88673e-08	9.13509e-07	0.148429	CHY	UNASS	conserved hypothetical protein	61
HVO_0932	54.7911	-2.74863	0.5721	-4.80445	1.55174e-06	2.46906e-05	0.148792	GEN	MIS	UspA domain protein	147
HVO_1252	501.109	-2.73674	0.589172	-4.64506	3.3998e-06	4.85147e-05	0.150024	CHY	UNASS	conserved hypothetical protein	65
HVO_0401	2828.1	-2.7296	0.349208	-7.81655	5.4289e-15	3.7543e-13	0.150767	GEN	MIS	UspA domain protein	152
HVO_0917	910.45	-2.72321	0.514851	-5.28933	1.22768e-07	2.61227e-06	0.151437	GEN	MIS	DoxX domain protein	191
HVO_1481	4025.55	-2.71349	0.397855	-6.8203	9.08497e-12	3.79879e-10	0.152461	GEN	MIS	UspA domain protein	163
HVO_1822	274.278	-2.69834	0.311664	-8.65786	4.80702e-18	4.93887e-16	0.15407	GEN	MIS	UspA domain protein	151
HVO_2323	84.3787	-2.69377	0.593	-4.54261	5.55613e-06	7.34208e-05	0.154559	GEN	MIS	DUF3311 family protein	71
HVO_0101	119.72	-2.68606	0.449973	-5.96937	2.38167e-09	6.85159e-08	0.155387	GEN	MIS	probable phosphoribosyltransferase	212
HVO_0234	194.676	-2.68331	0.530016	-5.06269	4.13376e-07	7.86507e-06	0.155684	CHY	UNASS	conserved hypothetical protein	275
HVO_0457	8424.28	-2.6827	0.498016	-5.38678	7.17308e-08	1.62229e-06	0.155749	CHY	UNASS	conserved hypothetical protein	60
HVO_0970	1368.89	-2.68165	0.46505	-5.76638	8.09937e-09	2.13553e-07	0.155863	CIM	MET	ribulose-bisphosphate carboxylase	414
HVO_0763	13909.2	-2.66649	0.429228	-6.2123	5.22148e-10	1.69157e-08	0.157509	GEN	MIS	DoxX domain protein	175
HVO_1792A	57.6538	-2.6659	0.53082	-5.02223	5.10761e-07	9.32333e-06	0.157574	CHY	UNASS	conserved hypothetical protein	91
HVO_A0316	254.163	-2.64644	0.393875	-6.71897	1.83009e-11	7.31221e-10	0.159714	CHY	UNASS	conserved hypothetical protein	315
HVO_1790	296.929	-2.61794	0.378431	-6.91789	4.58423e-12	2.01035e-10	0.1629	TP	TP_CP	DMT superfamily transport protein	306
HVO_1676	1720.41	-2.61268	0.297981	-8.76793	1.81979e-18	1.98302e-16	0.163495	TC	GIP	transcription initiation factor TFB	332
HVO_1752	201.033	-2.61002	0.320046	-8.15514	3.48787e-16	2.78719e-14	0.163797	REG	ENV	Lrp/AsnC family transcription regulator	199
HVO_0490	1991.64	-2.59377	0.800187	-3.24146	0.00118919	0.00734762	0.165652	GEN	MIS	small CPxCG-related zinc finger protein	48
HVO_2139	421.869	-2.59036	0.340216	-7.61385	2.66055e-14	1.54312e-12	0.166045	CHY	UNASS	conserved hypothetical protein	106
HVO_0105	3915.02	-2.58922	0.334084	-7.75019	9.17536e-15	5.78853e-13	0.166176	GEN	MIS	FAD-dependent oxidoreductase	381
HVO_1984A	11.8715	-2.57495	0.918636	-2.80301	0.0050628	0.0248036	0.167828	CHY	UNASS	conserved hypothetical protein	84
HVO_B0158	65.1946	-2.56816	0.54351	-4.72513	2.29963e-06	3.44561e-05	0.168619	GEN	MIS	small CPxCG-related zinc finger protein	50
HVO_2861	1726.51	-2.55447	0.416755	-6.12944	8.81875e-10	2.71045e-08	0.170226	GEN	MIS	DUF5821 domain protein	275
HVO_A0546	26.761	-2.53992	0.875531	-2.90101	0.00371965	0.0189998	0.171952	GEN	MIS	probable oxidoreductase (short-chain dehydrogenase family)	251
HVO_2959	808.179	-2.52515	0.340585	-7.41415	1.22403e-13	6.66912e-12	0.173722	AA	MET	2-oxo-3-methylvalerate dehydrogenase E1 component beta subunit	327
HVO_A0320	733.993	-2.49674	0.338763	-7.37016	1.70428e-13	8.75512e-12	0.177177	CHY	UNASS	conserved hypothetical protein	255
HVO_2391A	25.4813	-2.48905	0.768284	-3.23975	0.00119635	0.00737917	0.178124	GEN	MIS	small CPxCG-related zinc finger protein	49
HVO_2037	3821	-2.48742	0.318675	-7.8055	5.9266e-15	3.87492e-13	0.178325	GEN	MIS	DUF2078 domain protein	108
HVO_2215	28.732	-2.47965	0.64532	-3.84251	0.000121784	0.00106295	0.179288	CHY	UNASS	conserved hypothetical protein	58
HVO_2240	189.493	-2.47049	0.620809	-3.97948	6.90671e-05	0.000645104	0.180429	CHY	UNASS	conserved hypothetical protein	277
HVO_0966	548.719	-2.46937	0.419705	-5.88359	4.01471e-09	1.10205e-07	0.18057	TL	GIP	translation initiation factor aIF-2B alpha subunit / ribose-1,5-bisphosphate isomerase	323
HVO_0728	156.249	-2.46649	0.773141	-3.19022	0.00142166	0.00847625	0.180931	CHY	UNASS	conserved hypothetical protein	38
HVO_0930	742.859	-2.45643	0.300634	-8.17081	3.06328e-16	2.50353e-14	0.182197	GEN	MIS	HTH domain protein	156
HVO_1011	14.1497	-2.44998	0.87619	-2.79617	0.00517123	0.0252659	0.183014	GEN	MIS	thioredoxin domain protein	77
HVO_0204	4599.82	-2.44735	0.484819	-5.04797	4.46531e-07	8.35266e-06	0.183347	SIG	ENV	sensor box histidine kinase	788
HVO_A0155	12.4872	-2.43354	0.811791	-2.99774	0.00271991	0.0147523	0.185111	GEN	MIS	DUF4212 family protein	145
HVO_1647	159.616	-2.42894	0.65559	-3.70497	0.000211416	0.00172784	0.185701	CHY	UNASS	conserved hypothetical protein	171
HVO_2108	14.1062	-2.42129	0.750098	-3.22797	0.00124673	0.00762372	0.186689	REG	ENV	IclR family transcription regulator	253
HVO_1823	230.466	-2.39672	0.365003	-6.56631	5.15787e-11	1.89262e-09	0.189895	GEN	MIS	UspA domain protein	153
HVO_A0101	75.6449	-2.39521	0.474951	-5.04308	4.58108e-07	8.49152e-06	0.190094	CHY	UNASS	conserved hypothetical protein	61
HVO_1873	163.678	-2.39118	0.548085	-4.36279	1.28414e-05	0.000150416	0.190627	CHY	UNASS	conserved hypothetical protein	56
HVO_B0109	115.424	-2.37514	0.389937	-6.09108	1.12152e-09	3.36082e-08	0.192758	TP	TP_CP	ABC-type transport system ATP-binding protein (substrate L-rhamnose)	393
HVO_0489	2232.22	-2.37378	0.7606	-3.12093	0.00180278	0.0103559	0.192939	GEN	MIS	small CPxCG-related zinc finger protein	52
HVO_2243	31.2809	-2.37275	0.539239	-4.40019	1.08155e-05	0.000130951	0.193077	CHY	UNASS	conserved hypothetical protein	72
HVO_0164	348.144	-2.36923	0.306927	-7.7192	1.17061e-14	7.25778e-13	0.193548	CHY	UNASS	conserved hypothetical protein	115
HVO_2384	9675.66	-2.34208	0.539345	-4.34245	1.40903e-05	0.000163447	0.197226	GEN	MIS	CBS domain protein	380
HVO_1751	6612.12	-2.32329	0.304366	-7.63322	2.28964e-14	1.37226e-12	0.199811	TP	TP_CP	P-type transport ATPase (probable substrate copper/metal cation)	861
HVO_1237	68.2002	-2.32302	0.456135	-5.09284	3.52745e-07	6.78326e-06	0.199848	GEN	MIS	DUF583 domain protein	321
HVO_A0360	25.9755	-2.3065	0.664348	-3.47183	0.000516921	0.00356784	0.20215	CHY	UNASS	conserved hypothetical protein	104
HVO_B0165	28.3802	-2.27291	0.661685	-3.43503	0.000592488	0.00401241	0.206913	EM	MET	respiratory nitrate reductase electron transfer subunit	356
HVO_0665	54.8503	-2.22869	0.798781	-2.79012	0.00526888	0.0255693	0.213352	COM	MET	adenosine diphosphate thiazole synthase, cysteine-dependent	307
HVO_2702	1903.77	-2.22363	0.300041	-7.41109	1.25264e-13	6.72312e-12	0.214102	GEN	MIS	alpha/beta hydrolase fold protein	260
HVO_0541	13793.6	-2.22313	0.518194	-4.29016	1.78546e-05	0.000200016	0.214176	CIM	MET	aconitate hydratase	938
HVO_1000	1840.76	-2.21747	0.451387	-4.91258	8.98852e-07	1.52466e-05	0.215018	CIM	MET	acetate--CoA ligase (ADP-forming)	697
HVO_B0046	15.521	-2.21032	0.721745	-3.06247	0.00219519	0.0122576	0.216086	MIS	MIS	diaminobutyrate--2-oxoglutarate aminotransferase	459
HVO_B0105	21.9358	-2.20678	0.736771	-2.99521	0.00274259	0.0148395	0.216617	CHM	MET	L-rhamnono-1,4-lactonase	289
HVO_2251_A	12.6305	-2.20197	0.806336	-2.73084	0.00631733	0.0296956	0.21734	CHY	UNASS	conserved hypothetical protein (nonfunctional)	30
HVO_0442	265.956	-2.19778	0.379048	-5.79817	6.70436e-09	1.79917e-07	0.217972	GEN	MIS	DUF5786 domain protein	56
HVO_B0367	24.209	-2.19467	0.700808	-3.13162	0.00173844	0.0100183	0.218444	GEN	MIS	molybdopterin-binding domain protein	157
HVO_2324	1005.62	-2.17556	0.633614	-3.43357	0.00059569	0.00402651	0.221356	TP	TP_CP	SSSF family transport protein	499
HVO_2946	880.582	-2.17279	0.534458	-4.06541	4.79482e-05	0.000463499	0.221781	AA	MET	cystathionine synthase/lyase (cystathionine gamma-synthase, cystathionine gamma-lyase, cystathionine beta-lyase)	401
HVO_2124	106.629	-2.15957	0.437529	-4.93583	7.98091e-07	1.36664e-05	0.223823	TP	TP_CP	ABC-type transport system permease protein (probable substrate dipeptide/oligopeptide)	334
HVO_2123	69.6762	-2.1468	0.608874	-3.52584	0.000422137	0.0030421	0.225814	TP	TP_CP	ABC-type transport system ATP-binding protein (probable substrate dipeptide/oligopeptide)	358
HVO_2122	69.7498	-2.13988	0.554711	-3.85764	0.000114488	0.0010066	0.226899	TP	TP_CP	ABC-type transport system ATP-binding protein (probable substrate dipeptide/oligopeptide)	368
HVO_A0249_A	25.9473	-2.13558	0.670259	-3.1862	0.00144153	0.008554	0.227576	CHY	UNASS	conserved hypothetical protein	34
HVO_1120	1067.54	-2.13318	0.313481	-6.80483	1.01169e-11	4.18167e-10	0.227955	GEN	MIS	TIGR04031 family protein	109
HVO_1878	674.202	-2.12889	0.375429	-5.67054	1.42347e-08	3.60478e-07	0.228634	COM	MET	NAD synthase, ammonia-dependent	276
HVO_1083	770.714	-2.11568	0.428223	-4.94061	7.78791e-07	1.34641e-05	0.230736	CHM	MET	glucose 1-dehydrogenase	357
HVO_1079	3187.89	-2.10409	0.285349	-7.37373	1.65915e-13	8.64684e-12	0.232599	GEN	MIS	homolog to sulfate adenylyltransferase small subunit	325
HVO_0147	62.8988	-2.10199	0.418893	-5.01795	5.22246e-07	9.48483e-06	0.232937	AA	MET	urease beta subunit	139
HVO_1453	815.409	-2.08863	0.266191	-7.84636	4.28295e-15	3.0199e-13	0.235103	AA	MET	glutamate dehydrogenase (NADP)	417
HVO_1360	160.589	-2.08799	0.490247	-4.25906	2.05288e-05	0.000225754	0.235208	REG	ENV	TrmB family transcription regulator	130
HVO_1758	205.294	-2.0826	0.352747	-5.90394	3.54914e-09	9.81746e-08	0.236089	GEN	MIS	oxidoreductase (homolog to thioredoxin-disulfide reductase)	329
HVO_2250	45.802	-2.07272	0.459962	-4.50628	6.59729e-06	8.53376e-05	0.237711	NUM	MET	purine phosphoribosyltransferase (adenine phosphoribosyltransferase, xanthine-guanine phosphoribosyltransferase)	181
HVO_B0111	940.726	-2.05157	0.495511	-4.14031	3.46837e-05	0.000350344	0.241221	CHM	MET	L-rhamnonate dehydratase	401
HVO_0540	387.201	-2.04496	0.638156	-3.20448	0.00135305	0.00815	0.242329	GEN	MIS	DUF6069 domain protein	162
HVO_A0249	19.9066	-2.03766	0.644342	-3.16239	0.00156478	0.00912251	0.243558	REG	ENV	TrmB family transcription regulator	178
HVO_2049	273.992	-2.02766	0.410239	-4.94264	7.7072e-07	1.33889e-05	0.245252	MIS	MIS	low-salt glycan biosynthesis hexosyltransferase Agl10	307
HVO_1359	384.061	-2.01119	0.503689	-3.99292	6.52645e-05	0.000614375	0.248068	GEN	MIS	small CPxCG-related zinc finger protein	68
HVO_0163	687.154	-2.00967	0.286788	-7.00751	2.42605e-12	1.10431e-10	0.24833	REG	ENV	ArsR family transcription regulator	170
HVO_2021	779.432	-2.00913	0.664297	-3.02444	0.00249091	0.0137171	0.248423	CHY	UNASS	conserved hypothetical protein	66
HVO_0539	26.1314	-2.00822	0.57657	-3.48305	0.000495743	0.00344815	0.24858	CHY	UNASS	conserved hypothetical protein	276
HVO_A0591	87.6489	-2.00139	0.448851	-4.45891	8.23771e-06	0.000105045	0.24976	GEN	MIS	DICT domain protein	253
HVO_A0548	23495	-1.98452	0.449951	-4.41053	1.03119e-05	0.000125275	0.252697	GEN	MIS	DoxX domain protein	175
HVO_0933	1463.39	-1.98411	0.449696	-4.4121	1.02372e-05	0.00012479	0.25277	TP	TP_CP	P-type transport ATPase (probable substrate calcium/metal cation)	949
HVO_0148	468.146	-1.98331	0.284507	-6.97103	3.14626e-12	1.41424e-10	0.25291	AA	MET	urease alpha subunit	568
HVO_0416	7507.53	-1.96763	0.274784	-7.16063	8.03079e-13	3.8505e-11	0.255673	GEN	MIS	small CPxCG-related zinc finger protein	58
HVO_0723	77.0086	-1.96143	0.655472	-2.99239	0.00276805	0.0149234	0.256775	COM	MET	nicotinamide mononucleotide deamidase	176
HVO_B0300	17.1428	-1.95248	0.71187	-2.74274	0.0060928	0.0287795	0.258372	MIS	MIS	uricase	308
HVO_0655	919.771	-1.94797	0.444768	-4.37975	1.18816e-05	0.000140546	0.25918	GEN	MIS	GalE family epimerase/dehydratase	341
HVO_2093	39.4083	-1.94164	0.491547	-3.95007	7.81293e-05	0.000722244	0.26032	TP	TP_CP	probable NhaC-type sodium/proton antiporter	489
HVO_A0253	73.0594	-1.93981	0.487019	-3.98303	6.80428e-05	0.000637193	0.26065	GEN	MIS	HTH domain protein	137
HVO_1685	869.365	-1.9145	0.280632	-6.82211	8.97112e-12	3.79531e-10	0.265264	GEN	MIS	alpha/beta hydrolase fold protein	485
HVO_1677	70.885	-1.90981	0.43527	-4.38764	1.14588e-05	0.000135993	0.266128	GEN	MIS	small CPxCG-related zinc finger protein	59
HVO_B0167	16.1132	-1.90261	0.718119	-2.64944	0.00806258	0.0359715	0.267459	GEN	MIS	chaperonin-like protein	248
HVO_2039	29.5598	-1.90136	0.549189	-3.46213	0.000535922	0.00367081	0.267691	CHY	UNASS	conserved hypothetical protein	175
HVO_1405A	15.7247	-1.89757	0.713018	-2.66132	0.00778355	0.0351188	0.268395	CHY	UNASS	conserved hypothetical protein	34
HVO_2570	50.8514	-1.89546	0.499789	-3.79252	0.000149124	0.00127376	0.268788	GEN	MIS	small CPxCG-related zinc finger protein	94
HVO_1150	1369.08	-1.89446	0.328579	-5.76562	8.13594e-09	2.13553e-07	0.268974	ISH	MIS	IS200-type transposase HfIRS11	130
HVO_B0117	289.298	-1.89055	0.40372	-4.68281	2.8297e-06	4.11967e-05	0.269705	GEN	MIS	RdfA family protein	208
HVO_2864	137.41	-1.87982	0.697372	-2.69558	0.00702671	0.0322297	0.271718	GEN	MIS	DUF125 family protein	189
HVO_1121	4619.76	-1.84878	0.359934	-5.13645	2.79983e-07	5.50175e-06	0.277627	COM	MET	Fe-coproporphyrin synthase AhbC	402
HVO_A0451	573.766	-1.84181	0.388197	-4.74451	2.09012e-06	3.18477e-05	0.278972	TP	TP_CP	DASS family transport protein	641
HVO_1874	3210.36	-1.83395	0.445788	-4.11395	3.88938e-05	0.000384237	0.280495	GEN	MIS	probable oxidoreductase (aldo-keto reductase family protein)	357
HVO_B0141	57.049	-1.83013	0.522918	-3.49985	0.000465522	0.00330181	0.281239	GEN	MIS	PQQ repeat protein	418
HVO_A0153	28.9487	-1.82532	0.554458	-3.29208	0.000994479	0.00629603	0.282178	GEN	MIS	UspA domain protein	162
HVO_0515	182.573	-1.80972	0.348331	-5.19539	2.04287e-07	4.1978e-06	0.285246	GEN	MIS	small CPxCG-related zinc finger protein	74
HVO_2138	60.8007	-1.8086	0.511361	-3.53684	0.000404941	0.00293582	0.285467	CHY	UNASS	conserved hypothetical protein	204
HVO_2869	313.159	-1.79917	0.331653	-5.42486	5.79994e-08	1.32004e-06	0.28734	REG	ENV	PadR family transcription regulator	95
HVO_2621	3278.32	-1.78423	0.266922	-6.68448	2.31749e-11	9.15789e-10	0.290331	CIM	MET	phosphoenolpyruvate carboxylase	897
HVO_A0586	226.136	-1.78133	0.381322	-4.67146	2.99064e-06	4.31902e-05	0.290915	CHM	MET	sugar nucleotidyltransferase	411
HVO_0931	88.7326	-1.78099	0.491133	-3.62629	0.000287522	0.00219518	0.290983	GEN	MIS	UspA domain protein	142
HVO_1577	1867.73	-1.77829	0.37895	-4.69266	2.69678e-06	3.97443e-05	0.29153	GEN	MIS	DUF293 domain protein	177
HVO_0942	381.915	-1.77433	0.325543	-5.45036	5.0267e-08	1.17377e-06	0.29233	EM	MET	ba3-type terminal oxidase subunit CbaE	72
HVO_B0113	466.143	-1.76445	0.4161	-4.24044	2.23087e-05	0.000240907	0.29434	GEN	MIS	probable F420-dependent oxidoreductase	342
HVO_A0115	228.746	-1.75976	0.43603	-4.03587	5.43996e-05	0.000521655	0.295297	GEN	MIS	DUF6516 domain protein	102
HVO_1801	273.438	-1.75754	0.323395	-5.43465	5.49037e-08	1.2656e-06	0.295752	CHY	UNASS	conserved hypothetical protein	103
HVO_1538	545.858	-1.7567	0.499833	-3.51458	0.000440449	0.00316139	0.295924	CIM	MET	glycerol-3-phosphate dehydrogenase subunit A	586
HVO_2790	1150.89	-1.75567	0.559122	-3.14006	0.00168916	0.00977783	0.296135	MIS	MIS	Fe-S cluster carrier protein ApbC	346
HVO_1197	1205.14	-1.74863	0.545843	-3.20354	0.00135748	0.00816302	0.297584	GEN	MIS	RIO-type protein kinase domain protein	265
HVO_1759	134.579	-1.74797	0.380197	-4.59755	4.27495e-06	5.86744e-05	0.29772	TP	TP_CP	ABC-type transport system permease protein (probable substrate siderophore)	371
HVO_1045	24.5105	-1.74718	0.661395	-2.64166	0.00825004	0.0366714	0.297883	CHY	UNASS	conserved hypothetical protein	51
HVO_1482	707.658	-1.74625	0.358561	-4.87017	1.11501e-06	1.85628e-05	0.298075	EM	MET	ferredoxin (2Fe-2S)	108
HVO_1344	546.033	-1.74145	0.409619	-4.2514	2.12443e-05	0.000231498	0.299069	MIS	MIS	ribosome maturation protein Sdo1	238
HVO_2304	281.922	-1.73437	0.359354	-4.82636	1.39049e-06	2.24224e-05	0.300539	COM	MET	molybdopterin molybdenumtransferase	406
HVO_A0131_A	179.712	-1.73332	0.451657	-3.8377	0.000124194	0.00108136	0.300759	CHY	UNASS	conserved hypothetical protein	81
HVO_2011	149.605	-1.72825	0.389838	-4.43325	9.28231e-06	0.000115101	0.301818	CHY	UNASS	conserved hypothetical protein	129
HVO_0149	87.8949	-1.7221	0.371956	-4.62984	3.65957e-06	5.16071e-05	0.303108	AA	MET	urease gamma subunit	131
HVO_1164	564.325	-1.72002	0.305612	-5.6281	1.82203e-08	4.4877e-07	0.303545	GEN	MIS	HD family hydrolase	270
HVO_2309	262.854	-1.71683	0.36074	-4.7592	1.94365e-06	2.99972e-05	0.304216	GEN	MIS	pterin-4-alpha-carbinolamine dehydratase family protein	91
HVO_1863	1069.39	-1.71637	0.588579	-2.91612	0.00354419	0.018207	0.304314	CHY	UNASS	conserved hypothetical protein	81
HVO_0605	38.3965	-1.70226	0.541058	-3.14617	0.00165424	0.0096101	0.307304	REG	ENV	IclR family transcription regulator	257
HVO_1117	3008.55	-1.69673	0.65834	-2.57728	0.00995813	0.0426811	0.308485	REG	ENV	HTH-10 family transcription regulator	213
HVO_2670	2104.91	-1.69385	0.328079	-5.16292	2.43127e-07	4.88427e-06	0.309102	GEN	MIS	FAD-dependent oxidoreductase (GlcD/DLD_GlcF/GlpC domain fusion protein)	1058
HVO_A0450	54.7055	-1.69162	0.592881	-2.85321	0.00432794	0.0217061	0.30958	GEN	MIS	UspA domain protein (nonfunctional)	78
HVO_2747	204.456	-1.69108	0.465804	-3.63045	0.000282926	0.0021693	0.309696	RMT	GIP	putative tRNA-specific adenosine deaminase	197
HVO_B0040	235.835	-1.68608	0.464874	-3.62696	0.000286783	0.0021942	0.310771	REG	ENV	IclR family transcription regulator XacR	251
HVO_2062	14032.6	-1.68539	0.36176	-4.65885	3.17977e-06	4.55556e-05	0.31092	MIS	MIS	pilin PilA	145
HVO_1386	120.415	-1.6853	0.586361	-2.87417	0.00405095	0.0204023	0.310939	CHY	UNASS	conserved hypothetical protein	85
HVO_1853	160.478	-1.68413	0.578549	-2.91096	0.00360323	0.0184313	0.31119	GEN	MIS	UspA domain protein	148
HVO_2530	585.973	-1.67889	0.359183	-4.67418	2.95131e-06	4.2794e-05	0.312324	GEN	MIS	homolog to phosphoribosylamine--glycine ligase	440
HVO_0950	429.265	-1.67675	0.40853	-4.10435	4.05454e-05	0.000397278	0.312787	CIM	MET	2-dehydro-3-deoxy-phosphogluconate aldolase, bacterial-type	219
HVO_0598	498.68	-1.67553	0.314161	-5.33334	9.64216e-08	2.14032e-06	0.313052	CHY	UNASS	conserved hypothetical protein	243
HVO_1273_A	957.586	-1.6733	0.312067	-5.36199	8.23095e-08	1.83842e-06	0.313536	CHY	UNASS	conserved hypothetical protein	65
HVO_0028	384.67	-1.67171	0.362343	-4.61362	3.95714e-06	5.5319e-05	0.313881	CHY	UNASS	conserved hypothetical protein	89
HVO_2879	1131.55	-1.67101	0.351742	-4.75065	2.0276e-06	3.11592e-05	0.314034	GEN	MIS	ornithine cyclodeaminase family protein	332
HVO_0005	548.505	-1.66948	0.511592	-3.26329	0.00110126	0.00687252	0.314368	TP	TP_CP	ZIP/GufA family transport protein (probable substrate zinc/metal ions)	269
HVO_1709	460.894	-1.66021	0.353453	-4.69713	2.6384e-06	3.9044e-05	0.316392	TP	TP_CP	major facilitator superfamily transport protein (probable substrate nitrate/nitrite) (nonfunctional)	340
HVO_2572	82.8498	-1.65522	0.655112	-2.52662	0.0115167	0.0479329	0.31749	GEN	MIS	UPF0045 family protein	104
HVO_1088	1660.34	-1.65183	0.328402	-5.02992	4.90684e-07	9.00254e-06	0.318235	COM	MET	folylpolyglutamate synthase / 7,8-dihydropteroate reductase / dihydropteroate synthase	838
HVO_1516	201.791	-1.64579	0.325415	-5.05751	4.24777e-07	7.99738e-06	0.319572	CHY	UNASS	conserved hypothetical protein	108
HVO_3008	109.661	-1.64501	0.479337	-3.43186	0.000599466	0.00404442	0.319743	GEN	MIS	UPF0148 family protein	201
HVO_0936	157.564	-1.63807	0.341708	-4.79377	1.63673e-06	2.58144e-05	0.321286	GEN	MIS	YqeC family protein	254
HVO_1593	529.196	-1.6195	0.423741	-3.82191	0.000132424	0.00114782	0.325449	GEN	MIS	PAC2 family protein	248
HVO_2307	1547.96	-1.61787	0.269093	-6.01231	1.82897e-09	5.304e-08	0.325817	GEN	MIS	HAD superfamily hydrolase	222
HVO_1417	164.518	-1.61778	0.441898	-3.66098	0.000251252	0.00197738	0.325836	GEN	MIS	DUF318 family protein	445
HVO_B0164	62.4436	-1.61036	0.571066	-2.81992	0.00480354	0.02376	0.327516	EM	MET	respiratory nitrate reductase catalytic subunit	983
HVO_C0012	266.965	-1.60994	0.386396	-4.16656	3.09237e-05	0.000316814	0.327612	CHY	UNASS	conserved hypothetical protein	106
HVO_0877	40.3383	-1.60697	0.537313	-2.99075	0.00278292	0.0149811	0.328287	CHY	UNASS	conserved hypothetical protein	143
HVO_0395	89.3637	-1.60464	0.390349	-4.11079	3.94302e-05	0.000388468	0.328817	GEN	MIS	WD40/YVTN domain protein	338
HVO_0651	752.977	-1.60318	0.32346	-4.95635	7.18309e-07	1.26002e-05	0.32915	CP	TP_CP	prefoldin beta subunit	127
HVO_1872	244.603	-1.60281	0.478968	-3.34639	0.0008187	0.00530458	0.329234	CHY	UNASS	conserved hypothetical protein	82
HVO_0999	936.158	-1.59975	0.429173	-3.72752	0.000193375	0.00160225	0.329934	GEN	MIS	DRTGG domain protein	378
HVO_A0063	22.5441	-1.59943	0.592175	-2.70094	0.00691434	0.0317547	0.330007	CHY	UNASS	conserved hypothetical protein	107
HVO_1348	134.847	-1.59373	0.381927	-4.17287	3.00782e-05	0.000309917	0.331313	COM	MET	bifunctional NAD(P)H-hydrate repair enzyme Nnr	478
HVO_0284	39.0553	-1.59208	0.611999	-2.60144	0.0092833	0.040513	0.331693	GEN	MIS	cupin 2 barrel domain protein	129
HVO_1425A	332.016	-1.59143	0.375699	-4.23591	2.27632e-05	0.000242334	0.331843	CHY	UNASS	conserved hypothetical protein	56
HVO_0472	106.107	-1.58696	0.404677	-3.92155	8.79804e-05	0.000802988	0.332871	GEN	MIS	DUF2892 family protein	91
HVO_1189	3644.67	-1.58613	0.362363	-4.37717	1.20229e-05	0.000141288	0.333065	MIS	MIS	aldehyde dehydrogenase	508
HVO_2916	5051.46	-1.58389	0.448736	-3.52968	0.000416066	0.00300436	0.333581	GEN	MIS	probable oxidoreductase (short-chain dehydrogenase family)	252
HVO_2239	2951.44	-1.58338	0.410281	-3.85926	0.000113731	0.00100387	0.333699	GEN	MIS	UspA domain protein	142
HVO_B0140	40.3637	-1.57372	0.480214	-3.27712	0.00104871	0.00659295	0.335941	GEN	MIS	PQQ repeat protein	306
HVO_3009	152.555	-1.57223	0.42858	-3.66845	0.000244021	0.00194137	0.336289	GEN	MIS	UspA domain protein	129
HVO_0402	1374.57	-1.5635	0.27601	-5.66465	1.47321e-08	3.70465e-07	0.338329	GEN	MIS	DUF124 family protein	225
HVO_2621A	189.079	-1.55981	0.423511	-3.68305	0.000230463	0.00185401	0.339196	GEN	MIS	small CPxCG-related zinc finger protein	55
HVO_1119	415.964	-1.55737	0.32907	-4.73263	2.21633e-06	3.34871e-05	0.339771	EM	MET	halocyanin	173
HVO_2660	181.452	-1.55495	0.350398	-4.43766	9.094e-06	0.000113549	0.34034	SIG	ENV	receiver/sensor box histidine kinase	629
HVO_2313	520.567	-1.55347	0.578621	-2.68478	0.00725785	0.033037	0.34069	COM	MET	siroheme decarboxylase AhbB	353
HVO_1539	337.908	-1.55316	0.428693	-3.62301	0.000291191	0.00221848	0.340763	CIM	MET	glycerol-3-phosphate dehydrogenase subunit B	422
HVO_1787	76.9084	-1.55288	0.397763	-3.90403	9.46023e-05	0.000856902	0.340829	CHY	UNASS	conserved hypothetical protein	107
HVO_2398	38.931	-1.55058	0.509686	-3.04222	0.00234841	0.0130322	0.341374	TP	TP_CP	ABC-type transport system ATP-binding protein (probable substrate manganese)	289
HVO_1170	139.496	-1.54956	0.384377	-4.03137	5.54537e-05	0.000530349	0.341613	GEN	MIS	glycine-rich protein	142
HVO_0650	173.949	-1.54843	0.374342	-4.13642	3.52772e-05	0.000354348	0.341881	GEN	MIS	DUF3194 family protein	87
HVO_0078	338.067	-1.54628	0.303203	-5.09983	3.39956e-07	6.57247e-06	0.342391	COM	MET	hydroxymethylbilane synthase (porphobilinogen deaminase)	363
HVO_2706	344.29	-1.5419	0.426742	-3.61319	0.000302459	0.00228496	0.343433	TL	GIP	translation initiation factor aIF-2B delta subunit	282
HVO_0443	106.311	-1.53381	0.362312	-4.2334	2.30184e-05	0.000243453	0.345364	GEN	MIS	UPF0215 family protein	203
HVO_0009	219.229	-1.53367	0.538582	-2.84761	0.00440487	0.0220305	0.345397	AA	MET	tryptophanase	448
HVO_0832	367.99	-1.53228	0.335844	-4.56249	5.05505e-06	6.70773e-05	0.34573	GEN	MIS	alpha/beta hydrolase fold protein	308
HVO_A0588	109.473	-1.52244	0.354717	-4.29199	1.77083e-05	0.000198997	0.348097	GEN	MIS	HTH domain protein	147
HVO_2960	1107.82	-1.52215	0.262701	-5.79423	6.86367e-09	1.82828e-07	0.348166	MIS	MIS	dihydrolipoamide S-acyltransferase	521
HVO_2734	138.481	-1.51529	0.333918	-4.53792	5.68127e-06	7.45614e-05	0.349825	GEN	MIS	GNAT family acetyltransferase	244
HVO_B0029	86.118	-1.51026	0.391032	-3.86223	0.000112356	0.000995155	0.351049	CHM	MET	probable sugar dehydrogenase (NADP)	325
HVO_A0500	213.97	-1.50683	0.359182	-4.19518	2.72656e-05	0.000284195	0.351883	MIS	MIS	FKBP-type peptidylprolyl isomerase	155
HVO_1753	108.285	-1.5043	0.364154	-4.13093	3.61291e-05	0.00036089	0.352502	GEN	MIS	HMA domain protein	65
HVO_1857	429.414	-1.50382	0.42007	-3.57993	0.000343689	0.00255383	0.352619	GEN	MIS	PDCD5 family DNA-binding protein	120
HVO_A0394	86.6854	-1.50089	0.489013	-3.06923	0.00214613	0.0120397	0.353335	GEN	MIS	HTH domain protein	170
HVO_2312	167.739	-1.5006	0.558049	-2.68902	0.00716631	0.0327447	0.353406	COM	MET	precorrin-2 oxidase / ferrochelatase	215
HVO_1988	184.29	-1.49231	0.527965	-2.82653	0.00470551	0.0233716	0.355443	GEN	MIS	GATase domain protein	349
HVO_2053	209.421	-1.49218	0.404069	-3.69289	0.000221724	0.00179577	0.355475	MIS	MIS	low-salt glycan biosynthesis hexosyltransferase Agl5	378
HVO_1358	1012.88	-1.4902	0.43235	-3.44674	0.0005674	0.00386434	0.355964	SIG	ENV	receiver box response regulator	130
HVO_1270	219.162	-1.4875	0.323808	-4.59376	4.35329e-06	5.95225e-05	0.356631	CHY	UNASS	conserved hypothetical protein	46
HVO_2072	403991	-1.48707	0.263831	-5.63646	1.73579e-08	4.33464e-07	0.356735	CE	TP_CP	S-layer glycoprotein	827
HVO_1869	650.601	-1.48378	0.424472	-3.49558	0.000473028	0.00333531	0.357551	CHY	UNASS	conserved hypothetical protein	158
HVO_A0262	44.2023	-1.4794	0.496418	-2.98015	0.00288108	0.0154401	0.358638	ISH	MIS	ISH3-type transposase ISH51	388
HVO_B0202	33.7373	-1.46901	0.566936	-2.59115	0.0095657	0.0414937	0.361229	GEN	MIS	sensor box protein	304
HVO_0839	472.179	-1.46663	0.551345	-2.66009	0.00781198	0.0352029	0.361827	CHY	UNASS	conserved hypothetical protein	93
HVO_2984	365.269	-1.46034	0.377123	-3.87233	0.000107802	0.000961923	0.363407	REG	ENV	probable repressor of tryptophan metabolism TrpY	167
HVO_B0296	39.8265	-1.45877	0.478935	-3.04585	0.0023202	0.0128956	0.363804	CHY	UNASS	conserved hypothetical protein	133
HVO_1734A	32.7885	-1.45291	0.552239	-2.63095	0.00851459	0.0377075	0.365283	GEN	MIS	restriction endonuclease domain protein	169
HVO_1082	563.392	-1.45168	0.352235	-4.12133	3.76696e-05	0.000374198	0.365596	REG	ENV	PyrE family transcription regulator GfcR	210
HVO_1466	120.716	-1.45002	0.454942	-3.18725	0.00143631	0.00853713	0.366017	GEN	MIS	CopD domain protein	154
HVO_0943	485.962	-1.44387	0.324922	-4.44375	8.84033e-06	0.000110766	0.367579	EM	MET	ba3-type terminal oxidase subunit CbaD	97
HVO_0070	931.111	-1.44141	0.343977	-4.19041	2.78446e-05	0.000289391	0.368208	GEN	MIS	NifU C-terminal domain protein	125
HVO_A0114	180.189	-1.43868	0.339542	-4.23712	2.26407e-05	0.000242309	0.368905	GEN	MIS	HTH domain protein	155
HVO_A0496	335.473	-1.43266	0.303133	-4.72616	2.28806e-06	3.44263e-05	0.370448	GEN	MIS	UspA domain protein	290
HVO_0935	615.347	-1.43139	0.394132	-3.63176	0.000281491	0.00216369	0.370773	MIS	MIS	formate dehydrogenase alpha subunit	680
HVO_0742	129.535	-1.42536	0.346444	-4.11425	3.88437e-05	0.000384237	0.372327	GEN	MIS	DUF5788 domain protein	146
HVO_1191	445.999	-1.4232	0.443099	-3.21192	0.00131853	0.00795545	0.372885	AA	MET	proline dehydrogenase	279
HVO_2075	2711.89	-1.41176	0.408404	-3.45678	0.000546677	0.00373736	0.375853	ISH	MIS	IS1341-type RNA-guided DNA endonuclease ISHvo23	416
HVO_2321	1356.22	-1.40584	0.328653	-4.27759	1.88927e-05	0.000209686	0.377398	RRR	GIP	DNA primase DnaG	472
HVO_0453	252.294	-1.40547	0.465049	-3.0222	0.00250947	0.0137694	0.377496	CHY	UNASS	conserved hypothetical protein	72
HVO_A0395	61.8937	-1.40528	0.414682	-3.3888	0.000701982	0.00463179	0.377546	CHY	UNASS	conserved hypothetical protein	150
HVO_B0135	204.51	-1.40236	0.504192	-2.78141	0.00541232	0.0261494	0.378309	CHY	UNASS	conserved hypothetical protein	288
HVO_1864	240.963	-1.39885	0.388084	-3.6045	0.000312756	0.00235286	0.379232	COM	MET	molybdopterin synthase catalytic subunit	261
HVO_2770	242.804	-1.39606	0.380322	-3.67072	0.000241864	0.00192848	0.379966	GEN	MIS	DUF2342 family protein	320
HVO_1640	118.603	-1.39439	0.43206	-3.22729	0.00124967	0.00762372	0.380407	CHY	UNASS	conserved hypothetical protein (nonfunctional)	295
HVO_2641	102.97	-1.39211	0.515021	-2.70303	0.00687109	0.0316832	0.381006	GEN	MIS	DUF5802 domain protein	132
HVO_C0060	171.303	-1.39191	0.392133	-3.54959	0.000385835	0.00280863	0.38106	GEN	MIS	CopG domain protein	99
HVO_1569	32.2316	-1.38655	0.510976	-2.71353	0.00665706	0.0309287	0.382479	CHY	UNASS	conserved hypothetical protein	72
HVO_1560	561.502	-1.38573	0.388053	-3.57098	0.000355648	0.0026261	0.382696	GEN	MIS	UPF0212 family protein	119
HVO_A0267	38.4146	-1.38159	0.496778	-2.7811	0.00541748	0.0261494	0.383796	CHM	MET	D-galactonate dehydratase	383
HVO_1264	168.288	-1.38124	0.365597	-3.77802	0.000158079	0.00134704	0.38389	GEN	MIS	DUF304 domain protein	217
HVO_A0006	175.153	-1.37819	0.348841	-3.95076	7.79036e-05	0.000722014	0.384702	MIS	MIS	adenine-specific DNA methyltransferase (nonfunctional)	215
HVO_0010	143.948	-1.37557	0.349231	-3.93885	8.18745e-05	0.000752994	0.385401	GEN	MIS	MJ0936 family phosphodiesterase	219
HVO_1568	218.433	-1.37412	0.390301	-3.52067	0.000430461	0.00309587	0.385787	GEN	MIS	alpha/beta hydrolase fold protein	277
HVO_0628	1707.56	-1.3708	0.354908	-3.8624	0.00011228	0.000995155	0.386678	TP	TP_CP	ABC-type transport system periplasmic substrate-binding protein (probable substrate dipeptide/oligopeptide)	574
HVO_A0613	88.1587	-1.36108	0.445798	-3.05314	0.0022646	0.0126256	0.38929	GEN	MIS	DUF2306 family protein	224
HVO_A0317	249.88	-1.36073	0.325099	-4.1856	2.84415e-05	0.000294742	0.389384	REG	ENV	ArsR family transcription regulator	115
HVO_2918	378.691	-1.35687	0.495155	-2.74029	0.00613854	0.0289308	0.390429	NUM	MET	thymidylate synthase	332
HVO_2274A	54.1152	-1.35147	0.490836	-2.75342	0.0058977	0.028016	0.391891	CHY	UNASS	conserved hypothetical protein	123
HVO_2769	52.0523	-1.34858	0.508259	-2.65334	0.00796997	0.0356025	0.392677	CHY	UNASS	conserved hypothetical protein	75
HVO_0657	60.8897	-1.34489	0.418232	-3.21565	0.00130147	0.00789224	0.393684	CHY	UNASS	conserved hypothetical protein	277
HVO_0507	69.7858	-1.34444	0.517856	-2.59616	0.00942722	0.0409424	0.393808	GEN	MIS	creatininase domain protein	240
HVO_1394	345.733	-1.34339	0.317293	-4.23393	2.29646e-05	0.000243453	0.394092	TP	TP_CP	probable NhaC-type sodium/proton antiporter	516
HVO_1071	325.988	-1.34314	0.324568	-4.13825	3.4997e-05	0.000352519	0.394161	CHY	UNASS	conserved hypothetical protein	133
HVO_0331	200.392	-1.34086	0.437328	-3.06603	0.00216924	0.0121315	0.394786	AA	MET	proline dehydrogenase	279
HVO_0420	3818.22	-1.33616	0.530754	-2.51747	0.01182	0.0489687	0.396074	SIG	ENV	transducer protein MpcT	543
HVO_2682	147.2	-1.3339	0.455276	-2.92987	0.00339109	0.0175711	0.396695	MIS	MIS	dodecin	70
HVO_0150	139.258	-1.33269	0.402266	-3.31296	0.000923138	0.00592787	0.397027	AA	MET	urease accessory protein UreG	207
HVO_2234	149.659	-1.33248	0.40008	-3.33054	0.000866763	0.00557581	0.397084	MIS	MIS	peptide methionine sulfoxide reductase MsrB (R-form specific)	133
HVO_C0051	159.59	-1.32978	0.341356	-3.89558	9.79624e-05	0.000882889	0.397829	GEN	MIS	HTH domain protein	162
HVO_1548	77.9684	-1.32839	0.431718	-3.077	0.00209098	0.0117671	0.398211	CHY	UNASS	conserved hypothetical protein	202
HVO_1980	425.409	-1.32003	0.284276	-4.64349	3.42577e-06	4.8692e-05	0.400527	TP	TP_CP	DMT superfamily transport protein	325
HVO_2898	57.1439	-1.3199	0.426988	-3.09118	0.00199361	0.0113255	0.400563	CHY	UNASS	conserved hypothetical protein	155
HVO_1946	1705.23	-1.31973	0.300582	-4.39056	1.13057e-05	0.00013462	0.400611	TL	GIP	translation initiation factor aIF-1 (SUI1 protein, bacterial-type IF3)	97
HVO_1493	89.3044	-1.31818	0.449606	-2.93187	0.00336931	0.0174834	0.401039	CHY	UNASS	conserved hypothetical protein	49
HVO_1611	181.045	-1.31807	0.417898	-3.15403	0.0016103	0.00936997	0.401072	GEN	MIS	DUF5800 domain protein	67
HVO_1151	5344.99	-1.3168	0.259718	-5.07012	3.97564e-07	7.60446e-06	0.401423	ISH	MIS	IS1341-type RNA-guided DNA endonuclease HfIRS11 (nonfunctional)	170
HVO_A0593	358.889	-1.315	0.327061	-4.02065	5.80384e-05	0.000552133	0.401926	REG	ENV	ArsR family transcription regulator	186
HVO_0440	49.6284	-1.3098	0.448756	-2.91874	0.0035145	0.0181583	0.403377	CHY	UNASS	conserved hypothetical protein	126
HVO_1888	836.272	-1.30625	0.33784	-3.86648	0.000110418	0.000982828	0.40437	TP	TP_CP	ABC-type transport system periplasmic substrate-binding protein (probable substrate tungstate)	342
HVO_1381	135.393	-1.29826	0.428491	-3.02984	0.00244684	0.0135159	0.406617	GEN	MIS	probable S-adenosylmethionine-dependent methyltransferase	222
HVO_2205	1358.63	-1.29679	0.401725	-3.22805	0.00124635	0.00762372	0.407031	GEN	MIS	arNOG06768 family NADH-binding domain protein	301
HVO_1616	142.479	-1.29634	0.447122	-2.89931	0.00373987	0.019076	0.407157	GEN	MIS	UPF0361 family protein	234
HVO_2701	180.659	-1.29121	0.435864	-2.96241	0.00305241	0.0161895	0.408608	CHY	UNASS	conserved hypothetical protein	83
HVO_B0132	380.802	-1.29078	0.28552	-4.52078	6.1611e-06	8.05648e-05	0.408731	GEN	MIS	PQQ repeat protein	405
HVO_A0417	267.075	-1.2892	0.392117	-3.2878	0.00100975	0.00638147	0.409178	GEN	MIS	DUF6516 domain protein	102
HVO_2893	58.3017	-1.2845	0.452602	-2.83802	0.00453936	0.0226402	0.410514	GEN	MIS	DsrE domain protein	113
HVO_1485	179.468	-1.28212	0.400977	-3.19748	0.00138634	0.00829818	0.411192	GEN	MIS	ferritin domain protein	211
HVO_0941	1692.65	-1.27743	0.277767	-4.59892	4.24685e-06	5.85122e-05	0.412531	GEN	MIS	DsbD-TM domain protein	264
HVO_B0378	59.8343	-1.27694	0.457171	-2.79314	0.00521987	0.0253657	0.412669	GEN	MIS	probable PPOX family oxidoreductase	130
HVO_0083	376.28	-1.27609	0.286597	-4.45257	8.48468e-06	0.000107056	0.412912	MIS	MIS	GlnK-type ammonia transport regulator	123
HVO_A0299	78.8853	-1.275	0.431897	-2.95209	0.00315628	0.0165228	0.413225	TP	TP_CP	ABC-type transport system periplasmic substrate-binding protein	469
HVO_1664	87.5295	-1.2686	0.4867	-2.60653	0.00914652	0.040062	0.415063	GEN	MIS	cyclin domain protein	102
HVO_2828	149.523	-1.26682	0.362569	-3.49402	0.000475807	0.00334834	0.415574	CHY	UNASS	conserved hypothetical protein	316
HVO_B0016	95.7726	-1.26418	0.392196	-3.22333	0.0012671	0.00770979	0.416336	MIS	MIS	putative AbrB/VapB family antitoxin	76
HVO_0597	3417.99	-1.26007	0.253308	-4.97445	6.5434e-07	1.16485e-05	0.417525	GEN	MIS	OsmC domain protein	155
HVO_0408	451.374	-1.25794	0.29432	-4.27405	1.91952e-05	0.000212388	0.418141	GEN	MIS	PrsW family protein	345
HVO_1754	57.1263	-1.25755	0.420549	-2.99026	0.00278738	0.0149827	0.418253	CHY	UNASS	conserved hypothetical protein	60
HVO_2757	8272.84	-1.25566	0.250764	-5.00736	5.51826e-07	9.9717e-06	0.4188	TL	GIP	50S ribosomal protein L1	212
HVO_A0637	2009.61	-1.25037	0.25795	-4.84734	1.2513e-06	2.02689e-05	0.420341	TL	GIP	translation initiation factor aIF-1A	94
HVO_2131	219.669	-1.24573	0.358076	-3.47896	0.000503361	0.00349437	0.421693	CIM	MET	fructose-1,6-bisphosphatase	289
HVO_2636	885.768	-1.24447	0.342672	-3.63167	0.000281592	0.00216369	0.422062	GEN	MIS	PspA domain protein	276
HVO_0758	151.978	-1.23903	0.339146	-3.65339	0.000258796	0.00202311	0.423656	GEN	MIS	small CPxCG-related zinc finger protein	56
HVO_0774	1704.52	-1.23839	0.329047	-3.76355	0.000167518	0.00140747	0.423847	GEN	MIS	probable glycosyltransferase, type 2	300
HVO_1274	5702.29	-1.23405	0.269295	-4.58251	4.59437e-06	6.21104e-05	0.425123	GEN	MIS	DUF5794 domain protein	320
HVO_2513	189.18	-1.23249	0.40845	-3.01748	0.00254883	0.0139083	0.425582	CHY	UNASS	conserved hypothetical protein	165
HVO_2755	5249.76	-1.23061	0.25376	-4.8495	1.23776e-06	2.01402e-05	0.426138	TL	GIP	50S ribosomal protein L12	113
HVO_1268	570.847	-1.22399	0.31253	-3.9164	8.98816e-05	0.000818264	0.428097	CHY	UNASS	conserved hypothetical protein	237
HVO_1587	194.114	-1.22364	0.437783	-2.79507	0.00518877	0.0252891	0.428202	GEN	MIS	ANL N-terminal domain protein	235
HVO_1263	87.1998	-1.22196	0.382176	-3.19737	0.00138688	0.00829818	0.4287	GEN	MIS	DUF304 domain protein	198
HVO_0199	731.601	-1.22178	0.355024	-3.44141	0.00057869	0.00392636	0.428752	CHM	MET	phosphohexomutase (phosphoglucomutase / phosphomannomutase)	457
HVO_1575	460.882	-1.22153	0.381432	-3.20249	0.00136244	0.00817917	0.428827	AA	MET	arginase	299
HVO_A0465	171.275	-1.22025	0.356854	-3.41948	0.000627418	0.00420932	0.429207	REG	ENV	TetR family transcription regulator	210
HVO_1697	744.028	-1.22021	0.282966	-4.31222	1.61625e-05	0.000185688	0.42922	GEN	MIS	FAD-dependent oxidoreductase (GlcD/DLD_GlcF/GlpC domain fusion protein)	1026
HVO_2023	182.604	-1.21679	0.327473	-3.71569	0.000202654	0.0016676	0.43024	CHY	UNASS	conserved hypothetical protein	75
HVO_0131_B	77.4	-1.21522	0.449762	-2.70192	0.00689397	0.0317017	0.430707	GEN	MIS	small CPxCG-related zinc finger protein	35
HVO_1467	72.8373	-1.21301	0.461518	-2.6283	0.00858122	0.0379092	0.431368	CHY	UNASS	conserved hypothetical protein	177
HVO_0398	257.74	-1.21012	0.347108	-3.4863	0.000489753	0.00342538	0.432232	GEN	MIS	DUF6432 domain protein	99
HVO_2389	50.5506	-1.19525	0.444696	-2.6878	0.00719246	0.0328224	0.43671	MIS	MIS	haloacid dehalogenase, type II	234
HVO_0876	281.543	-1.19363	0.387805	-3.07791	0.00208457	0.0117615	0.437202	MIS	MIS	methylglyoxal synthase	127
HVO_0837	232.372	-1.18958	0.320451	-3.71221	0.000205459	0.00168299	0.43843	COM	MET	probable NAD kinase (polyphosphate/ATP)	243
HVO_A0183	1031.04	-1.18751	0.331027	-3.58736	0.000334037	0.00250249	0.439059	CHY	UNASS	conserved hypothetical protein	79
HVO_0570	616.021	-1.18655	0.273094	-4.34483	1.39381e-05	0.000162205	0.439353	SIG	ENV	histidine kinase	351
HVO_0801	2349.11	-1.18202	0.26656	-4.43436	9.23442e-06	0.000114903	0.440733	GEN	MIS	stomatin family protein	424
HVO_1858	1377.66	-1.178	0.323082	-3.64613	0.000266221	0.00207215	0.441965	TL	GIP	30S ribosomal protein S19e	151
HVO_2756	6707.68	-1.17393	0.254527	-4.6122	3.98432e-06	5.5319e-05	0.443212	TL	GIP	50S ribosomal protein L10	348
HVO_0739	906.821	-1.16763	0.27701	-4.21513	2.4964e-05	0.000261721	0.445152	CHY	UNASS	conserved hypothetical protein	329
HVO_A0024	259.471	-1.16597	0.336067	-3.46945	0.000521525	0.00358522	0.445666	CHY	UNASS	conserved hypothetical protein	227
HVO_1609	251.136	-1.16569	0.353322	-3.29923	0.000969497	0.00617046	0.445751	GEN	MIS	DUF4349 domain protein	290
HVO_0815	157.822	-1.16371	0.326145	-3.56807	0.000359623	0.00264459	0.446364	REG	ENV	arNOG05395 family transcription regulator	259
HVO_1473	336.324	-1.1607	0.319589	-3.63186	0.000281381	0.00216369	0.447295	GEN	MIS	UPF0058 family protein	92
HVO_1660	399.661	-1.15302	0.341528	-3.37606	0.000735324	0.00483405	0.449684	MIS	MIS	diadenylate cyclase	269
HVO_0944	2324.29	-1.15286	0.302064	-3.81662	0.000135292	0.00116669	0.449732	EM	MET	ba3-type terminal oxidase subunit II	179
HVO_2600	653.957	-1.14728	0.385659	-2.97485	0.00293128	0.0156393	0.451476	MIS	MIS	methionine aminopeptidase	296
HVO_1746	169.038	-1.14059	0.327136	-3.4866	0.000489203	0.00342538	0.453573	GEN	MIS	DUF2800 family protein	323
HVO_2589	195.502	-1.1395	0.335242	-3.39904	0.000676218	0.00447823	0.453916	GEN	MIS	asparaginase family protein	342
HVO_0799	53.8541	-1.13791	0.452	-2.51751	0.0118188	0.0489687	0.454416	CHY	UNASS	conserved hypothetical protein	89
HVO_0134	699.745	-1.13623	0.308822	-3.67923	0.000233938	0.00187777	0.454948	MIS	MIS	probable ribosome biogenesis protein Dim2	180
HVO_2029	258.411	-1.13038	0.323748	-3.49155	0.000480225	0.00337283	0.456795	REG	ENV	Lrp/AsnC family transcription regulator	153
HVO_0688	442.162	-1.12799	0.374782	-3.00972	0.00261487	0.0142471	0.457553	CHY	UNASS	conserved hypothetical protein	107
HVO_2637	204.38	-1.12574	0.331154	-3.39944	0.000675244	0.00447823	0.458267	CHY	UNASS	conserved hypothetical protein	366
HVO_1265	243.047	-1.11505	0.333582	-3.34265	0.000829825	0.00536699	0.461675	REG	ENV	Lrp/AsnC family transcription regulator	161
HVO_1607	131.489	-1.1033	0.351944	-3.13487	0.00171931	0.009924	0.465452	CHY	UNASS	conserved hypothetical protein	81
HVO_0077	332.129	-1.10305	0.317975	-3.46898	0.000522429	0.00358522	0.465531	COM	MET	uroporphyrin-III C-methyltransferase	293
HVO_2168	468.126	-1.10085	0.372134	-2.95821	0.00309432	0.0163635	0.466242	MIS	MIS	AAA-type ATPase (MoxR subfamily)	329
HVO_0441	213.409	-1.09577	0.404917	-2.70616	0.0068066	0.0314609	0.467886	GEN	MIS	beta-lactamase domain protein	208
HVO_2724	6991.6	-1.09493	0.258315	-4.23875	2.24771e-05	0.000241999	0.468158	RMT	GIP	ribonuclease J	450
HVO_1327	769.303	-1.08791	0.280172	-3.883	0.000103176	0.000926752	0.470444	GEN	MIS	AAA-type ATPase (CDC48 subfamily)	736
HVO_2209	340.946	-1.08318	0.335369	-3.2298	0.00123876	0.00761467	0.471989	AA	MET	probable branched-chain amino acid dehydrogenase E1 component alpha subunit	348
HVO_1901	2236.72	-1.07815	0.260361	-4.141	3.45795e-05	0.000350276	0.473634	TL	GIP	translation initiation factor aIF-2 gamma subunit	411
HVO_1488	4348.55	-1.07776	0.330356	-3.26242	0.00110465	0.00687252	0.473764	CHM	MET	D-gluconate dehydratase	412
HVO_B0374	69.4674	-1.07546	0.395428	-2.71974	0.00653328	0.0304387	0.474519	CHY	UNASS	conserved hypothetical protein	71
HVO_1559	200.196	-1.07496	0.357619	-3.00589	0.00264808	0.0144062	0.474684	GEN	MIS	HTH/CBS domain protein	179
HVO_2516	967.682	-1.0738	0.269096	-3.99041	6.59597e-05	0.000619298	0.475065	CIM	MET	phosphoglycerate mutase, 2,3-diphosphoglycerate-independent type	526
HVO_0654	862.957	-1.07366	0.27033	-3.97167	7.13708e-05	0.000663177	0.475112	TL	GIP	50S ribosomal protein L43e	89
HVO_1300	746.09	-1.06894	0.336132	-3.18012	0.00147217	0.00869279	0.47667	CIM	MET	triosephosphate isomerase	214
HVO_0135	212.086	-1.06513	0.322556	-3.30216	0.000959432	0.00613888	0.477929	MIS	MIS	RIO-type serine/threonine protein kinase Rio1	290
HVO_1299	977.476	-1.06276	0.396063	-2.6833	0.00728986	0.0331408	0.478716	REG	ENV	cro/C1 family transcription regulator	173
HVO_2697	348.578	-1.05776	0.289247	-3.65693	0.000255251	0.00199974	0.480378	RRR	GIP	DNA primase small subunit	385
HVO_2985	216.691	-1.05643	0.308291	-3.42672	0.000610924	0.00411401	0.480821	CHY	UNASS	conserved hypothetical protein	231
HVO_A0507	94.5716	-1.05344	0.38134	-2.76246	0.00573669	0.0273596	0.481819	AA	MET	1,2-phenylacetyl-CoA epoxidase subunit A	314
HVO_2305	356.67	-1.05022	0.342379	-3.06743	0.00215911	0.0120937	0.482894	COM	MET	molybdopterin molybdenumtransferase	634
HVO_0285	177.777	-1.0463	0.358699	-2.91694	0.00353481	0.018207	0.484207	GEN	MIS	M50 family metalloprotease	390
HVO_B0039	74.4685	-1.04246	0.405054	-2.57362	0.010064	0.0429811	0.485501	CIM	MET	alpha-ketoglutarate semialdehyde dehydrogenase	482
HVO_2227	421.181	-1.04022	0.284818	-3.65223	0.00025997	0.00202788	0.486253	COM	MET	siroheme decarboxylase AhbA	347
HVO_1960	376.069	-1.03318	0.333001	-3.10263	0.0019181	0.0109658	0.488632	GEN	MIS	DUF5811 domain protein	127
HVO_0577	119.279	-1.03299	0.347377	-2.97369	0.00294244	0.0156756	0.488696	GEN	MIS	DUF2082 family protein	71
HVO_2364	305.417	-1.03182	0.348501	-2.96073	0.00306907	0.0162539	0.489093	MIS	MIS	KaiC-type circadian clock protein CirB	395
HVO_2700	1808.84	-1.02926	0.379127	-2.71482	0.00663119	0.0308483	0.489961	GEN	MIS	AAA-type ATPase (CDC48 subfamily)	754
HVO_0421	1040.2	-1.0286	0.273779	-3.75706	0.000171922	0.00143775	0.490185	GEN	MIS	arNOG04375 family protein (homolog to PilT-type ATPase)	626
HVO_0838	789.537	-1.02746	0.402161	-2.55486	0.0106231	0.0449947	0.490572	CHY	UNASS	conserved hypothetical protein	147
HVO_0806	1101.64	-1.02633	0.323331	-3.17423	0.00150233	0.0088153	0.490959	CIM	MET	pyruvate kinase	585
HVO_1683	297.228	-1.0262	0.294412	-3.48558	0.000491069	0.00342538	0.491002	CHM	MET	4-alpha-glucanotransferase	496
HVO_0945	9399.8	-1.02424	0.362683	-2.82406	0.00474195	0.0235201	0.49167	EM	MET	ba3-type terminal oxidase subunit I	589
HVO_0239	5741.65	-1.02263	0.29248	-3.4964	0.000471578	0.00333162	0.492219	AA	MET	glutamine synthetase	456
HVO_1081	396.197	-1.0226	0.292053	-3.50143	0.000462774	0.00328881	0.492228	MIS	MIS	glutaredoxin	114
HVO_0171	1026.57	-1.02137	0.286737	-3.56203	0.000367999	0.00269516	0.49265	GEN	MIS	SWIM zinc finger domain protein	229
HVO_1824	472.033	-1.01608	0.276583	-3.6737	0.000239061	0.00191462	0.494457	GEN	MIS	DHH/RecJ family phosphoesterase	429
HVO_0006	157.294	-1.01424	0.404037	-2.51026	0.0120643	0.0495808	0.49509	GEN	MIS	acetyltransferase domain protein	142
HVO_1379	100.337	-1.01391	0.40369	-2.5116	0.0120185	0.049449	0.495203	CHY	UNASS	conserved hypothetical protein	94
HVO_1876	499.331	-1.01385	0.283419	-3.57721	0.000347275	0.00257484	0.495223	GEN	MIS	small CPxCG-related zinc finger protein	99
HVO_0102	342.81	-1.00269	0.306858	-3.26759	0.00108466	0.00678338	0.49907	MIS	MIS	HtpX-like protease	293
