# Supplementary material for: Studying the long-term adaptation of Haloferax volcanii to low salt conditions: transcriptomic and genetic analyses
Source: Front Microbiol. 2026 Jan 15;16:1697018. doi: 10.3389/fmicb.2025.1697018 (PMC12852389; doi:10.3389/fmicb.2025.1697018)
Supplement: Supplementary file 11 [file Table_2.xlsx]

## Sheet: 68h LS vs Ctrl up
GeneID	Base mean	log2(FC)	StdErr	Wald-Stats	P-value	P-adj	Expr rel to Ctrl	FC	FSC	Protein name	Protein size (AA)
HVO_A0514	15.4989	6.81865	1.5925	4.28172	1.85451e-05	0.000220939	112.88	TP	TP_CP	ABC-type transport system ATP-binding protein (probable substrate branched-chain amino acids)	205
HVO_A0478	8.09938	5.88639	1.70407	3.45431	0.000551693	0.00404575	59.1534	TP	TP_CP	ABC-type transport system permease protein (probable substrate phosphate)	377
HVO_B0343	17.8705	5.54729	1.48384	3.73846	0.000185151	0.00155857	46.7629	CHM	MET	alpha-galacturonidase	477
HVO_B0276	757.674	5.39797	0.709728	7.60569	2.83393e-14	3.17577e-12	42.165	TP	TP_CP	DMT superfamily transport protein	323
HVO_0643	93.9805	5.38898	0.717099	7.51497	5.69234e-14	6.00374e-12	41.9028	CHY	UNASS	conserved hypothetical protein	59
HVO_A0566	25.832	5.17003	1.18059	4.3792	1.19113e-05	0.000149874	36.0027	AA	MET	3-isopropylmalate dehydratase small subunit	176
HVO_2583A	3377.49	5.03743	0.627592	8.0266	1.00209e-15	1.38211e-13	32.8411	CHY	UNASS	conserved hypothetical protein	66
HVO_B0380	238.377	4.97348	0.625924	7.94582	1.92914e-15	2.38548e-13	31.4172	COM	MET	aminopyrimidine aminohydrolase	261
HVO_0665	1098.04	4.95114	0.667377	7.4188	1.18184e-13	1.08668e-11	30.9343	COM	MET	adenosine diphosphate thiazole synthase, cysteine-dependent	307
HVO_1422	411.738	4.59276	0.54233	8.46857	2.48415e-17	5.93877e-15	24.1301	RRR	GIP	XerC/D-like integrase	348
HVO_B0379	450.639	4.5707	0.576529	7.92796	2.22769e-15	2.66284e-13	23.7639	TP	TP_CP	SSSF family transport protein	509
HVO_0034	168.356	4.45838	0.486945	9.15582	5.39446e-20	2.41807e-17	21.984	GEN	MIS	thioesterase domain protein	164
HVO_B0381	308.671	4.38814	0.725788	6.04604	1.48451e-09	5.27074e-08	20.9393	COM	MET	aminopyrimidine aminohydrolase	221
HVO_2955A	935.995	4.38152	0.597339	7.33506	2.21619e-13	1.8922e-11	20.8434	CHY	UNASS	conserved hypothetical protein	35
HVO_2658	300.755	4.32441	0.518719	8.33671	7.63877e-17	1.44172e-14	20.0344	TP	TP_CP	NRAMP family transport protein (probable substrate divalent metal cation)	452
HVO_B0156	143.238	4.30161	0.50152	8.57713	9.72674e-18	2.90667e-15	19.7202	GEN	MIS	HTH domain protein	182
HVO_1791	129.703	4.28348	0.642916	6.66259	2.69044e-11	1.50135e-09	19.4741	TP	TP_CP	DMT superfamily transport protein	315
HVO_2667	328.864	4.27997	0.700361	6.11109	9.89549e-10	3.77502e-08	19.4267	COM	MET	hydroxyethylthiazole kinase	298
HVO_2845	50.3904	4.04507	0.681258	5.93765	2.89134e-09	9.17553e-08	16.5078	CHY	UNASS	conserved hypothetical protein	182
HVO_0022	304.664	4.02132	0.617595	6.51126	7.45213e-11	3.56311e-09	16.2382	TP	TP_CP	ABC-type transport system periplasmic substrate-binding protein (probable substrate thiamine)	378
HVO_1556	17537.3	3.9928	0.610568	6.53948	6.17331e-11	2.99155e-09	15.9203	CHY	UNASS	conserved hypothetical protein	78
HVO_B0293	31.3708	3.98493	0.830976	4.79548	1.62284e-06	2.6295e-05	15.8337	TP	TP_CP	ABC-type transport system permease protein (probable substrate glycerol-3-phosphate)	297
HVO_C0009	45.8386	3.8988	0.684546	5.69545	1.23047e-08	3.24446e-07	14.9161	CHY	UNASS	conserved hypothetical protein	149
HVO_0386	99.5895	3.87963	0.521901	7.43365	1.0564e-13	1.00469e-11	14.7192	CHY	UNASS	conserved hypothetical protein	124
HVO_2666	371.237	3.85396	0.458739	8.40121	4.41905e-17	9.3216e-15	14.4596	COM	MET	phosphomethylpyrimidine kinase / phosphomethylpyrimidine phosphate kinase	279
HVO_1561	510.542	3.83218	0.422483	9.07061	1.1835e-19	4.71559e-17	14.243	CHY	UNASS	conserved hypothetical protein	57
HVO_2711	391.414	3.71209	0.515912	7.19521	6.23664e-13	4.65832e-11	13.1054	GEN	MIS	DoxX domain protein	370
HVO_A0569	54.239	3.69974	0.639398	5.78629	7.19598e-09	2.016e-07	12.9937	GEN	MIS	family 3 CoA transferase	401
HVO_2578	776.381	3.68101	0.524674	7.0158	2.28634e-12	1.49069e-10	12.8261	TP	TP_CP	major facilitator superfamily transport protein	398
HVO_A0533	109.979	3.64736	0.489939	7.44453	9.72914e-14	9.69131e-12	12.5304	GEN	MIS	HD family hydrolase	196
HVO_B0291	155.316	3.61834	0.527338	6.86153	6.81278e-12	4.21218e-10	12.2809	LIP	MET	glycerophosphodiester phosphodiesterase	225
HVO_B0082	104.612	3.57622	0.492607	7.25978	3.87708e-13	3.0896e-11	11.9275	TP	TP_CP	ABC-type transport system periplasmic substrate-binding protein (probable substrate dipeptide/oligopeptide)	569
HVO_B0185	50.5904	3.54409	0.690766	5.13067	2.88719e-07	5.84941e-06	11.6648	TP	TP_CP	ABC-type transport system permease protein (probable substrate dipeptide/oligopeptide)	314
HVO_2668	140.817	3.52194	0.575472	6.1201	9.35173e-10	3.6852e-08	11.4871	COM	MET	thiamine-phosphate synthase	214
HVO_C0085	39.9858	3.44313	0.682759	5.04297	4.58364e-07	8.60572e-06	10.8764	GEN	MIS	homolog to virus protein eHPD7-ORF00180	114
HVO_A0224	7.87692	3.41656	1.36201	2.50848	0.0121253	0.0489653	10.678	GEN	MIS	FemAB family protein	362
HVO_A0210	24.142	3.41386	0.825635	4.13483	3.55214e-05	0.000385999	10.658	MIS	MIS	CRISPR-associated exonuclease Cas4	183
HVO_B0053	80.7374	3.38938	0.57201	5.92538	3.11571e-09	9.7156e-08	10.4786	GEN	MIS	DUF3209 family protein	127
HVO_B0064	251.657	3.38208	0.692939	4.88078	1.05668e-06	1.79586e-05	10.4257	GEN	MIS	CbtA family protein	278
HVO_1476	51.1474	3.38195	0.706774	4.78506	1.7094e-06	2.71235e-05	10.4248	CHY	UNASS	conserved hypothetical protein	131
HVO_2456	211.543	3.36235	0.451328	7.4499	9.34129e-14	9.57082e-12	10.2841	AA	MET	anthranilate phosphoribosyltransferase	331
HVO_A0567	53.5484	3.3508	0.59674	5.61518	1.96361e-08	4.95881e-07	10.2021	AA	MET	3-isopropylmalate dehydratase large subunit	437
HVO_0777	280.377	3.34278	0.40173	8.32094	8.72652e-17	1.56466e-14	10.1456	GEN	MIS	HalOD1 domain protein	93
HVO_2447A	3053.77	3.34049	0.417278	8.00543	1.19055e-15	1.58122e-13	10.1295	CHY	UNASS	conserved hypothetical protein	88
HVO_A0209	1237.07	3.33145	0.392664	8.48423	2.1715e-17	5.56213e-15	10.0662	MIS	MIS	CRISPR-associated nuclease/helicase Cas3	937
HVO_C0026A	89.6557	3.33104	0.502999	6.62236	3.535e-11	1.83718e-09	10.0634	CHY	UNASS	conserved hypothetical protein	116
HVO_B0186	37.3135	3.32722	0.702773	4.73441	2.1969e-06	3.44122e-05	10.0367	TP	TP_CP	ABC-type transport system permease protein (probable substrate dipeptide/oligopeptide)	298
HVO_2397	267.57	3.30777	0.493262	6.7059	2.00168e-11	1.15775e-09	9.90231	TP	TP_CP	ABC-type transport system periplasmic substrate-binding protein (probable substrate manganese)	368
HVO_B0292	145.863	3.28756	0.506325	6.49298	8.41537e-11	3.91916e-09	9.76457	TP	TP_CP	ABC-type transport system periplasmic substrate-binding protein (probable substrate glycerol-3-phosphate)	489
HVO_A0534	175.478	3.25283	0.456334	7.12817	1.0171e-12	7.01405e-11	9.53232	GEN	MIS	EthD domain protein	240
HVO_A0532	46.289	3.21285	0.632736	5.07772	3.81999e-07	7.40458e-06	9.27183	GEN	MIS	cupin 2 barrel domain protein	123
HVO_2452B	375.229	3.17034	0.353084	8.979	2.73236e-19	9.79826e-17	9.00262	CHY	UNASS	conserved hypothetical protein	22
HVO_A0576	185.37	3.16225	0.425455	7.43262	1.06465e-13	1.00469e-11	8.95224	TP	TP_CP	ABC-type transport system periplasmic substrate-binding protein (probable substrate branched-chain amino acids)	435
HVO_2448	989.291	3.13579	0.429994	7.29265	3.03916e-13	2.53451e-11	8.78957	GEN	MIS	probable oxidoreductase (aldo-keto reductase family protein)	327
HVO_A0171	49.3083	3.10038	0.613116	5.05675	4.26455e-07	8.09136e-06	8.57643	TP	TP_CP	chloride channel protein	653
HVO_1863	6050.24	3.09952	0.526504	5.88697	3.93334e-09	1.17541e-07	8.57131	CHY	UNASS	conserved hypothetical protein	81
HVO_B0065	136.767	3.09102	0.441278	7.0047	2.4751e-12	1.58495e-10	8.521	GEN	MIS	thioredoxin domain protein	113
HVO_C0011	91.2875	3.07449	0.499828	6.1511	7.69469e-10	3.06591e-08	8.42393	CHY	UNASS	conserved hypothetical protein	454
HVO_B0184	182.62	3.06866	0.453793	6.76224	1.35879e-11	7.98789e-10	8.38992	TP	TP_CP	ABC-type transport system periplasmic substrate-binding protein (probable substrate dipeptide/oligopeptide)	523
HVO_B0052	389.61	3.05098	0.531105	5.74459	9.2145e-09	2.48754e-07	8.28774	GEN	MIS	PQQ repeat protein	412
HVO_B0050	1406.6	3.05068	0.529999	5.75601	8.6127e-09	2.37578e-07	8.28602	COM	MET	ATP-dependent cobaltochelatase subunit CobN	1284
HVO_0608	27.661	3.02444	0.756361	3.99867	6.36991e-05	0.000622411	8.13668	GEN	MIS	oxidoreductase (homolog to zinc-containing alcohol dehydrogenase)	347
HVO_1480	16.2409	2.99785	0.926343	3.23622	0.00121123	0.00775618	7.98811	CHY	UNASS	conserved hypothetical protein	95
HVO_C0010	57.3976	2.9956	0.567046	5.28281	1.27215e-07	2.81601e-06	7.97563	CHY	UNASS	conserved hypothetical protein	119
HVO_B0215	26.931	2.98807	0.793237	3.76694	0.000165264	0.0014279	7.93412	GEN	MIS	ARM repeat protein / blue copper domain protein	1736
HVO_B0054	510.3	2.94739	0.614799	4.79407	1.63432e-06	2.6295e-05	7.71352	COM	MET	sirohydrochlorin cobaltochelatase	406
HVO_A0570	103.446	2.91605	0.518936	5.61928	1.91752e-08	4.87675e-07	7.54776	GEN	MIS	probable metal-dependent hydrolase	466
HVO_2347	62.6684	2.89682	0.585302	4.94928	7.449e-07	1.31587e-05	7.44783	CHY	UNASS	conserved hypothetical protein	140
HVO_A0568	34.7174	2.86823	0.666714	4.30205	1.69226e-05	0.000203639	7.30171	AA	MET	hydroxymethylglutaryl-CoA lyase	319
HVO_B0057	468.592	2.84595	0.573452	4.96283	6.94733e-07	1.23736e-05	7.18977	COM	MET	cobalt-factor-III C17-methyltransferase	344
HVO_A0575	25.3196	2.83134	0.740289	3.82464	0.000130964	0.00116536	7.11734	GEN	MIS	homolog to succinate dehydrogenase subunit A	477
HVO_C0074	583.873	2.81784	0.328503	8.57783	9.66802e-18	2.90667e-15	7.05106	TP	TP_CP	ABC-type transport system ATP-binding protein (probable substrate dipeptide/oligopeptide)	690
HVO_2375	154.978	2.80563	0.455497	6.15949	7.29814e-10	2.97399e-08	6.99162	TP	TP_CP	ABC-type transport system periplasmic substrate-binding protein (probable substrate phosphate)	345
HVO_1408	17.009	2.79872	0.860823	3.25122	0.00114913	0.00746517	6.95823	GEN	MIS	DoxX domain protein	143
HVO_2846	449.856	2.79582	0.4827	5.79205	6.95306e-09	1.97886e-07	6.94427	GEN	MIS	SpoVR family protein	669
HVO_B0126	17.6394	2.79167	0.849801	3.28508	0.00101952	0.00675789	6.92429	GEN	MIS	probable polysaccharide deacetylase (nonfunctional)	195
HVO_B0063	49.4823	2.77552	0.565669	4.90661	9.26628e-07	1.60526e-05	6.84723	GEN	MIS	CbtB family protein	61
HVO_A0083	45.9786	2.75936	0.658965	4.18741	2.82154e-05	0.000315204	6.77095	GEN	MIS	Rieske-type iron-sulfur protein (2Fe-2S)	125
HVO_B0344	22.18	2.7429	0.758495	3.61624	0.000298915	0.00236625	6.69414	GEN	MIS	UspA domain protein	154
HVO_B0055	168.483	2.67746	0.672084	3.98381	6.7819e-05	0.000657294	6.39727	CHY	UNASS	conserved hypothetical protein	225
HVO_1652	325.773	2.67396	0.507849	5.26528	1.39975e-07	3.01388e-06	6.38181	CHY	UNASS	conserved hypothetical protein	84
HVO_B0075	41.3957	2.6599	0.599692	4.43545	9.18807e-06	0.000121134	6.3199	GEN	MIS	DUF917 family protein	362
HVO_B0085	108.743	2.65254	0.436098	6.08244	1.1837e-09	4.33139e-08	6.28774	GEN	MIS	glycoside hydrolase domain protein	538
HVO_B0058	359.731	2.63891	0.628913	4.19598	2.71693e-05	0.00030542	6.2286	COM	MET	cobalt-factor-III C17-methyltransferase	294
HVO_B0294	30.0473	2.63118	0.672872	3.91038	9.21507e-05	0.000860553	6.19534	TP	TP_CP	ABC-type transport system permease protein (probable substrate glycerol-3-phosphate)	288
HVO_B0360	32.9973	2.62927	0.646728	4.0655	4.79297e-05	0.000498191	6.18714	GEN	MIS	glycosyltransferase domain protein	420
HVO_A0571	49.8072	2.62879	0.560746	4.68803	2.75849e-06	4.13889e-05	6.18508	GEN	MIS	isochorismatase family protein	219
HVO_C0072	91.7336	2.62267	0.494813	5.30032	1.15597e-07	2.59083e-06	6.15888	TP	TP_CP	ABC-type transport system permease protein (probable substrate dipeptide/oligopeptide)	297
HVO_A0632	147.828	2.61188	0.405172	6.44636	1.14568e-10	5.13549e-09	6.11301	MIS	MIS	pilin PilA	143
HVO_B0049	79.3146	2.61021	0.570354	4.57648	4.72874e-06	6.64991e-05	6.10594	COM	MET	cobalt-precorrin-8 methylmutase	226
HVO_2453	211.073	2.60764	0.395704	6.58987	4.4022e-11	2.19254e-09	6.09504	AA	MET	anthranilate synthase component 2	204
HVO_2385	34.8488	2.58201	0.678406	3.80599	0.000141237	0.00124136	5.98772	MIS	MIS	type IV pilus biogenesis complex ATPase subunit	758
HVO_1364	16.4493	2.58128	0.889555	2.90177	0.00371064	0.0195108	5.98471	GEN	MIS	DUF4341/DUF395 family protein	163
HVO_B0087	81.223	2.577	0.468637	5.49894	3.82088e-08	9.13445e-07	5.96699	GEN	MIS	homolog to mandelate racemase / homolog to muconate lactonizing enzyme	376
HVO_C0025	107.805	2.57585	0.429342	5.99952	1.979e-09	6.82374e-08	5.96222	CHY	UNASS	conserved hypothetical protein	85
HVO_B0213	20.6245	2.55516	0.800786	3.19082	0.00141871	0.00884782	5.87734	MIS	MIS	myo-inositol-1-phosphate synthase	398
HVO_2806	86.5427	2.54188	0.493082	5.15507	2.53531e-07	5.21148e-06	5.82346	GEN	MIS	HTH domain protein	72
HVO_B0059	451.843	2.53212	0.545281	4.6437	3.42219e-06	4.9886e-05	5.78422	COM	MET	cobalt-precorrin-5A hydrolase	326
HVO_2585	60.3158	2.51223	0.575221	4.36741	1.25728e-05	0.000156459	5.705	GEN	MIS	cupin 2 barrel domain protein	114
HVO_B0048	175.722	2.51085	0.496336	5.05878	4.21952e-07	8.04851e-06	5.69957	COM	MET	cobalt-precorrin-7 C5-methyltransferase	270
HVO_A0304	14.3383	2.51042	0.88971	2.82161	0.00477825	0.0239648	5.69786	GEN	MIS	homolog to thermosome	590
HVO_C0022	86.4298	2.50291	0.536273	4.66723	3.05289e-06	4.52383e-05	5.66827	CHY	UNASS	conserved hypothetical protein (nonfunctional)	109
HVO_A0217	36.2502	2.49891	0.613031	4.07632	4.57546e-05	0.000479754	5.65258	GEN	MIS	DegT family aminotransferase	367
HVO_C0073	67.4876	2.49838	0.518277	4.82056	1.43157e-06	2.36572e-05	5.65052	TP	TP_CP	ABC-type transport system permease protein (probable substrate dipeptide/oligopeptide)	321
HVO_2983	580.732	2.48421	0.40603	6.1183	9.45814e-10	3.68662e-08	5.59529	GEN	MIS	IMPACT family protein	210
HVO_1843	16.1693	2.47614	0.835443	2.96387	0.00303798	0.0165565	5.56408	CHY	UNASS	conserved hypothetical protein	75
HVO_B0081	57.3781	2.47194	0.524464	4.71327	2.43776e-06	3.73581e-05	5.54789	TP	TP_CP	ABC-type transport system permease protein (probable substrate dipeptide/oligopeptide)	343
HVO_2975	28.3101	2.45319	0.672089	3.6501	0.000262143	0.00213647	5.47625	CHY	UNASS	conserved hypothetical protein	217
HVO_2496A	91.7043	2.4368	0.452871	5.38079	7.41616e-08	1.68319e-06	5.4144	CHY	UNASS	conserved hypothetical protein	48
HVO_2591	55.9792	2.42829	0.520094	4.66894	3.02757e-06	4.50492e-05	5.38255	CHY	UNASS	conserved hypothetical protein	142
HVO_2027	28.5791	2.42466	0.706718	3.43088	0.000601636	0.0043851	5.36903	GEN	MIS	DoxX domain protein	130
HVO_B0171	26.4446	2.41883	0.721914	3.35058	0.000806421	0.00556121	5.34738	CHY	UNASS	conserved hypothetical protein	107
HVO_3010	2838.1	2.4113	0.296958	8.11998	4.66258e-16	7.26957e-14	5.31952	MIS	MIS	ATP-dependent DNA helicase/nuclease Hef	858
HVO_2848	607.79	2.40431	0.534733	4.49628	6.91528e-06	9.35781e-05	5.29382	MIS	MIS	probable PrkA-type serine/threonine protein kinase	757
HVO_B0206	13.9098	2.38765	0.897682	2.6598	0.00781877	0.0351355	5.23305	CHY	UNASS	conserved hypothetical protein	570
HVO_1813	479.587	2.37942	0.39783	5.98099	2.21792e-09	7.36431e-08	5.20326	REG	ENV	HTH-10 family transcription regulator	142
HVO_B0174	143.796	2.37535	0.403716	5.8837	4.01186e-09	1.18897e-07	5.18861	GEN	MIS	RdfA family protein	213
HVO_2455	125.045	2.36401	0.411122	5.75014	8.91688e-09	2.44091e-07	5.14799	AA	MET	N-(5'-phosphoribosyl)anthranilate isomerase	221
HVO_A0218	19.0124	2.36127	0.784429	3.01017	0.00261098	0.0146755	5.13822	GEN	MIS	GFO family oxidoreductase	361
HVO_B0221	12.464	2.35544	0.934871	2.51954	0.0117509	0.0476143	5.11752	TP	TP_CP	ABC-type transport system ATP-binding protein (probable substrate branched-chain amino acids)	247
HVO_B0220	13.0046	2.3466	0.900004	2.60732	0.00912541	0.0396171	5.08623	TP	TP_CP	ABC-type transport system ATP-binding protein (probable substrate branched-chain amino acids)	252
HVO_0252	42.1381	2.3414	0.565257	4.14218	3.4402e-05	0.000374971	5.06793	GEN	MIS	peroxiredoxin domain protein	168
HVO_1475	267.24	2.33588	0.389528	5.99669	2.01378e-09	6.87754e-08	5.0486	RMT	GIP	probable rRNA methyltransferase	208
HVO_A0208	1336.19	2.33482	0.379484	6.15263	7.62085e-10	3.06591e-08	5.04489	MIS	MIS	CRISPR-associated protein Cas5, Hmari subtype	265
HVO_B0076	83.1907	2.33096	0.458162	5.08763	3.62568e-07	7.06614e-06	5.03138	MIS	MIS	N-methylhydantoinase (ATP-hydrolyzing) A	514
HVO_B0074	67.9852	2.32875	0.482457	4.82687	1.38699e-06	2.30265e-05	5.02371	GEN	MIS	DUF917 family protein	371
HVO_2452	15383.1	2.32445	0.322714	7.20283	5.89757e-13	4.49972e-11	5.00877	NUM	MET	ribonucleoside-diphosphate reductase, adenosylcobalamin-dependent	1033
HVO_1882	38.4363	2.32223	0.581251	3.99523	6.46325e-05	0.000628109	5.00104	MIS	MIS	pectin esterase	358
HVO_B0079	52.5237	2.3194	0.523501	4.43056	9.39894e-06	0.00012346	4.99125	TP	TP_CP	ABC-type transport system ATP-binding protein (probable substrate dipeptide/oligopeptide)	370
HVO_2248	764.04	2.30725	0.371956	6.20302	5.53881e-10	2.28301e-08	4.9494	CHY	UNASS	conserved hypothetical protein	271
HVO_B0323	18.9763	2.30016	0.762526	3.0165	0.0025571	0.0144406	4.92512	GEN	MIS	GFO family oxidoreductase	382
HVO_1441	221.279	2.29796	0.368132	6.24223	4.31383e-10	1.81993e-08	4.91763	TP	TP_CP	ABC-type transport system permease protein	352
HVO_A0219	22.6971	2.29306	0.713143	3.21543	0.00130249	0.00822309	4.90095	GEN	MIS	probable nucleotide sugar dehydrogenase	475
HVO_B0080	43.4787	2.28999	0.564838	4.05425	5.02952e-05	0.000516787	4.89054	TP	TP_CP	ABC-type transport system permease protein (probable substrate dipeptide/oligopeptide)	299
HVO_0218	76.4667	2.28087	0.467057	4.88349	1.04224e-06	1.77974e-05	4.8597	TP	TP_CP	biotin transport protein BioY	192
HVO_C0014	294.605	2.26987	0.350677	6.47282	9.61903e-11	4.42229e-09	4.82279	CHY	UNASS	conserved hypothetical protein (nonfunctional)	54
HVO_B0268	61.902	2.26777	0.515688	4.39756	1.09474e-05	0.000139706	4.81578	GEN	MIS	monooxygenase (homolog to alkanesulfonate monooxygenase)	340
HVO_A0582	18.7663	2.26013	0.858413	2.63292	0.00846539	0.0373004	4.79036	GEN	MIS	PrpD family protein	457
HVO_B0061	536.69	2.25934	0.509124	4.43771	9.09214e-06	0.000120312	4.78773	COM	MET	cobalt-factor-II C20-methyltransferase	235
HVO_A0220	14.1675	2.25106	0.858504	2.62208	0.00873961	0.0381268	4.76034	GEN	MIS	probable nucleotide sugar epimerase	361
HVO_A0005	146.137	2.24063	0.39257	5.7076	1.14582e-08	3.04363e-07	4.72605	GEN	MIS	integrase family protein	452
HVO_B0078	57.7337	2.23569	0.545794	4.09622	4.1995e-05	0.000445545	4.70988	TP	TP_CP	ABC-type transport system ATP-binding protein (probable substrate dipeptide/oligopeptide)	356
HVO_1775	14.0166	2.23542	0.867641	2.57643	0.00998269	0.0423644	4.70898	GEN	MIS	nitroreductase family protein	322
HVO_2599	381.423	2.21546	0.356318	6.21765	5.04648e-10	2.10427e-08	4.64429	GEN	MIS	metallophosphoesterase domain protein	233
HVO_C0023	22.2685	2.21518	0.714027	3.10238	0.0019197	0.0113411	4.64341	CHY	UNASS	conserved hypothetical protein	164
HVO_2788	33.09	2.21366	0.690384	3.20642	0.00134399	0.00842579	4.6385	GEN	MIS	UspA domain protein	151
HVO_B0205	19.2981	2.21315	0.776293	2.85092	0.00435928	0.0221422	4.63686	MIS	MIS	laccase	579
HVO_A0461	24.0384	2.21285	0.692233	3.19668	0.00139021	0.00869759	4.63589	TP	TP_CP	ABC-type transport system permease protein (probable substrate phosphate/phosphonate)	266
HVO_1114	202.423	2.20935	0.379411	5.82309	5.77705e-09	1.67069e-07	4.62465	GEN	MIS	homolog to RNA-free ribonuclease P	232
HVO_B0062	306.983	2.20122	0.554173	3.97209	7.12449e-05	0.000686786	4.5987	COM	MET	cobalt-precorrin-6B C15-methyltransferase (decarboxylating)	184
HVO_2018A	23.2547	2.20021	0.70423	3.12428	0.00178238	0.0106011	4.59548	CHY	UNASS	conserved hypothetical protein	31
HVO_0788	276.64	2.2001	0.376757	5.83957	5.2335e-09	1.5258e-07	4.59511	AA	MET	tryptophan synthase beta subunit	422
HVO_A0328	22.686	2.19663	0.709754	3.09492	0.00196864	0.0115541	4.58409	CIM	MET	2-keto-3-deoxygalactonate kinase	318
HVO_A0207	1609.15	2.1896	0.315935	6.93053	4.19254e-12	2.63762e-10	4.56178	MIS	MIS	CRISPR-associated protein Cas7	340
HVO_0244	165.853	2.17863	0.447445	4.86904	1.12143e-06	1.89691e-05	4.52722	TP	TP_CP	transport protein (probable substrate zinc/cadmium/cobalt)	314
HVO_A0331	263.492	2.16268	0.470951	4.59214	4.38715e-06	6.26786e-05	4.47744	CHM	MET	D-galactonate dehydratase	384
HVO_2849	1156.89	2.15425	0.42191	5.10594	3.29149e-07	6.52115e-06	4.45137	MIS	MIS	probable PrkA-type serine/threonine protein kinase	690
HVO_C0044	117.492	2.15005	0.554679	3.87621	0.000106095	0.000975534	4.43845	GEN	MIS	PLD domain protein	333
HVO_B0217	140.937	2.14943	0.533633	4.02791	5.62738e-05	0.000566848	4.43652	TP	TP_CP	ABC-type transport system periplasmic substrate-binding protein (probable substrate branched-chain amino acids)	476
HVO_0094	206.521	2.14801	0.557471	3.85314	0.000116614	0.00105601	4.43216	GEN	MIS	DUF5786 domain protein	58
HVO_1442	328.28	2.14615	0.377084	5.69143	1.2598e-08	3.29754e-07	4.42644	TP	TP_CP	ABC-type transport system permease protein	623
HVO_B0295	129.5	2.13711	0.397961	5.37016	7.86677e-08	1.77423e-06	4.39881	TP	TP_CP	ABC-type transport system ATP-binding protein (probable substrate glycerol-3-phosphate)	377
HVO_1070	91.7562	2.13528	0.512567	4.16586	3.10177e-05	0.000341195	4.39323	REG	ENV	ArsR family transcription regulator	112
HVO_2571A	16.1091	2.13466	0.810776	2.63286	0.00846695	0.0373004	4.39133	CHY	UNASS	conserved hypothetical protein	55
HVO_A0216	40.8544	2.13329	0.55464	3.84626	0.000119932	0.00108332	4.38717	GEN	MIS	LpxA family protein	191
HVO_B0127	55.9265	2.13227	0.56083	3.80198	0.000143543	0.00125854	4.38405	GEN	MIS	oxidoreductase (luciferase family protein)	317
HVO_A0488	108.679	2.13093	0.450415	4.73104	2.23373e-06	3.48267e-05	4.38001	COM	MET	cob(I)alamin adenosyltransferase	239
HVO_B0060	495.192	2.12577	0.451637	4.70681	2.51627e-06	3.82346e-05	4.36436	COM	MET	cobalt-precorrin-4 C11-methyltransferase	279
HVO_B0155	22.3163	2.11426	0.733275	2.88331	0.00393526	0.0203928	4.32967	ISH	MIS	ISH7-type transposase ISHvo14	577
HVO_0355	72.4407	2.09881	0.49602	4.2313	2.32349e-05	0.000267672	4.28355	GEN	MIS	DUF5781 domain protein	251
HVO_0593	125.916	2.08712	0.40981	5.09288	3.52662e-07	6.91063e-06	4.24898	COM	MET	L-threonine-O-3-phosphate decarboxylase	337
HVO_2454	423.99	2.08203	0.345972	6.01791	1.76682e-09	6.15127e-08	4.23403	AA	MET	anthranilate synthase component 1	524
HVO_B0007	196.24	2.08109	0.394458	5.27583	1.3216e-07	2.88979e-06	4.23128	REG	ENV	HTH-10 family transcription regulator	216
HVO_C0087	89.1349	2.06684	0.439246	4.70543	2.5333e-06	3.83308e-05	4.18969	CHY	UNASS	conserved hypothetical protein	146
HVO_0852	85.991	2.04934	0.47212	4.34072	1.42019e-05	0.000172688	4.13917	REG	ENV	NP_1176A family transcription regulator	89
HVO_2326	89.0385	2.04923	0.591976	3.46167	0.000536831	0.00395293	4.13884	GEN	MIS	GNAT family acetyltransferase	172
HVO_A0477	129.354	2.04671	0.40137	5.09932	3.40877e-07	6.7164e-06	4.13163	TP	TP_CP	ABC-type transport system periplasmic substrate-binding protein (probable substrate phosphate)	396
HVO_B0334	21.3656	2.04148	0.809413	2.52218	0.0116631	0.0474853	4.11668	GEN	MIS	GFO family oxidoreductase	344
HVO_A0215	103.881	2.03039	0.496558	4.08892	4.33377e-05	0.000455745	4.08514	GEN	MIS	DUF457 family protein	195
HVO_0820	197.262	2.02364	0.442788	4.57022	4.87203e-06	6.79809e-05	4.06608	GEN	MIS	Gdt1 family protein	233
HVO_C0005	274.118	2.02127	0.404863	4.99248	5.96078e-07	1.07956e-05	4.05942	CHY	UNASS	conserved hypothetical protein (nonfunctional)	247
HVO_B0056	20.2873	2.01449	0.751718	2.67986	0.00736539	0.0336034	4.04039	MIS	MIS	probable ferredoxin (4Fe-4S)	84
HVO_0854	1101.34	2.00528	0.301153	6.65867	2.76323e-11	1.50135e-09	4.01465	RRR	GIP	DNA double-strand break repair ATPase Rad50	893
HVO_2998	321.352	1.98602	0.437691	4.53749	5.6927e-06	7.82147e-05	3.96143	AA	MET	homoserine O-acetyltransferase	415
HVO_A0466	65.5101	1.98559	0.556469	3.5682	0.000359445	0.00276603	3.96025	GEN	MIS	RND-T-associated protein	550
HVO_2974	25.3833	1.98106	0.661551	2.99458	0.00274826	0.0152973	3.94784	GEN	MIS	cupin 2 barrel domain protein	126
HVO_B0128	34.5962	1.96241	0.62397	3.14504	0.00166062	0.0100646	3.89713	GEN	MIS	probable oxidoreductase (short-chain dehydrogenase family)	176
HVO_1192	237.514	1.96031	0.525761	3.72853	0.000192603	0.00161373	3.89146	TP	TP_CP	ABC-type transport system periplasmic substrate-binding protein (probable substrate branched-chain amino acids) (nonfunctional)	31
HVO_1443	108.14	1.956	0.434617	4.50051	6.77891e-06	9.20802e-05	3.87985	TP	TP_CP	ABC-type transport system ATP-binding protein	330
HVO_A0482	181.551	1.95571	0.399207	4.89898	9.63349e-07	1.6529e-05	3.87907	CHY	UNASS	conserved hypothetical protein	195
HVO_B0077	60.1261	1.95422	0.484515	4.03336	5.49856e-05	0.000558579	3.87507	GEN	MIS	DUF917 family protein	363
HVO_2999	228.457	1.95155	0.448824	4.34815	1.37289e-05	0.000168026	3.86791	AA	MET	O-acetylhomoserine aminocarboxypropyltransferase (methionine synthase)	439
HVO_B0084	66.2192	1.93671	0.494574	3.91591	9.00644e-05	0.000843266	3.82831	GEN	MIS	DUF336 family protein	138
HVO_0679	21.1211	1.93489	0.709712	2.7263	0.00640493	0.0303409	3.82348	GEN	MIS	DUF4013 family protein	255
HVO_B0051	197.862	1.92978	0.402525	4.79419	1.63335e-06	2.6295e-05	3.80997	COM	MET	ATP-dependent cobaltochelatase subunit ChlID	706
HVO_0104	1522.87	1.92959	0.332243	5.80777	6.33107e-09	1.81626e-07	3.80947	RRR	GIP	DNA repair and recombination protein RadA	343
HVO_1510	1892.59	1.92611	0.317185	6.07252	1.25922e-09	4.56119e-08	3.8003	AA	MET	2-isopropylmalate synthase	440
HVO_2575	545.092	1.92434	0.364534	5.27892	1.29946e-07	2.8588e-06	3.79564	GEN	MIS	homolog to translation elongation factor aEF-1 alpha	534
HVO_B0088	23.6973	1.92066	0.698805	2.74849	0.00598703	0.0288957	3.78596	CHY	UNASS	conserved hypothetical protein	72
HVO_A0025	40.9972	1.91978	0.570532	3.36489	0.000765751	0.005332	3.78364	CHY	UNASS	conserved hypothetical protein	162
HVO_1503	1098.87	1.91895	0.475756	4.03348	5.49566e-05	0.000558579	3.78149	AA	MET	3-isopropylmalate dehydratase small subunit	202
HVO_0041	665.326	1.91844	0.489704	3.91754	8.94557e-05	0.00083976	3.78013	AA	MET	ornithine carbamoyltransferase	299
HVO_A0487	240.016	1.91276	0.369615	5.175	2.27912e-07	4.77949e-06	3.76528	COM	MET	cobyrinate a,c-diamide synthase	442
HVO_2009	108.499	1.91235	0.413791	4.62155	3.80891e-06	5.52986e-05	3.76423	CHY	UNASS	conserved hypothetical protein	89
HVO_1502	1013.68	1.91224	0.508551	3.76018	0.000169791	0.00144969	3.76394	AA	MET	3-isopropylmalate dehydrogenase	324
HVO_1653	296.166	1.91066	0.393819	4.85163	1.22449e-06	2.05188e-05	3.75982	GEN	MIS	DUF5804 domain protein	150
HVO_2410	258.248	1.90272	0.514676	3.69692	0.000218233	0.00179491	3.73916	TP	TP_CP	DAB-type transport system subunit DabA (probable substrate carbon dioxide)	810
HVO_B0271_A	74.8556	1.89904	0.475042	3.99763	6.39795e-05	0.000623452	3.72966	GEN	MIS	peptidase M73 family protein (nonfunctional)	37
HVO_B0102	50.1927	1.8761	0.51812	3.62098	0.000293491	0.002344	3.67082	GEN	MIS	glycoside hydrolase domain protein	355
HVO_B0066	50.1855	1.86996	0.505804	3.69701	0.00021815	0.00179491	3.65523	REG	ENV	Lrp/AsnC family transcription regulator	164
HVO_2398	103.794	1.86877	0.506784	3.68751	0.000226461	0.00185833	3.65222	TP	TP_CP	ABC-type transport system ATP-binding protein (probable substrate manganese)	289
HVO_2399	78.8061	1.86302	0.492949	3.77934	0.000157246	0.00136865	3.63768	TP	TP_CP	ABC-type transport system permease protein (probable substrate manganese)	332
HVO_B0009	133.293	1.86221	0.426165	4.3697	1.24418e-05	0.000155458	3.63565	GEN	MIS	aromatic-ring-hydroxylating dioxygenase alpha subunit family protein	380
HVO_2426	24.3145	1.85409	0.679032	2.73049	0.00632396	0.0300766	3.61524	CHY	UNASS	conserved hypothetical protein	130
HVO_1262	222.469	1.84851	0.533353	3.46582	0.000528609	0.0039004	3.60128	TP	TP_CP	probable NhaC-type sodium/proton antiporter	485
HVO_C0067	199.101	1.84291	0.359574	5.12527	2.97112e-07	5.9522e-06	3.58733	GEN	MIS	FAD-dependent oxidoreductase	392
HVO_2743	779.066	1.84087	0.459493	4.00631	6.16744e-05	0.000606117	3.58227	AA	MET	5-methyltetrahydropteroyltriglutamate--homocysteine S-methyltransferase (methionine synthase II)	336
HVO_0255	172.082	1.81826	0.385607	4.71533	2.41316e-06	3.71399e-05	3.52657	MIS	MIS	polyamine aminopropyltransferase	537
HVO_A0463	307.889	1.8011	0.351149	5.12916	2.91043e-07	5.86336e-06	3.48485	RRR	GIP	ribonuclease H, type 1	216
HVO_1328	35.6526	1.79232	0.597781	2.9983	0.00271493	0.0151883	3.46373	CHY	UNASS	conserved hypothetical protein	105
HVO_1883	317.976	1.7695	0.338522	5.22712	1.72167e-07	3.65321e-06	3.40935	GEN	MIS	DUF457 family protein	203
HVO_A0088	64.6356	1.75808	0.509281	3.45209	0.00055627	0.00407099	3.38248	GEN	MIS	FAD-dependent oxidoreductase (GlcD/DLD_GlcF/GlpC domain fusion protein)	1024
HVO_1818	91.9693	1.7488	0.466301	3.75038	0.000176567	0.00149685	3.3608	CHY	UNASS	conserved hypothetical protein	175
HVO_0790	205.443	1.74813	0.415508	4.20721	2.58547e-05	0.000292192	3.35922	AA	MET	2-amino-3,7-dideoxy-D-threo-hept-6-ulosonate synthase	266
HVO_B0004	29.9123	1.74807	0.645799	2.70682	0.00679302	0.0317598	3.35908	AA	MET	serine hydroxymethyltransferase	415
HVO_1698	297.202	1.74138	0.345389	5.0418	4.61162e-07	8.61317e-06	3.34356	GEN	MIS	CBS/parB domain protein	265
HVO_2824	22.3186	1.74051	0.674648	2.57988	0.0098834	0.0420925	3.34154	CHY	UNASS	conserved hypothetical protein	261
HVO_0956	44.7809	1.73648	0.519486	3.34268	0.000829738	0.00570513	3.3322	GEN	MIS	metallophosphoesterase domain protein	345
HVO_A0206	5231	1.73079	0.293015	5.90685	3.4872e-09	1.07802e-07	3.3191	MIS	MIS	CRISPR-associated protein Cas8b	717
HVO_A0541	83.2813	1.72927	0.446466	3.87323	0.0001074	0.000982494	3.3156	TP	TP_CP	ABC-type transport system periplasmic substrate-binding protein (probable substrate siderophore)	418
HVO_0612	29.5786	1.72749	0.648374	2.66435	0.00771372	0.0347942	3.31152	GEN	MIS	UspA domain protein	143
HVO_B0270	80.4739	1.72528	0.53734	3.21079	0.00132372	0.0083278	3.30645	CHY	UNASS	conserved hypothetical protein (nonfunctional)	605
HVO_1365	23.4204	1.71756	0.668507	2.56925	0.0101918	0.0429467	3.28881	GEN	MIS	rhodanese domain protein / beta-lactamase domain protein	395
HVO_A0524	151.899	1.71419	0.458211	3.74105	0.000183255	0.00154624	3.28112	LIP	MET	3-hydroxyacyl-CoA dehydrogenase	294
HVO_A0132_A	90.304	1.71369	0.447432	3.83006	0.000128113	0.00114493	3.27999	ISH	MIS	ISH9-type transposase HfIRS2 (nonfunctional)	17
HVO_B0003	32.5643	1.70657	0.590652	2.8893	0.00386102	0.0200952	3.26384	GEN	MIS	DUF336 family protein	139
HVO_A0428	176.736	1.70214	0.456975	3.72479	0.000195476	0.00162942	3.25383	TP	TP_CP	ABC-type transport system periplasmic substrate-binding protein (probable substrate dipeptide/oligopeptide)	567
HVO_2972	611.982	1.6959	0.372995	4.5467	5.44939e-06	7.54499e-05	3.23978	GEN	MIS	DUF5828 domain protein	230
HVO_1489	30.6628	1.69516	0.631537	2.68417	0.00727092	0.0332995	3.23812	GEN	MIS	DUF5519 domain protein	148
HVO_2971	111.084	1.69248	0.470119	3.60011	0.000318084	0.00250692	3.23212	CHY	UNASS	conserved hypothetical protein	78
HVO_1253	89.6978	1.69146	0.495267	3.41524	0.00063726	0.00459802	3.22983	GEN	MIS	DUF1486 family protein (nonfunctional)	13
HVO_0778	3973.23	1.69068	0.30983	5.4568	4.84799e-08	1.11442e-06	3.22809	CHP	GIP	thermosome subunit 3	524
HVO_A0525	162.537	1.68917	0.448561	3.76577	0.000166039	0.0014279	3.22472	LIP	MET	enoyl-CoA hydratase	293
HVO_2187A	42.0581	1.68449	0.567846	2.96646	0.00301248	0.0164426	3.21428	CHY	UNASS	conserved hypothetical protein	38
HVO_2765	70.8795	1.68248	0.57825	2.90961	0.00361881	0.0191685	3.2098	TP	TP_CP	ABC-type transport system permease protein (probable substrate dipeptide/oligopeptide)	374
HVO_2843	90.2484	1.67136	0.423107	3.9502	7.80847e-05	0.000742737	3.18515	RRR	GIP	deoxyribodipyrimidine photo-lyase	503
HVO_1505	193.895	1.66696	0.429512	3.88105	0.000104005	0.000958768	3.17545	CHY	UNASS	conserved hypothetical protein	87
HVO_B0218	31.4507	1.65182	0.587912	2.80964	0.00495972	0.0247022	3.1423	TP	TP_CP	ABC-type transport system permease protein (probable substrate branched-chain amino acids)	313
HVO_1620	94.8326	1.63601	0.486035	3.36603	0.000762578	0.00533062	3.10805	RRR	GIP	XerC/D-like integrase	349
HVO_A0306	29.0283	1.62652	0.613936	2.64932	0.00806534	0.035973	3.08766	GEN	MIS	pyridoxal phosphate-dependent aminotransferase	445
HVO_B0083	98.1731	1.62533	0.429698	3.78249	0.000155264	0.00135469	3.08513	GEN	MIS	gluconolactonase family protein	289
HVO_1415	313.004	1.62335	0.366977	4.42356	9.70866e-06	0.000126142	3.08089	GEN	MIS	HAD superfamily hydrolase	230
HVO_A0564	108.175	1.61768	0.403403	4.01008	6.06969e-05	0.000599612	3.06881	GEN	MIS	glyoxalase domain protein	133
HVO_2712	615.721	1.61314	0.459595	3.50991	0.000448266	0.00335591	3.05916	RMT	GIP	tRNA-splicing ligase RtcB	486
HVO_2835	416.818	1.61257	0.323986	4.97728	6.44853e-07	1.15622e-05	3.05795	SIG	ENV	histidine kinase	342
HVO_0248	50.5949	1.61237	0.500431	3.22196	0.00127315	0.00805206	3.05754	TP	TP_CP	transport protein (probable substrate phosphate/sulfate)	399
HVO_B0093	155.004	1.61016	0.400108	4.02432	5.71391e-05	0.000572599	3.05287	TP	TP_CP	ABC-type transport system periplasmic substrate-binding protein (probable substrate dipeptide/oligopeptide)	618
HVO_2847	380.371	1.60999	0.36692	4.38784	1.14482e-05	0.000144554	3.05249	GEN	MIS	UPF0229 family protein	439
HVO_1655	504.683	1.6085	0.339751	4.73435	2.19754e-06	3.44122e-05	3.04935	EM	MET	thioredoxin	126
HVO_0853	317.183	1.60693	0.335198	4.79396	1.63519e-06	2.6295e-05	3.04602	RRR	GIP	DNA double-strand break repair protein Mre11	441
HVO_0096	50.4669	1.60668	0.510886	3.14488	0.00166152	0.0100646	3.0455	GEN	MIS	arNOG08307 family NADH-binding domain protein	310
HVO_1504	2096.4	1.60391	0.39938	4.01599	5.9196e-05	0.000589649	3.03965	AA	MET	3-isopropylmalate dehydratase large subunit	473
HVO_A0211	46.5753	1.60078	0.554975	2.88441	0.00392144	0.0203506	3.03307	MIS	MIS	CRISPR-associated endonuclease Cas1	331
HVO_B0371	329.031	1.5997	0.331358	4.8277	1.38117e-06	2.30265e-05	3.0308	MIS	MIS	aldehyde dehydrogenase	496
HVO_2469	1435.45	1.59922	0.480173	3.3305	0.000866915	0.0058878	3.02978	TP	TP_CP	SNF family transport protein	445
HVO_2714	93.4746	1.59699	0.426697	3.74269	0.000182064	0.00153982	3.02512	CHY	UNASS	conserved hypothetical protein	146
HVO_0242	190.919	1.59571	0.382761	4.16895	3.06009e-05	0.000338347	3.02243	GEN	MIS	aminopeptidase (homolog to leucyl aminopeptidase / aminopeptidase T)	360
HVO_0137	35.7741	1.58825	0.56492	2.81146	0.00493173	0.0245969	3.00685	GEN	MIS	alpha/beta hydrolase fold protein	275
HVO_2627	40.0672	1.58154	0.539776	2.92999	0.00338972	0.0181155	2.99289	GEN	MIS	DUF4397 family protein	244
HVO_2955	610.342	1.57998	0.312662	5.05332	4.34191e-07	8.19479e-06	2.98966	MIS	MIS	DEAD/DEAH box helicase	779
HVO_1193	46.4965	1.57675	0.51801	3.04385	0.00233569	0.0133798	2.98296	TP	TP_CP	ABC-type transport system permease protein (probable substrate branched-chain amino acids) (nonfunctional)	192
HVO_A0457_A	65.2896	1.56605	0.54475	2.8748	0.00404285	0.0207947	2.96092	GEN	MIS	small CPxCG-related zinc finger protein	50
HVO_1343	339.793	1.55786	0.435204	3.5796	0.000344126	0.00268023	2.94416	GEN	MIS	NifU C-terminal domain protein	104
HVO_2713	62.8503	1.5534	0.529319	2.93472	0.00333848	0.017895	2.93509	CHY	UNASS	conserved hypothetical protein	115
HVO_2909	164.464	1.55319	0.390278	3.9797	6.90019e-05	0.000666956	2.93465	COM	MET	6-hydroxymethyl-7,8-dihydropterin pyrophosphokinase MptE	227
HVO_1701	43.4192	1.54915	0.550112	2.81607	0.0048615	0.0243302	2.92645	GEN	MIS	DUF123 domain protein	173
HVO_B0067	58.8184	1.54888	0.540384	2.86626	0.00415348	0.0212171	2.9259	TP	TP_CP	transport protein (probable substrate cationic amino acids)	470
HVO_0871	193.634	1.54764	0.364606	4.24468	2.18904e-05	0.000256532	2.92338	GEN	MIS	HTH domain protein (nonfunctional)	111
HVO_0787	94.4626	1.54355	0.426422	3.61976	0.000294871	0.0023498	2.9151	AA	MET	indole-3-glycerol-phosphate synthase	251
HVO_1879	78.0204	1.54323	0.484356	3.18616	0.00144174	0.00897585	2.91447	LIP	MET	enoyl-CoA hydratase	231
HVO_1764	119.235	1.53533	0.430086	3.56982	0.000357223	0.00275484	2.89855	CHY	UNASS	conserved hypothetical protein	320
HVO_B0278	438.346	1.53059	0.338084	4.52725	5.97568e-06	8.14782e-05	2.88904	CHY	UNASS	conserved hypothetical protein	53
HVO_1581	33.368	1.52154	0.581531	2.61644	0.00888516	0.0387147	2.87098	NUM	MET	cytidine deaminase	140
HVO_A0369	57.8605	1.51832	0.557938	2.72131	0.00650233	0.0306404	2.86458	GEN	MIS	CopG domain protein	98
HVO_0042	967.465	1.51265	0.513777	2.94417	0.00323822	0.0174358	2.85333	AA	MET	[ArgW]-ornithine hydrolase	381
HVO_A0444A	73.6564	1.51072	0.458225	3.29689	0.000977617	0.00651623	2.84952	GEN	MIS	SWIM zinc finger domain protein (nonfunctional)	50
HVO_B0272	113.717	1.50481	0.394931	3.8103	0.000138796	0.0012229	2.83787	REG	ENV	receiver box HTH-10 family transcription regulator	262
HVO_2187	184.271	1.49307	0.391139	3.81723	0.000134959	0.00119497	2.81487	GEN	MIS	TIGR01210 family protein	360
HVO_2247	111.968	1.4918	0.475296	3.13867	0.00169715	0.0101675	2.81239	GEN	MIS	mvp-type potassium channel superfamily protein	280
HVO_A0479	70.4311	1.48666	0.448271	3.31644	0.00091172	0.00613401	2.8024	TP	TP_CP	ABC-type transport system permease protein (probable substrate phosphate)	540
HVO_2786	155.666	1.481	0.526664	2.81203	0.00492296	0.0245874	2.79142	EM	MET	thioredoxin	115
HVO_B0158	161.278	1.48076	0.468911	3.15787	0.00158927	0.00970888	2.79096	GEN	MIS	small CPxCG-related zinc finger protein	50
HVO_B0277	80.4806	1.47753	0.435946	3.38925	0.000700834	0.00497661	2.78472	GEN	MIS	HTH domain protein	262
HVO_1995	53.9037	1.47461	0.505824	2.91527	0.00355381	0.01888	2.77909	CHY	UNASS	conserved hypothetical protein	243
HVO_B0369	52.4055	1.46107	0.508162	2.87519	0.00403779	0.0207947	2.75312	TP	TP_CP	ABC-type transport system periplasmic substrate-binding protein (probable substrate molybdate)	305
HVO_A0090	60.9881	1.46107	0.460933	3.1698	0.00152546	0.0093652	2.75312	MIS	MIS	gentisate 1,2-dioxygenase	357
HVO_B0353	230.375	1.45879	0.399373	3.6527	0.000259494	0.00211969	2.74878	GEN	MIS	probable carbon-nitrogen hydrolase	276
HVO_1875	137.919	1.45871	0.40279	3.62151	0.000292884	0.002344	2.74862	GEN	MIS	O-acetyltransferase (homolog to galactoside O-acetyltransferase)	305
HVO_2665	372.812	1.45768	0.373481	3.90296	9.50238e-05	0.000885079	2.74666	GEN	MIS	HpcH/HpaI aldolase family protein	265
HVO_0681	458.315	1.4529	0.325528	4.46319	8.07486e-06	0.000107246	2.73757	RRR	GIP	DNA topoisomerase 1	840
HVO_0708	101.036	1.4523	0.456454	3.1817	0.00146413	0.00908368	2.73644	COM	MET	aminodeoxychorismate lyase	330
HVO_0913	87.422	1.45092	0.473515	3.06415	0.00218286	0.0126458	2.73383	GEN	MIS	MATE efflux family protein	480
HVO_1047	86.5089	1.44522	0.450557	3.20764	0.00133831	0.00840487	2.72305	MIS	MIS	NADPH:quinone reductase	323
HVO_A0020	240.235	1.44458	0.352542	4.09761	4.17442e-05	0.000444198	2.72183	GEN	MIS	DUF6338 domain protein	234
HVO_2742	1104.13	1.44144	0.467	3.08661	0.00202456	0.0118242	2.71593	AA	MET	5-methyltetrahydropteroyltriglutamate--homocysteine S-methyltransferase (methionine synthase II)	357
HVO_A0429	145.613	1.44048	0.428441	3.36213	0.000773426	0.00537501	2.71411	GEN	MIS	homolog to D-aminoacylase	537
HVO_A0326	356.844	1.44001	0.345286	4.17049	3.03944e-05	0.000338347	2.71323	MIS	MIS	beta-D-galactosidase	684
HVO_0038	146.007	1.43566	0.381239	3.76576	0.000166044	0.0014279	2.70505	MIS	MIS	cytochrome P450	458
HVO_1953	190.271	1.43472	0.354515	4.04699	5.18814e-05	0.000531562	2.70329	REG	ENV	receiver/sensor/bat box HTH-10 family transcription regulator (nonfunctional)	782
HVO_0745	157.293	1.43243	0.412193	3.47516	0.000510557	0.00377497	2.69902	MIS	MIS	FtsZ family protein CetZ, type III	360
HVO_2764	58.3859	1.43165	0.493469	2.9012	0.00371741	0.0195177	2.69755	TP	TP_CP	ABC-type transport system permease protein (probable substrate dipeptide/oligopeptide)	326
HVO_B0283	48.2096	1.43077	0.50951	2.80813	0.00498306	0.024784	2.69591	REG	ENV	HTH-10 family transcription regulator	257
HVO_1446	58.9975	1.4247	0.541318	2.63191	0.00849058	0.0373585	2.68459	CIM	MET	fructose-1,6-bisphosphatase	297
HVO_2983_A	860.539	1.42	0.350006	4.05707	4.96924e-05	0.000513536	2.67585	CHY	UNASS	conserved hypothetical protein	38
HVO_2964	48.0076	1.41748	0.504907	2.8074	0.00499433	0.0248056	2.67118	CHY	UNASS	conserved hypothetical protein	63
HVO_1911	313.927	1.41541	0.352558	4.01469	5.95239e-05	0.000589649	2.66736	MIS	MIS	nitrite reductase (ferredoxin) (nonfunctional)	373
HVO_1326	35.5695	1.41216	0.549577	2.56953	0.0101836	0.0429467	2.66134	GEN	MIS	small CPxCG-related zinc finger protein	44
HVO_1720	70.4579	1.40816	0.464601	3.0309	0.00243828	0.0138569	2.65398	CHY	UNASS	conserved hypothetical protein	92
HVO_0229	174.334	1.39152	0.471512	2.95119	0.00316549	0.0170699	2.62356	CHY	UNASS	conserved hypothetical protein	271
HVO_0772	1614.27	1.389	0.391019	3.55225	0.000381949	0.00292041	2.61897	REG	ENV	NP_1176A family transcription regulator	90
HVO_0198	85.2214	1.3804	0.446781	3.08967	0.00200382	0.0117222	2.60341	GEN	MIS	UPF0213 family protein	79
HVO_0789	226.958	1.36263	0.362281	3.76126	0.000169061	0.00144695	2.57154	AA	MET	tryptophan synthase alpha subunit	277
HVO_0989	201.86	1.36124	0.362336	3.75685	0.000172062	0.00146235	2.56906	CHY	UNASS	conserved hypothetical protein	126
HVO_0951	50.4007	1.35944	0.490055	2.77407	0.00553603	0.0270835	2.56586	CHY	UNASS	conserved hypothetical protein	337
HVO_1186	1336.05	1.35055	0.424651	3.18037	0.00147086	0.00910595	2.55009	GEN	MIS	HTH domain protein	74
HVO_1847	746.215	1.34764	0.347929	3.87331	0.000107366	0.000982494	2.54495	MIS	MIS	oligoendopeptidase PepF	599
HVO_2411	99.2224	1.34657	0.424871	3.16935	0.00152779	0.0093652	2.54306	TP	TP_CP	DAB-type transport system subunit DabB (probable substrate carbon dioxide)	494
HVO_2449	80.3725	1.34546	0.514693	2.6141	0.0089464	0.0389342	2.54111	GEN	MIS	DUF1684 family protein	186
HVO_B0198	167.197	1.34195	0.448787	2.99018	0.00278817	0.0154597	2.53494	TP	TP_CP	ABC-type transport system periplasmic substrate-binding protein (probable substrate siderophore)	398
HVO_1438	84.1066	1.34162	0.490127	2.73729	0.00619478	0.0296589	2.53436	GEN	MIS	YneT family protein	139
HVO_A0555	105.272	1.33616	0.462369	2.88981	0.00385473	0.0200952	2.52478	GEN	MIS	DUF162 domain protein	218
HVO_2834_A	476.071	1.334	0.320881	4.1573	3.22034e-05	0.000352078	2.52101	GEN	MIS	DUF3592 family protein	157
HVO_1580	136.559	1.33184	0.434811	3.06303	0.0021911	0.012673	2.51723	GEN	MIS	peptidase M10 family protein	399
HVO_0710	124.106	1.32855	0.415656	3.19626	0.0013922	0.00869759	2.5115	COM	MET	aminodeoxychorismate synthase component 1	504
HVO_0500	72.4544	1.32702	0.436557	3.03974	0.00236781	0.0135207	2.50884	CHY	UNASS	conserved hypothetical protein	222
HVO_0231	144.679	1.32365	0.404708	3.27062	0.00107314	0.00703523	2.50298	RRR	GIP	uracil-DNA glycosylase	211
HVO_0210	207.742	1.31998	0.461078	2.86281	0.00419899	0.0213583	2.49663	CHY	UNASS	conserved hypothetical protein	96
HVO_2013	457.385	1.31774	0.328164	4.01548	5.93248e-05	0.000589649	2.49275	MIS	MIS	FtsZ family protein CetZ, type III	394
HVO_1506	1482.59	1.31525	0.39748	3.30897	0.000936413	0.00628834	2.48845	AA	MET	ketol-acid reductoisomerase	348
HVO_0409	76.6993	1.31033	0.466951	2.80613	0.00501406	0.0248692	2.47998	COM	MET	riboflavin synthase	203
HVO_2638	196.641	1.3102	0.389344	3.36515	0.000765011	0.005332	2.47976	AA	MET	acetyl-D-glutamate racemase	345
HVO_B0216	128.129	1.30591	0.427292	3.05626	0.0022412	0.0129338	2.4724	GEN	MIS	UPF0261 family protein	403
HVO_1030	140.806	1.29943	0.388895	3.34134	0.000833754	0.00571672	2.46131	GEN	MIS	DUF4382 domain protein	431
HVO_0861	2018.49	1.29689	0.362336	3.57926	0.000344563	0.00268023	2.45699	GEN	MIS	SufB domain protein	402
HVO_0090	367.636	1.29669	0.327543	3.95884	7.53157e-05	0.000720219	2.45664	GEN	MIS	DUF6757 domain protein	54
HVO_A0194	54.1388	1.28021	0.485844	2.63502	0.00841317	0.0372005	2.42874	GEN	MIS	probable glycosyltransferase, type 2	379
HVO_0154	68.6454	1.27977	0.47488	2.69493	0.00704037	0.0325765	2.428	CHY	UNASS	conserved hypothetical protein	149
HVO_2025	88.3713	1.27149	0.435874	2.9171	0.003533	0.0187973	2.41411	GEN	MIS	receiver/sensor box protein	385
HVO_1474	127.381	1.25986	0.424071	2.97086	0.00296966	0.0162583	2.39472	MIS	MIS	probable rhomboid family protease	549
HVO_A0064	49.9258	1.25713	0.492885	2.55056	0.0107551	0.0446905	2.3902	MIS	MIS	Orc1-type DNA replication protein	499
HVO_0245	71.7498	1.2503	0.450549	2.77506	0.00551917	0.0270592	2.37891	GEN	MIS	MJ0936 family phosphodiesterase	172
HVO_B0130	480.322	1.24935	0.320765	3.8949	9.82381e-05	0.000912647	2.37734	GEN	MIS	DUF296 family protein	135
HVO_B0197	88.314	1.24911	0.468762	2.6647	0.00770578	0.0347942	2.37694	TP	TP_CP	ABC-type transport system permease protein (probable substrate siderophore)	370
HVO_2626	103.833	1.246	0.39933	3.12022	0.00180717	0.0107293	2.37183	CHY	UNASS	conserved hypothetical protein	106
HVO_C0043	405.319	1.2442	0.372847	3.33701	0.000846843	0.00579538	2.36886	CHY	UNASS	conserved hypothetical protein	661
HVO_A0421	50.9001	1.23246	0.491892	2.50554	0.0122263	0.0493179	2.34967	CHY	UNASS	conserved hypothetical protein (nonfunctional)	25
HVO_1551	83.1902	1.23128	0.460369	2.67454	0.0074831	0.0339676	2.34775	GEN	MIS	DUF151 family protein	147
HVO_B0183	99.3646	1.223	0.40408	3.02662	0.00247302	0.0140099	2.33431	MIS	MIS	probable amino acid racemase (homolog to homoserine racemase)	245
HVO_2534	117.045	1.22059	0.416342	2.93169	0.00337122	0.0180436	2.33041	GEN	MIS	UspA domain protein	133
HVO_A0245	160.512	1.21478	0.367525	3.30531	0.000948723	0.00634724	2.32106	GEN	MIS	HTH domain protein	175
HVO_0529_A	105.049	1.21231	0.443631	2.7327	0.00628183	0.0299556	2.31708	GEN	MIS	homolog to pHK2-ORF2	115
HVO_A0196	125.118	1.20158	0.382754	3.13931	0.00169344	0.0101675	2.29992	GEN	MIS	pectin lyase domain protein	907
HVO_A0471	67.4828	1.1968	0.455174	2.62932	0.00855561	0.0375066	2.2923	GEN	MIS	alpha/beta hydrolase fold protein	234
HVO_C0036	161.862	1.1931	0.364205	3.27591	0.00105322	0.00696833	2.28644	CHY	UNASS	conserved hypothetical protein	1304
HVO_1043	93.8726	1.18366	0.407669	2.90349	0.00369027	0.0194322	2.27153	GEN	MIS	DUF1684 family protein	186
HVO_A0205	2654.61	1.17838	0.326414	3.61009	0.000306095	0.00241775	2.26323	MIS	MIS	CRISPR-associated endoribonuclease Cas6	272
HVO_0004	102.951	1.17667	0.404977	2.90552	0.0036664	0.0193633	2.26054	GEN	MIS	NamA family oxidoreductase	375
HVO_2639	104.239	1.16738	0.42727	2.73218	0.00629164	0.0299626	2.24603	AA	MET	D-glutamate N-acetyltransferase	341
HVO_1536	135.692	1.164	0.384242	3.02935	0.00245084	0.0139062	2.24078	CIM	MET	phosphoglycolate phosphatase	226
HVO_A0008	177.057	1.1626	0.40882	2.84379	0.00445806	0.0225679	2.2386	ISH	MIS	IS1341-type RNA-guided DNA endonuclease ISHvo19	432
HVO_B0146	80.3272	1.16245	0.43179	2.69218	0.00709877	0.0328041	2.23838	GEN	MIS	aminotransferase class V	377
HVO_2087	106.543	1.14705	0.41928	2.73576	0.00622362	0.0297572	2.21461	GEN	MIS	glycoside hydrolase domain protein	700
HVO_2969	464.942	1.14446	0.315815	3.62383	0.000290272	0.00233389	2.21063	AA	MET	threonine synthase	419
HVO_1602	493.283	1.13958	0.393037	2.89941	0.00373862	0.0196004	2.20316	TP	TP_CP	ABC-type transport system permease protein (probable substrate nitrate/sulfonate/bicarbonate)	289
HVO_A0133	3437.22	1.12326	0.29331	3.8296	0.00012835	0.00114493	2.17839	CHY	UNASS	conserved hypothetical protein	292
HVO_1177	93.4442	1.117	0.420485	2.65645	0.00789693	0.0353724	2.16895	COM	MET	ADP-ribose pyrophosphatase	230
HVO_0208	404.22	1.11623	0.37159	3.00392	0.00266529	0.0149573	2.16779	GEN	MIS	glutamine amidotransferase (homolog to GMP synthase subunit A)	237
HVO_1570	667.429	1.10318	0.307843	3.58359	0.00033891	0.00265356	2.14828	RRR	GIP	DNA topoisomerase 6 subunit A	366
HVO_0174	290.778	1.09876	0.339608	3.23537	0.00121485	0.00776554	2.1417	CHY	UNASS	conserved hypothetical protein	197
HVO_1885	101.171	1.09542	0.416013	2.63314	0.00845983	0.0373004	2.13676	GEN	MIS	TrkA domain protein	217
HVO_0197_A	3127.08	1.08613	0.318777	3.40717	0.000656408	0.00470037	2.12303	GEN	MIS	small CPxCG-related zinc finger protein	49
HVO_A0157	196.931	1.07566	0.420052	2.56079	0.0104434	0.0435974	2.10769	REG	ENV	integrase family protein / bat box HTH-10 family transcription regulator	588
HVO_2356	138.166	1.07019	0.423213	2.52874	0.0114473	0.0469142	2.09972	GEN	MIS	GNAT family acetyltransferase	407
HVO_0860	2797.36	1.06743	0.339686	3.1424	0.00167567	0.0101161	2.0957	MIS	MIS	Fe-S cluster assembly complex protein SufB	476
HVO_2943	129.941	1.06593	0.401677	2.6537	0.00796156	0.0355987	2.09352	NUM	MET	dihydroorotate dehydrogenase (quinone)	351
HVO_1246	325.84	1.057	0.333164	3.1726	0.0015108	0.00929286	2.0806	EM	MET	ferredoxin (2Fe-2S)	125
HVO_1110	388.206	1.04521	0.38036	2.74796	0.00599673	0.0289036	2.06367	TP	TP_CP	ABC-type transport system periplasmic substrate-binding protein (probable substrate cobalamin)	382
HVO_1603	771.455	1.04227	0.350434	2.97423	0.00293721	0.0161299	2.05947	TP	TP_CP	ABC-type transport system periplasmic substrate-binding protein (probable substrate nitrate/sulfonate/bicarbonate)	348
HVO_A0084	159.082	1.03324	0.409191	2.52507	0.0115676	0.0472524	2.04661	GEN	MIS	amidohydrolase domain protein	377
HVO_0451	258.511	1.03264	0.343027	3.01037	0.00260929	0.0146755	2.04576	CHP	GIP	Hsp20-type molecular chaperone	147
HVO_2941	372.006	1.02567	0.358011	2.8649	0.00417141	0.0212783	2.0359	MIS	MIS	nonhistone chromosomal protein MC1	104
HVO_1553	102.601	1.01862	0.406989	2.50281	0.012321	0.0495883	2.02598	CIM	MET	glycerate 2-kinase	442
HVO_0859	1903.39	1.01648	0.296203	3.43171	0.0005998	0.00438061	2.02298	MIS	MIS	Fe-S cluster assembly complex ATPase SufC	301
HVO_1095	357.623	1.01576	0.333114	3.04929	0.00229379	0.0131609	2.02197	GEN	MIS	probable secreted glycoprotein	184
HVO_0485	282.818	1.01204	0.37713	2.68352	0.00728513	0.033322	2.01675	GEN	MIS	glutamine amidotransferase (homolog to GMP synthase subunit A)	215
HVO_B0131	202.509	1.00978	0.35108	2.87621	0.00402484	0.020767	2.0136	GEN	MIS	HTH domain protein	287
HVO_0008	483.438	1.00759	0.320273	3.14605	0.0016549	0.0100584	2.01056	AA	MET	aspartate kinase	392
HVO_2487	186.338	1.00427	0.389662	2.57727	0.00995835	0.0423476	2.00592	AA	MET	aspartate-semialdehyde dehydrogenase	344

## Sheet: 68h LS vs Ctrl down
GeneID	Base mean	log2(FC)	StdErr	Wald-Stats	P-value	P-adj	Expr rel to Ctrl	FC	FSC	Protein name	Protein size (AA)
HVO_B0107	89.0038	-5.57177	0.596344	-9.34321	9.34526e-21	5.58535e-18	0.0210247	TP	TP_CP	ABC-type transport system permease protein (substrate L-rhamnose)	308
HVO_B0106	250.374	-5.18263	0.43649	-11.8734	1.62691e-32	5.83412e-29	0.0275343	TP	TP_CP	ABC-type transport system periplasmic substrate-binding protein (substrate L-rhamnose)	488
HVO_2065	115.717	-4.74944	0.80448	-5.90374	3.55353e-09	1.08202e-07	0.0371772	CHY	UNASS	conserved hypothetical protein	87
HVO_2946	578.512	-4.64282	0.545048	-8.51818	1.62077e-17	4.47084e-15	0.0400288	AA	MET	cystathionine synthase/lyase (cystathionine gamma-synthase, cystathionine gamma-lyase, cystathionine beta-lyase)	401
HVO_B0108	37.5778	-4.60059	0.712221	-6.4595	1.05051e-10	4.76853e-09	0.0412178	TP	TP_CP	ABC-type transport system permease protein (substrate L-rhamnose)	321
HVO_B0363	927.987	-4.29784	1.69292	-2.53871	0.011126	0.0458618	0.0508418	EM	MET	dimethylsulfoxide reductase subunit A	843
HVO_2126	511.667	-4.17018	0.364349	-11.4456	2.47487e-30	4.43744e-27	0.0555457	TP	TP_CP	ABC-type transport system periplasmic substrate-binding protein (probable substrate dipeptide/oligopeptide)	573
HVO_2123	46.3295	-3.87299	0.696929	-5.55723	2.7409e-08	6.7321e-07	0.0682516	TP	TP_CP	ABC-type transport system ATP-binding protein (probable substrate dipeptide/oligopeptide)	358
HVO_0164	240.289	-3.77804	0.405139	-9.32529	1.10682e-20	5.67006e-18	0.0728949	CHY	UNASS	conserved hypothetical protein	115
HVO_2125	120.38	-3.69665	0.555163	-6.65868	2.763e-11	1.50135e-09	0.0771254	TP	TP_CP	ABC-type transport system permease protein (probable substrate dipeptide/oligopeptide)	319
HVO_2958	564.977	-3.62922	0.444462	-8.16543	3.203e-16	5.22089e-14	0.0808158	AA	MET	2-oxo-3-methylvalerate dehydrogenase E1 component alpha subunit	368
HVO_2861	1232.15	-3.57315	0.42696	-8.36882	5.81977e-17	1.15943e-14	0.0840182	GEN	MIS	DUF5821 domain protein	275
HVO_2128	36.2607	-3.56114	0.603376	-5.90203	3.59065e-09	1.08202e-07	0.0847208	GEN	MIS	amidase (hydantoinase/carbamoylase family)	418
HVO_1984A	8.53892	-3.52511	1.17698	-2.99506	0.00274393	0.0152973	0.0868633	CHY	UNASS	conserved hypothetical protein	84
HVO_A0156	430.515	-3.45578	0.42787	-8.0767	6.65435e-16	9.94271e-14	0.0911397	CIM	MET	acetyl-CoA synthetase	664
HVO_2122	47.385	-3.43689	0.671834	-5.11567	3.12623e-07	6.22815e-06	0.092341	TP	TP_CP	ABC-type transport system ATP-binding protein (probable substrate dipeptide/oligopeptide)	368
HVO_2392	67.515	-3.37653	0.603706	-5.593	2.23176e-08	5.59657e-07	0.0962862	CHY	UNASS	conserved hypothetical protein	62
HVO_B0109	81.8086	-3.33615	0.473576	-7.0446	1.85999e-12	1.23517e-10	0.0990191	TP	TP_CP	ABC-type transport system ATP-binding protein (substrate L-rhamnose)	393
HVO_A0279_A	27.2225	-3.33029	0.756149	-4.40428	1.06136e-05	0.000136417	0.099422	TC	GIP	transcription elongation factor TFS	105
HVO_2878	493.306	-3.29088	0.4979	-6.60953	3.85553e-11	1.96217e-09	0.102175	CHY	UNASS	conserved hypothetical protein	82
HVO_2240	136.93	-3.26168	0.623643	-5.23003	1.6948e-07	3.61759e-06	0.104265	CHY	UNASS	conserved hypothetical protein	277
HVO_2124	73.6955	-3.23245	0.544318	-5.93853	2.87591e-09	9.17553e-08	0.106399	TP	TP_CP	ABC-type transport system permease protein (probable substrate dipeptide/oligopeptide)	334
HVO_A0615	2423.45	-3.2207	0.329999	-9.7597	1.67644e-22	2.00391e-19	0.107269	MIS	MIS	cold shock protein	68
HVO_1790	217.957	-3.19679	0.418342	-7.64158	2.14578e-14	2.48218e-12	0.109061	TP	TP_CP	DMT superfamily transport protein	306
HVO_1311	236.737	-3.14309	0.468917	-6.70286	2.04374e-11	1.16331e-09	0.113197	GEN	MIS	probable oxidoreductase (short-chain dehydrogenase family)	281
HVO_2959	590.396	-3.12994	0.370278	-8.45296	2.83998e-17	6.3651e-15	0.114233	AA	MET	2-oxo-3-methylvalerate dehydrogenase E1 component beta subunit	327
HVO_0163	470.891	-3.1233	0.329386	-9.48217	2.49042e-21	1.78613e-18	0.114761	REG	ENV	ArsR family transcription regulator	170
HVO_2751	2132.41	-3.12064	0.428901	-7.27589	3.44149e-13	2.80481e-11	0.114973	CHY	UNASS	conserved hypothetical protein	85
HVO_1647	116.439	-3.06859	0.656134	-4.67676	2.91438e-06	4.35456e-05	0.119197	CHY	UNASS	conserved hypothetical protein	171
HVO_0331	124.2	-3.04771	0.481909	-6.32424	2.54488e-10	1.09951e-08	0.120934	AA	MET	proline dehydrogenase	279
HVO_2337	1477.1	-2.99442	0.418574	-7.15386	8.43683e-13	5.93225e-11	0.125484	GEN	MIS	UspA domain protein	167
HVO_2973	22.093	-2.9886	0.685953	-4.35686	1.31941e-05	0.000162035	0.125991	CHY	UNASS	conserved hypothetical protein	69
HVO_1460	32.3274	-2.98633	0.623258	-4.79148	1.65551e-06	2.63852e-05	0.12619	LIP	MET	enoyl-CoA hydratase	269
HVO_2815	462.094	-2.96907	0.368078	-8.0664	7.23993e-16	1.0385e-13	0.127709	LIP	MET	3-hydroxyacyl-CoA dehydrogenase / enoyl-CoA hydratase	661
HVO_0849	54.1493	-2.86724	0.522569	-5.48682	4.09233e-08	9.71861e-07	0.137048	CHY	UNASS	conserved hypothetical protein	44
HVO_1447	226.526	-2.84458	0.347555	-8.18454	2.73345e-16	4.66769e-14	0.139219	CIM	MET	propionyl-CoA carboxylase carboxyltransferase component	581
HVO_B0040	158.339	-2.82796	0.508515	-5.56122	2.67902e-08	6.62549e-07	0.140831	REG	ENV	IclR family transcription regulator XacR	251
HVO_1386	81.0306	-2.82047	0.611489	-4.61246	3.9793e-06	5.70791e-05	0.141565	CHY	UNASS	conserved hypothetical protein	85
HVO_B0362	61.0744	-2.80278	0.86851	-3.22711	0.00125046	0.00796472	0.143311	GEN	MIS	DmsE family protein	79
HVO_1992	5742.81	-2.75447	0.288723	-9.54019	1.42566e-21	1.2781e-18	0.148191	MIS	MIS	cold shock protein	64
HVO_2209	205.06	-2.74002	0.402837	-6.80181	1.03311e-11	6.26497e-10	0.149683	AA	MET	probable branched-chain amino acid dehydrogenase E1 component alpha subunit	348
HVO_0530	4798.83	-2.73258	0.362835	-7.5312	5.02776e-14	5.4635e-12	0.150456	TP	TP_CP	ABC-type transport system periplasmic substrate-binding protein (probable substrate sugar)	457
HVO_0932	42.5235	-2.68386	0.615402	-4.36115	1.29381e-05	0.000159436	0.155624	GEN	MIS	UspA domain protein	147
HVO_B0111	675.492	-2.6831	0.49403	-5.43106	5.60214e-08	1.27957e-06	0.155706	CHM	MET	L-rhamnonate dehydratase	401
HVO_0835	116.232	-2.68083	0.448428	-5.9783	2.25479e-09	7.41807e-08	0.155951	LIP	MET	acetyl-CoA C-acetyltransferase	388
HVO_0830	147.51	-2.6688	0.426918	-6.25132	4.07004e-10	1.73752e-08	0.157257	CIM	MET	methylmalonyl-CoA mutase subunit B (cobalamin-binding subunit)	139
HVO_0628	1093.76	-2.65163	0.366042	-7.24405	4.35485e-13	3.39489e-11	0.15914	TP	TP_CP	ABC-type transport system periplasmic substrate-binding protein (probable substrate dipeptide/oligopeptide)	574
HVO_2274A	34.7926	-2.64555	0.590484	-4.48031	7.4536e-06	9.97336e-05	0.159812	CHY	UNASS	conserved hypothetical protein	123
HVO_A0551	442.16	-2.63201	0.449944	-5.84965	4.9261e-09	1.44795e-07	0.161319	CIM	MET	acetyl-CoA synthetase	538
HVO_0893	427.935	-2.60831	0.354995	-7.34747	2.02e-13	1.76676e-11	0.163991	CIM	MET	methylmalonyl-CoA mutase subunit A	566
HVO_B0113	324.001	-2.57539	0.444904	-5.78864	7.09572e-09	2.00356e-07	0.167776	GEN	MIS	probable F420-dependent oxidoreductase	342
HVO_A0249_A	19.1165	-2.57486	0.787978	-3.26768	0.00108433	0.00709565	0.167838	CHY	UNASS	conserved hypothetical protein	34
HVO_1394	222.248	-2.56677	0.357919	-7.17137	7.42522e-13	5.32537e-11	0.168781	TP	TP_CP	probable NhaC-type sodium/proton antiporter	516
HVO_2391A	19.515	-2.54546	0.817244	-3.11468	0.00184142	0.0109146	0.171293	GEN	MIS	small CPxCG-related zinc finger protein	49
HVO_1079	2331.85	-2.53394	0.316885	-7.99642	1.28089e-15	1.64045e-13	0.172666	GEN	MIS	homolog to sulfate adenylyltransferase small subunit	325
HVO_1914	318.803	-2.51773	0.350053	-7.19242	6.36525e-13	4.65832e-11	0.174618	LIP	MET	acetyl-CoA C-acyltransferase	377
HVO_1140	644.977	-2.46372	0.438101	-5.62363	1.86982e-08	4.78941e-07	0.181278	LIP	MET	acyl-CoA dehydrogenase	380
HVO_0631	12.5715	-2.45894	0.889505	-2.76439	0.00570289	0.0277108	0.18188	CHY	UNASS	conserved hypothetical protein	131
HVO_A0584	341.999	-2.44018	0.446241	-5.46831	4.54344e-08	1.05115e-06	0.18426	NUM	MET	inosine-5'-monophosphate dehydrogenase	362
HVO_1393	23.8121	-2.38008	0.717327	-3.31799	0.00090669	0.00611164	0.192099	CHY	UNASS	conserved hypothetical protein	87
HVO_B0110	129.81	-2.37063	0.516423	-4.59047	4.42242e-06	6.29317e-05	0.193362	CHM	MET	2-dehydro-3-deoxy-L-rhamnonate dehydrogenase (NAD)	344
HVO_1920	1064.58	-2.36051	0.389229	-6.06459	1.32294e-09	4.74406e-08	0.194722	TP	TP_CP	DASS family transport protein	522
HVO_A0451	411.1	-2.34957	0.396446	-5.92659	3.09297e-09	9.7156e-08	0.196204	TP	TP_CP	DASS family transport protein	641
HVO_2029	163.257	-2.32506	0.404754	-5.74438	9.22597e-09	2.48754e-07	0.199567	REG	ENV	Lrp/AsnC family transcription regulator	153
HVO_0564	27.8931	-2.32443	0.706411	-3.29048	0.00100018	0.00664191	0.199653	TP	TP_CP	ABC-type transport system periplasmic substrate-binding protein (probable substrate maltose)	432
HVO_0099_A	978.659	-2.31258	0.378974	-6.10221	1.04613e-09	3.90774e-08	0.2013	CHY	UNASS	conserved hypothetical protein	64
HVO_A0401	57.6868	-2.30957	0.46729	-4.94247	7.71406e-07	1.35601e-05	0.201721	GEN	MIS	Fido domain protein	386
HVO_A0360	20.06	-2.30914	0.685756	-3.3673	0.000759084	0.00531655	0.20178	CHY	UNASS	conserved hypothetical protein	104
HVO_1387	286.241	-2.28896	0.374691	-6.10892	1.00307e-09	3.78634e-08	0.204623	LIP	MET	enoyl-CoA hydratase	257
HVO_B0104	34.9781	-2.27445	0.687499	-3.30829	0.000938662	0.00629167	0.206692	CHM	MET	L-rhamnose mutarotase	100
HVO_A0276	70.84	-2.26687	0.475907	-4.76327	1.90482e-06	3.00911e-05	0.20778	GEN	MIS	FGGY family carbohydrate kinase	530
HVO_0739	582.785	-2.2645	0.333028	-6.79972	1.04824e-11	6.26497e-10	0.208122	CHY	UNASS	conserved hypothetical protein	329
HVO_2621A	131.639	-2.25688	0.478397	-4.71759	2.38651e-06	3.69134e-05	0.209224	GEN	MIS	small CPxCG-related zinc finger protein	55
HVO_0466	492.527	-2.25362	0.317812	-7.09106	1.33087e-12	9.00469e-11	0.209697	CIM	MET	citrate synthase	379
HVO_1425A	232.36	-2.25183	0.436635	-5.15723	2.50633e-07	5.19521e-06	0.209958	CHY	UNASS	conserved hypothetical protein	56
HVO_1199	241.929	-2.25099	0.346653	-6.49349	8.38706e-11	3.91916e-09	0.21008	LIP	MET	acyl-CoA dehydrogenase	380
HVO_A0586	163.248	-2.24972	0.40633	-5.53667	3.08269e-08	7.46926e-07	0.210265	CHM	MET	sugar nucleotidyltransferase	411
HVO_1696	703.636	-2.24363	0.371637	-6.03716	1.56854e-09	5.51448e-08	0.211154	TP	TP_CP	LctP family transport protein	570
HVO_2682	98.4968	-2.24273	0.506637	-4.42671	9.56815e-06	0.000125053	0.211285	MIS	MIS	dodecin	70
HVO_0605	27.5013	-2.24244	0.669188	-3.35099	0.000805222	0.00556121	0.211328	REG	ENV	IclR family transcription regulator	257
HVO_2142	52.4329	-2.23578	0.484049	-4.61891	3.85753e-06	5.57786e-05	0.212306	GEN	MIS	small CPxCG-related zinc finger protein	50
HVO_0304	406.187	-2.22749	0.373895	-5.95753	2.56085e-09	8.27317e-08	0.21353	EM	MET	electron transfer flavoprotein alpha subunit	317
HVO_2412A	295.751	-2.21717	0.609693	-3.63654	0.000276321	0.00223173	0.215062	CHY	UNASS	conserved hypothetical protein	34
HVO_0209	351.512	-2.20099	0.388429	-5.6664	1.45833e-08	3.76228e-07	0.217488	MIS	MIS	glutaryl-CoA dehydrogenase	387
HVO_0831	295.338	-2.19968	0.334739	-6.57134	4.98659e-11	2.44958e-09	0.217685	GEN	MIS	YgfD family GTPase	372
HVO_2215	22.9038	-2.18537	0.638454	-3.42291	0.000619551	0.00449739	0.219856	CHY	UNASS	conserved hypothetical protein	58
HVO_1955	6829.31	-2.15817	0.291472	-7.40439	1.31757e-13	1.1812e-11	0.22404	CIM	MET	aconitate hydratase	654
HVO_1150	1016.43	-2.15566	0.354296	-6.08434	1.16974e-09	4.32443e-08	0.224431	ISH	MIS	IS200-type transposase HfIRS11	130
HVO_2047	77.8549	-2.1305	0.4425	-4.8147	1.47424e-06	2.42506e-05	0.228378	GEN	MIS	AlkP-core domain protein	296
HVO_0293	22.2601	-2.12732	0.656254	-3.24161	0.00118858	0.00765192	0.228883	CHY	UNASS	conserved hypothetical protein	93
HVO_0899	110.106	-2.12378	0.501696	-4.23321	2.30384e-05	0.000266502	0.229444	TP	TP_CP	ABC-type transport system periplasmic substrate-binding protein (probable substrate branched-chain amino acids)	466
HVO_1585	323.006	-2.11244	0.357838	-5.90335	3.56199e-09	1.08202e-07	0.231255	LIP	MET	acyl-CoA synthetase	668
HVO_0101	98.2456	-2.11129	0.477383	-4.42263	9.75045e-06	0.000126228	0.23144	GEN	MIS	probable phosphoribosyltransferase	212
HVO_C0054	187.18	-2.10782	0.368649	-5.71767	1.07995e-08	2.89009e-07	0.231998	HY	UNASS	hypothetical protein	344
HVO_2708	649.812	-2.07705	0.314304	-6.6084	3.88494e-11	1.96217e-09	0.236999	GEN	MIS	YfiH family protein	322
HVO_0688	289.561	-2.06483	0.430382	-4.79767	1.60521e-06	2.62844e-05	0.239014	CHY	UNASS	conserved hypothetical protein	107
HVO_2127	34.7004	-2.06236	0.626735	-3.29064	0.000999601	0.00664191	0.239424	GEN	MIS	M20 family amidohydrolase (homolog to indole-3-acetyl-aspartate hydrolase)	420
HVO_2072	284184	-2.04829	0.307803	-6.65455	2.84167e-11	1.52093e-09	0.241771	CE	TP_CP	S-layer glycoprotein	827
HVO_2869	232.681	-2.04007	0.372773	-5.4727	4.43237e-08	1.03211e-06	0.243151	REG	ENV	PadR family transcription regulator	95
HVO_2039	22.266	-2.03217	0.699834	-2.9038	0.00368669	0.0194322	0.244486	CHY	UNASS	conserved hypothetical protein	175
HVO_2075	1889.74	-2.03028	0.409149	-4.9622	6.97006e-07	1.23736e-05	0.244808	ISH	MIS	IS1341-type RNA-guided DNA endonuclease ISHvo23	416
HVO_0305	305.386	-2.00386	0.334344	-5.9934	2.05504e-09	6.95225e-08	0.249333	EM	MET	electron transfer flavoprotein beta subunit	265
HVO_2053	147.997	-1.99742	0.394021	-5.06934	3.99204e-07	7.69649e-06	0.250447	MIS	MIS	low-salt glycan biosynthesis hexosyltransferase Agl5	378
HVO_0728	128.071	-1.98287	0.726735	-2.72846	0.00636307	0.0301825	0.252986	CHY	UNASS	conserved hypothetical protein	38
HVO_2048	109.77	-1.97589	0.392521	-5.03384	4.80751e-07	8.88645e-06	0.254213	MIS	MIS	low-salt glycan biosynthesis hexosyltransferase Agl9	359
HVO_2755	3550.86	-1.96539	0.295792	-6.6445	3.0424e-11	1.60442e-09	0.25607	TL	GIP	50S ribosomal protein L12	113
HVO_2565	5405.59	-1.96491	0.321319	-6.11514	9.6474e-10	3.71995e-08	0.256155	GEN	MIS	DUF171 family protein	280
HVO_0215	213.923	-1.96392	0.345229	-5.68876	1.27962e-08	3.32516e-07	0.25633	GEN	MIS	iron-sulfur protein (4Fe-4S)	704
HVO_2138	45.4569	-1.96118	0.555665	-3.52944	0.000416446	0.00315058	0.256818	CHY	UNASS	conserved hypothetical protein	204
HVO_2695	1077.63	-1.9608	0.350754	-5.59023	2.26773e-08	5.64729e-07	0.256887	TP	TP_CP	ABC-type transport system periplasmic substrate-binding protein (probable substrate sugar)	512
HVO_0285	116.007	-1.95988	0.427815	-4.58112	4.62482e-06	6.52937e-05	0.257051	GEN	MIS	M50 family metalloprotease	390
HVO_0334	52.348	-1.95962	0.47776	-4.10168	4.10166e-05	0.000437754	0.257097	NUM	MET	purine phosphoribosyltransferase (adenine phosphoribosyltransferase, xanthine-guanine phosphoribosyltransferase)	237
HVO_1264	117.43	-1.9495	0.38702	-5.0372	4.72398e-07	8.77731e-06	0.258906	GEN	MIS	DUF304 domain protein	217
HVO_0531	822.845	-1.94439	0.387787	-5.01405	5.32965e-07	9.80109e-06	0.259826	TP	TP_CP	ABC-type transport system permease protein (probable substrate sugar)	354
HVO_0596	51.9481	-1.9357	0.480414	-4.02923	5.59595e-05	0.000565641	0.261394	CHY	UNASS	conserved hypothetical protein	194
HVO_A0393	25.0773	-1.92745	0.766406	-2.51492	0.0119061	0.0481886	0.262894	CHY	UNASS	conserved hypothetical protein	45
HVO_2707	674.861	-1.92741	0.333864	-5.77305	7.78474e-09	2.16404e-07	0.2629	GEN	MIS	GFO family oxidoreductase	372
HVO_0153	43.9697	-1.92732	0.613128	-3.14342	0.00166986	0.010098	0.262918	AA	MET	urease accessory protein UreF	229
HVO_2109	28.1494	-1.92232	0.588514	-3.2664	0.00108923	0.00711472	0.263829	GEN	MIS	homolog to xylulose kinase	486
HVO_B0118	1403.93	-1.90738	0.29777	-6.40556	1.4982e-10	6.63277e-09	0.266576	CP	TP_CP	SMC-like protein Sph2	649
HVO_2757	5675.34	-1.90487	0.301086	-6.32667	2.50505e-10	1.0955e-08	0.26704	TL	GIP	50S ribosomal protein L1	212
HVO_0148	364.075	-1.90036	0.359285	-5.28926	1.22809e-07	2.73536e-06	0.267877	AA	MET	urease alpha subunit	568
HVO_0970	1157.69	-1.89903	0.461326	-4.11645	3.84753e-05	0.000414332	0.268124	CIM	MET	ribulose-bisphosphate carboxylase	414
HVO_0938	36.7915	-1.88724	0.555797	-3.39556	0.000684884	0.00488269	0.270323	GEN	MIS	UspA domain protein	158
HVO_2062	10489.2	-1.87232	0.364413	-5.13791	2.77809e-07	5.66035e-06	0.273134	MIS	MIS	pilin PilA	145
HVO_0894	521.87	-1.86813	0.373096	-5.00711	5.52534e-07	1.01091e-05	0.273928	CIM	MET	acetyl-CoA synthetase	662
HVO_1083	616.344	-1.84967	0.434637	-4.25566	2.08433e-05	0.000246681	0.277456	CHM	MET	glucose 1-dehydrogenase	357
HVO_1858	940.446	-1.83957	0.349411	-5.26478	1.40356e-07	3.01388e-06	0.279405	TL	GIP	30S ribosomal protein S19e	151
HVO_0651	558.116	-1.83249	0.377377	-4.85585	1.19872e-06	2.01813e-05	0.28078	CP	TP_CP	prefoldin beta subunit	127
HVO_2756	4573.79	-1.82826	0.305429	-5.98588	2.1522e-09	7.21287e-08	0.281604	TL	GIP	50S ribosomal protein L10	348
HVO_0532	863.408	-1.82809	0.403575	-4.52973	5.9059e-06	8.08342e-05	0.281638	TP	TP_CP	ABC-type transport system permease protein (probable substrate sugar)	314
HVO_1560	400.878	-1.82537	0.401873	-4.54214	5.56848e-06	7.68022e-05	0.282169	GEN	MIS	UPF0212 family protein	119
HVO_A0587	110.908	-1.80514	0.426164	-4.2358	2.27738e-05	0.000264294	0.286152	GEN	MIS	receiver/sensor box protein	461
HVO_1373	215.922	-1.80321	0.415424	-4.34065	1.4206e-05	0.000172688	0.286536	LIP	MET	acyl-CoA dehydrogenase	383
HVO_2960	812.228	-1.79915	0.301742	-5.96253	2.48369e-09	8.09684e-08	0.287345	MIS	MIS	dihydrolipoamide S-acyltransferase	521
HVO_0650	128.542	-1.7946	0.410035	-4.3767	1.20491e-05	0.000151077	0.288252	GEN	MIS	DUF3194 family protein	87
HVO_1068	78.7459	-1.7945	0.441606	-4.06358	4.83252e-05	0.00050085	0.288271	TP	TP_CP	Mrp-type sodium/proton antiporter system subunit B	157
HVO_0837	159.679	-1.792	0.364681	-4.9139	8.92846e-07	1.55424e-05	0.288771	COM	MET	probable NAD kinase (polyphosphate/ATP)	243
HVO_0282	194.598	-1.78243	0.356695	-4.99706	5.82124e-07	1.05964e-05	0.290694	TP	TP_CP	DASS family transport protein	618
HVO_A0588	80.6336	-1.77912	0.419817	-4.23785	2.25673e-05	0.000263349	0.291361	GEN	MIS	HTH domain protein	147
HVO_0408	316.321	-1.77278	0.336232	-5.27249	1.34586e-07	2.92501e-06	0.292645	GEN	MIS	PrsW family protein	345
HVO_2734	101.909	-1.77021	0.437553	-4.04571	5.21641e-05	0.000532936	0.293165	GEN	MIS	GNAT family acetyltransferase	244
HVO_2059	349.773	-1.76283	0.347874	-5.06745	4.03186e-07	7.73168e-06	0.294669	CHM	MET	dTDP-glucose 4,6-dehydratase	310
HVO_0742	94.0155	-1.75494	0.447656	-3.92028	8.8446e-05	0.00083246	0.296286	GEN	MIS	DUF5788 domain protein	146
HVO_0630	64.7573	-1.75383	0.484099	-3.62288	0.000291343	0.00233726	0.296514	TP	TP_CP	ABC-type transport system permease protein (probable substrate dipeptide/oligopeptide)	311
HVO_2049	219.093	-1.74561	0.422335	-4.13324	3.57686e-05	0.000387511	0.298207	MIS	MIS	low-salt glycan biosynthesis hexosyltransferase Agl10	307
HVO_1516	152.502	-1.74159	0.374722	-4.64767	3.35706e-06	4.91364e-05	0.299041	CHY	UNASS	conserved hypothetical protein	108
HVO_1265	166.365	-1.73771	0.407596	-4.26332	2.0141e-05	0.000239158	0.299844	REG	ENV	Lrp/AsnC family transcription regulator	161
HVO_0901	56.522	-1.73633	0.473807	-3.66464	0.000247686	0.00202786	0.300132	TP	TP_CP	ABC-type transport system permease protein (probable substrate branched-chain amino acids)	393
HVO_1961	372.707	-1.73503	0.395153	-4.39078	1.12946e-05	0.000143626	0.300403	CHY	UNASS	conserved hypothetical protein	53
HVO_1360	130.451	-1.7273	0.496927	-3.47597	0.000509014	0.00377133	0.302016	REG	ENV	TrmB family transcription regulator	130
HVO_1273_A	730.142	-1.72673	0.346063	-4.98965	6.04872e-07	1.08999e-05	0.302135	CHY	UNASS	conserved hypothetical protein	65
HVO_0150	99.4544	-1.72637	0.488019	-3.53752	0.00040391	0.00307521	0.302211	AA	MET	urease accessory protein UreG	207
HVO_0149	67.4863	-1.72298	0.430075	-4.00624	6.16934e-05	0.000606117	0.302921	AA	MET	urease gamma subunit	131
HVO_1605	108.603	-1.7055	0.529099	-3.2234	0.00126678	0.00803185	0.306615	TP	TP_CP	probable NhaC-type sodium/proton antiporter	520
HVO_2588	1808.26	-1.69977	0.31015	-5.4805	4.2413e-08	9.94071e-07	0.307834	CIM	MET	isocitrate dehydrogenase (NADP)	419
HVO_1538	424.945	-1.6969	0.498916	-3.40117	0.00067098	0.00479309	0.308448	CIM	MET	glycerol-3-phosphate dehydrogenase subunit A	586
HVO_2871	380.415	-1.69638	0.435702	-3.89345	9.88297e-05	0.000913411	0.308559	GEN	MIS	pyridoxal phosphate-dependent aminotransferase	450
HVO_0834	46.7192	-1.69101	0.49411	-3.42233	0.000620875	0.00449789	0.309711	GEN	MIS	DUF35 family protein	126
HVO_1575	325.435	-1.68865	0.412496	-4.09373	4.24484e-05	0.000449026	0.310217	AA	MET	arginase	299
HVO_B0116	74.4569	-1.68834	0.548751	-3.07669	0.00209313	0.012185	0.310284	CHM	MET	L-rhamnose 1-dehydrogenase	265
HVO_1274	4030.11	-1.68812	0.308019	-5.48059	4.23919e-08	9.94071e-07	0.310331	GEN	MIS	DUF5794 domain protein	320
HVO_0401	2477.93	-1.68748	0.352095	-4.79268	1.6457e-06	2.63459e-05	0.310469	GEN	MIS	UspA domain protein	152
HVO_1380	335.923	-1.68409	0.398986	-4.22093	2.43297e-05	0.000276972	0.311198	CIM	MET	methylmalonyl-CoA mutase subunit A	558
HVO_2309	203.426	-1.68315	0.397834	-4.23077	2.32888e-05	0.000267672	0.311403	GEN	MIS	pterin-4-alpha-carbinolamine dehydratase family protein	91
HVO_2621	2562.03	-1.68035	0.304821	-5.51258	3.53621e-08	8.51064e-07	0.312007	CIM	MET	phosphoenolpyruvate carboxylase	897
HVO_2660	136.653	-1.67357	0.380168	-4.40217	1.07172e-05	0.000137257	0.313477	SIG	ENV	receiver/sensor box histidine kinase	629
HVO_2130	72.5729	-1.65619	0.431689	-3.83653	0.000124785	0.00112432	0.317277	REG	ENV	IclR family transcription regulator	272
HVO_2256	112.041	-1.64924	0.388337	-4.24693	2.1672e-05	0.000254806	0.318808	GEN	MIS	DUF262 family protein	462
HVO_A0101	64.5835	-1.64448	0.486848	-3.3778	0.000730677	0.00514776	0.319863	CHY	UNASS	conserved hypothetical protein	61
HVO_0904	45.241	-1.63498	0.503184	-3.24927	0.00115703	0.00750289	0.321975	GEN	MIS	UspA domain protein	134
HVO_1451	88.6751	-1.63472	0.451896	-3.61747	0.000297492	0.00236019	0.322032	AA	MET	glutamate dehydrogenase (NAD)	428
HVO_2881	289.65	-1.63262	0.438839	-3.72031	0.000198981	0.00165173	0.322503	GEN	MIS	DUF4013 family protein	255
HVO_A0591	71.3716	-1.63243	0.461799	-3.53493	0.000407879	0.00309526	0.322545	GEN	MIS	DICT domain protein	253
HVO_0738	268.186	-1.63104	0.349864	-4.66193	3.1326e-06	4.60389e-05	0.322856	GEN	MIS	DUF5789 domain protein	93
HVO_A0286	43.6257	-1.63025	0.520306	-3.13325	0.0017288	0.0103325	0.323032	GEN	MIS	DUF187 family protein	382
HVO_0717	871.468	-1.62897	0.315278	-5.16676	2.3819e-07	4.96599e-06	0.32332	MIS	MIS	cell division protein FtsZ, type I	379
HVO_0950	333.388	-1.6268	0.425813	-3.82047	0.0001332	0.00118232	0.323805	CIM	MET	2-dehydro-3-deoxy-phosphogluconate aldolase, bacterial-type	219
HVO_1827	437.771	-1.61569	0.346273	-4.66594	3.07203e-06	4.53346e-05	0.326309	TL	GIP	30S ribosomal protein S6e	133
HVO_0729	686.184	-1.61477	0.558557	-2.89097	0.00384053	0.020076	0.326516	MIS	MIS	inorganic pyrophosphatase	177
HVO_0701	663.025	-1.61135	0.312611	-5.15449	2.54325e-07	5.21148e-06	0.327292	TL	GIP	50S ribosomal protein L42e	93
HVO_2724	4856.19	-1.61118	0.29093	-5.53801	3.05924e-08	7.46288e-07	0.327332	RMT	GIP	ribonuclease J	450
HVO_B0029	65.0135	-1.60878	0.444602	-3.61847	0.000296345	0.0023563	0.327875	CHM	MET	probable sugar dehydrogenase (NADP)	325
HVO_A0153	22.9862	-1.60678	0.632738	-2.53942	0.0111037	0.0458618	0.328329	GEN	MIS	UspA domain protein	162
HVO_1709	358.183	-1.60334	0.3851	-4.16343	3.13504e-05	0.0003438	0.329115	TP	TP_CP	major facilitator superfamily transport protein (probable substrate nitrate/nitrite) (nonfunctional)	340
HVO_0289	41.4632	-1.60332	0.574619	-2.79023	0.005267	0.0260158	0.329119	GEN	MIS	DUF5814 domain protein	153
HVO_2183	562.562	-1.60283	0.406339	-3.94457	7.99427e-05	0.000756397	0.32923	MIS	MIS	aldehyde ferredoxin oxidoreductase	643
HVO_1801	216.381	-1.5879	0.416415	-3.81327	0.000137139	0.00121128	0.332655	CHY	UNASS	conserved hypothetical protein	103
HVO_A0372	53.773	-1.58337	0.487741	-3.24633	0.00116903	0.0075534	0.333702	GEN	MIS	beta-lactamase domain protein	566
HVO_1816	117.586	-1.56525	0.408485	-3.83184	0.000127186	0.00114022	0.337918	NUM	MET	dihydroorotase	429
HVO_0085	140.765	-1.55623	0.613223	-2.53779	0.0111556	0.0459289	0.340039	MIS	MIS	GlnK-type ammonia transport regulator	119
HVO_0758	110.143	-1.55238	0.404729	-3.83561	0.000125253	0.00112571	0.340946	GEN	MIS	small CPxCG-related zinc finger protein	56
HVO_A0262	33.6078	-1.55185	0.548897	-2.82722	0.00469541	0.0236154	0.341072	ISH	MIS	ISH3-type transposase ISH51	388
HVO_2589	138.815	-1.54963	0.382135	-4.05519	5.00941e-05	0.0005162	0.341598	GEN	MIS	asparaginase family protein	342
HVO_2702	1618.73	-1.54638	0.327799	-4.71745	2.38815e-06	3.69134e-05	0.342368	GEN	MIS	alpha/beta hydrolase fold protein	260
HVO_0437	88.7201	-1.53204	0.538979	-2.84248	0.00447644	0.0225911	0.345789	SEC	TP_CP	protein translocase subunit SecG	54
HVO_0561	2520.95	-1.5291	0.293112	-5.21677	1.82067e-07	3.84054e-06	0.346493	TL	GIP	50S ribosomal protein L15e	196
HVO_A0316	226.54	-1.52697	0.419588	-3.63921	0.000273481	0.00221377	0.347006	CHY	UNASS	conserved hypothetical protein	315
HVO_1164	448.411	-1.52552	0.324104	-4.7069	2.51514e-06	3.82346e-05	0.347353	GEN	MIS	HD family hydrolase	270
HVO_0290	321.014	-1.52112	0.373248	-4.07535	4.59447e-05	0.000480343	0.348416	GEN	MIS	CopG domain protein	137
HVO_0204	4009.73	-1.52093	0.469263	-3.2411	0.00119068	0.00765192	0.348461	SIG	ENV	sensor box histidine kinase	788
HVO_1170	107.931	-1.51885	0.424413	-3.5787	0.000345306	0.00268023	0.348964	GEN	MIS	glycine-rich protein	142
HVO_1539	261.863	-1.51883	0.438962	-3.46005	0.000540078	0.00396869	0.348969	CIM	MET	glycerol-3-phosphate dehydrogenase subunit B	422
HVO_2737	2289.21	-1.51808	0.348073	-4.36137	1.2925e-05	0.000159436	0.349151	TL	GIP	50S ribosomal protein L8e	120
HVO_2314	78.0444	-1.5148	0.463008	-3.27166	0.00106919	0.00703314	0.349944	GEN	MIS	DUF5778 domain protein	132
HVO_0733	412.435	-1.51377	0.498504	-3.03662	0.00239248	0.0136181	0.350196	TC	GIP	transcription initiation factor TFB	326
HVO_0815	113.189	-1.50878	0.384633	-3.92264	8.75826e-05	0.000826503	0.351409	REG	ENV	arNOG05395 family transcription regulator	259
HVO_2976	492.023	-1.50536	0.502754	-2.99422	0.00275146	0.0152973	0.352243	SIG	ENV	carbon starvation protein CstA	607
HVO_0147	53.0725	-1.50521	0.490513	-3.06864	0.00215035	0.0124776	0.352279	AA	MET	urease beta subunit	139
HVO_0283	296.141	-1.50509	0.365404	-4.11896	3.80582e-05	0.000411075	0.352309	MIS	MIS	archaea-specific helicase AshA	684
HVO_1946	1268.82	-1.49357	0.32847	-4.54703	5.4408e-06	7.54499e-05	0.355134	TL	GIP	translation initiation factor aIF-1 (SUI1 protein, bacterial-type IF3)	97
HVO_0629	96.9111	-1.49318	0.456325	-3.27218	0.00106722	0.00703314	0.355229	TP	TP_CP	ABC-type transport system permease protein (probable substrate dipeptide/oligopeptide)	339
HVO_0239	4000.27	-1.49283	0.323564	-4.61372	3.95527e-06	5.69622e-05	0.355314	AA	MET	glutamine synthetase	456
HVO_B0140	31.4366	-1.49243	0.55369	-2.69544	0.00702966	0.0325689	0.355412	GEN	MIS	PQQ repeat protein	306
HVO_1268	416.837	-1.49097	0.347785	-4.28703	1.81075e-05	0.000216445	0.355774	CHY	UNASS	conserved hypothetical protein	237
HVO_2263	411.791	-1.48858	0.324404	-4.58866	4.46106e-06	6.32306e-05	0.356363	GEN	MIS	HTH domain protein	801
HVO_0570	446.114	-1.4862	0.356533	-4.16847	3.06645e-05	0.000338347	0.356952	SIG	ENV	histidine kinase	351
HVO_1977	6877.14	-1.4856	0.419392	-3.54228	0.000396691	0.00302667	0.357099	CHY	UNASS	conserved hypothetical protein	76
HVO_0700	269.208	-1.47899	0.342059	-4.32379	1.53369e-05	0.000185179	0.358739	TL	GIP	30S ribosomal protein S27e	64
HVO_1888	622.646	-1.47772	0.361114	-4.09211	4.27459e-05	0.000450843	0.359056	TP	TP_CP	ABC-type transport system periplasmic substrate-binding protein (probable substrate tungstate)	342
HVO_A0045	46.331	-1.47692	0.477024	-3.0961	0.00196083	0.0115357	0.359256	MIS	MIS	HtpX-like protease	295
HVO_0398	188.318	-1.4767	0.396502	-3.72432	0.00019584	0.00162942	0.35931	GEN	MIS	DUF6432 domain protein	99
HVO_0896	97.8928	-1.47354	0.469383	-3.13932	0.00169339	0.0101675	0.360097	CIM	MET	acetyl-CoA synthetase	540
HVO_2156	2152.5	-1.46956	0.299595	-4.90516	9.33496e-07	1.60938e-05	0.361092	GEN	MIS	UspA domain protein	301
HVO_0647	106.89	-1.46926	0.418564	-3.51025	0.000447681	0.00335591	0.361167	NUM	MET	GMP synthase (glutamine-hydrolyzing) subunit A	183
HVO_0086	768.767	-1.46901	0.563807	-2.60553	0.00917336	0.0397771	0.361229	TP	TP_CP	transport protein (probable substrate ammonium)	467
HVO_B0114	85.2927	-1.46689	0.448423	-3.27122	0.00107086	0.00703314	0.361761	REG	ENV	IclR family transcription regulator RhcR	252
HVO_0703	182.61	-1.46634	0.430384	-3.40705	0.000656688	0.00470037	0.361899	CHY	UNASS	conserved hypothetical protein	86
HVO_0310	150.596	-1.46281	0.413845	-3.53468	0.00040827	0.00309526	0.362786	EM	MET	A-type ATP synthase subunit H	110
HVO_2139	378.629	-1.45804	0.324894	-4.48774	7.19843e-06	9.668e-05	0.363988	CHY	UNASS	conserved hypothetical protein	106
HVO_0158	397.259	-1.45092	0.317184	-4.57439	4.7761e-06	6.69027e-05	0.365788	TC	GIP	TATA-binding transcription initiation factor	189
HVO_0196	1415.67	-1.45073	0.29516	-4.91506	8.87573e-07	1.5526e-05	0.365836	GEN	MIS	DUF1931 domain protein	55
HVO_0416	6278.54	-1.45	0.327593	-4.42622	9.58997e-06	0.000125053	0.366022	GEN	MIS	small CPxCG-related zinc finger protein	58
HVO_1557	92.536	-1.44338	0.443207	-3.25666	0.0011273	0.00733667	0.367706	NUM	MET	phosphoribosylformylglycinamidine cyclo-ligase	324
HVO_0773	311.522	-1.43644	0.334545	-4.29371	1.75713e-05	0.000210738	0.369479	GEN	MIS	probable S-adenosylmethionine-dependent methyltransferase	254
HVO_2069	676.889	-1.43439	0.368347	-3.89411	9.85581e-05	0.000913254	0.370004	TP	TP_CP	RND superfamily transport protein	839
HVO_2697	248.045	-1.43217	0.339784	-4.21495	2.49833e-05	0.000283513	0.370573	RRR	GIP	DNA primase small subunit	385
HVO_0172	41.7976	-1.42838	0.556298	-2.56765	0.0102392	0.0430959	0.371549	CHY	UNASS	conserved hypothetical protein	67
HVO_0521	147.915	-1.426	0.379577	-3.75682	0.000172089	0.00146235	0.372161	RMT	GIP	tRNA adenylyltransferase, CCA-adding	459
HVO_A0131_A	146.27	-1.42059	0.478463	-2.96907	0.00298701	0.0163284	0.373559	CHY	UNASS	conserved hypothetical protein	81
HVO_1344	445.351	-1.41209	0.423294	-3.33596	0.000850066	0.00580201	0.375767	MIS	MIS	ribosome maturation protein Sdo1	238
HVO_1488	3124.01	-1.41064	0.343664	-4.10471	4.04821e-05	0.00043334	0.376145	CHM	MET	D-gluconate dehydratase	412
HVO_2141	74.822	-1.40055	0.421484	-3.32289	0.000890885	0.00601641	0.378786	MIS	MIS	nitrite reductase, copper-containing	359
HVO_1263	64.6991	-1.39609	0.46898	-2.97687	0.00291206	0.0160409	0.379956	GEN	MIS	DUF304 domain protein	198
HVO_2432	827.517	-1.38926	0.30955	-4.48802	7.18897e-06	9.668e-05	0.38176	TP	TP_CP	ABC-type transport system periplasmic substrate-binding protein (probable substrate glutamine/glutamate/polar amino acids)	297
HVO_0440	37.5072	-1.38795	0.52067	-2.66569	0.00768301	0.0347431	0.382108	CHY	UNASS	conserved hypothetical protein	126
HVO_2319	214.668	-1.38725	0.34431	-4.02908	5.59963e-05	0.000565641	0.382293	GEN	MIS	DUF92 family protein	437
HVO_0152	71.5113	-1.3861	0.447051	-3.10055	0.00193162	0.0113927	0.382597	AA	MET	urease accessory protein UreE	219
HVO_A0320	663.103	-1.37811	0.365413	-3.77137	0.000162352	0.00140967	0.384723	CHY	UNASS	conserved hypothetical protein	255
HVO_0535	106.356	-1.37511	0.384519	-3.57617	0.000348666	0.00270047	0.385524	GEN	MIS	DUF4013 family protein	229
HVO_1752	183.895	-1.37157	0.345939	-3.96476	7.34703e-05	0.000706339	0.386471	REG	ENV	Lrp/AsnC family transcription regulator	199
HVO_1272	602.194	-1.37055	0.306453	-4.47229	7.73865e-06	0.000103163	0.386745	REG	ENV	TrmB family transcription regulator	362
HVO_2650	579.122	-1.36984	0.316217	-4.33197	1.47779e-05	0.000179032	0.386933	GEN	MIS	FAD-dependent oxidoreductase (homolog to geranylgeranyl reductase)	461
HVO_0585	72.4938	-1.36197	0.4555	-2.99005	0.0027893	0.0154597	0.389051	GEN	MIS	probable oxidoreductase (aldo-keto reductase family protein)	327
HVO_0324	464.874	-1.35962	0.319769	-4.25189	2.1197e-05	0.000250041	0.389684	TL	GIP	arginine--tRNA ligase	587
HVO_0666	141.688	-1.35935	0.388438	-3.49952	0.000466092	0.00346771	0.389759	GEN	MIS	dihydrolipoamide S-acyltransferase	495
HVO_A0317	192.328	-1.35798	0.446365	-3.04231	0.00234769	0.0134272	0.390128	REG	ENV	ArsR family transcription regulator	115
HVO_0498	5554.68	-1.35648	0.288581	-4.70053	2.59481e-06	3.90966e-05	0.390533	MIS	MIS	cold shock protein	64
HVO_0151	97.7666	-1.35514	0.489662	-2.7675	0.00564877	0.0275224	0.390897	AA	MET	urease accessory protein UreD	299
HVO_2856	51.9831	-1.35403	0.46825	-2.89168	0.00383184	0.0200598	0.391197	CHY	UNASS	conserved hypothetical protein	89
HVO_0737	67.774	-1.35244	0.475212	-2.84598	0.00442754	0.0224571	0.391628	GEN	MIS	Abi/CAAX domain protein	223
HVO_0534	950.33	-1.35081	0.464386	-2.90881	0.00362807	0.0191892	0.392072	TP	TP_CP	ABC-type transport system ATP-binding protein (probable substrate sugar)	383
HVO_B0117	244.219	-1.34819	0.412044	-3.27195	0.00106807	0.00703314	0.392785	GEN	MIS	RdfA family protein	208
HVO_0621	411.831	-1.34752	0.318873	-4.22587	2.38024e-05	0.000272701	0.392968	SIG	ENV	HisKA_7TM/sensor box histidine kinase	580
HVO_2271	53.2117	-1.34495	0.50328	-2.67237	0.00753169	0.0341449	0.393667	MIS	MIS	type I site-specific deoxyribonuclease subunit RmeS	410
HVO_1679	1506.49	-1.34198	0.321874	-4.16928	3.05567e-05	0.000338347	0.394479	GEN	MIS	UPF0058 family protein	78
HVO_A0500	169.839	-1.34121	0.393144	-3.41151	0.000646048	0.00464274	0.394689	MIS	MIS	FKBP-type peptidylprolyl isomerase	155
HVO_1401	932.673	-1.33756	0.30295	-4.41511	1.00959e-05	0.00013023	0.395689	TP	TP_CP	ABC-type transport system periplasmic substrate-binding protein (probable substrate sugar)	377
HVO_1041	64.1103	-1.33746	0.485597	-2.75425	0.0058826	0.0284299	0.395717	GEN	MIS	beta-lactamase domain protein	332
HVO_1082	443.277	-1.33423	0.366098	-3.64446	0.000267954	0.00217887	0.396604	REG	ENV	PyrE family transcription regulator GfcR	210
HVO_2738	390.16	-1.33138	0.370028	-3.59806	0.000320597	0.00252118	0.397387	TL	GIP	30S ribosomal protein S28e	74
HVO_1297A	37.9615	-1.32967	0.509873	-2.60784	0.00911161	0.0396051	0.39786	CHY	UNASS	conserved hypothetical protein	61
HVO_2758	1173.87	-1.32278	0.350847	-3.77023	0.000163097	0.00141272	0.399765	TL	GIP	50S ribosomal protein L11	159
HVO_0677	971.702	-1.32115	0.311788	-4.23733	2.26189e-05	0.000263349	0.400216	TL	GIP	aspartate--tRNA(Asp/Asn) ligase	434
HVO_0518	68.4485	-1.31918	0.501979	-2.62795	0.00859008	0.0376118	0.400764	CHY	UNASS	conserved hypothetical protein	169
HVO_0976	269.739	-1.31866	0.396456	-3.32611	0.000880661	0.00595859	0.400908	NUM	MET	5-(carboxyamino)imidazole ribonucleotide synthase	381
HVO_1069	724.605	-1.31655	0.320171	-4.11203	3.92188e-05	0.000421073	0.401493	TP	TP_CP	Mrp-type sodium/proton antiporter system subunit A	801
HVO_2860	135.963	-1.3109	0.365769	-3.58395	0.000338433	0.00265356	0.40307	GEN	MIS	DUF181 family protein	562
HVO_0620	68.8875	-1.31027	0.49245	-2.66071	0.00779753	0.035084	0.403246	MIS	MIS	type IV pilus biogenesis complex ATPase subunit	788
HVO_2434	1119.8	-1.31008	0.310128	-4.22433	2.39656e-05	0.000273696	0.403298	ISH	MIS	IS1341-type RNA-guided DNA endonuclease ISHvo17	422
HVO_1757	4278.57	-1.30556	0.330629	-3.94873	7.85675e-05	0.000745352	0.404563	GEN	MIS	DoxX domain protein	178
HVO_0167	806.717	-1.3013	0.336642	-3.86552	0.000110852	0.00101149	0.405761	AA	MET	adenosylhomocysteinase	428
HVO_1065	135.254	-1.30024	0.386797	-3.36156	0.000775021	0.00537568	0.406057	TP	TP_CP	Mrp-type sodium/proton antiporter system subunit E	200
HVO_0600	222.45	-1.29924	0.368793	-3.52297	0.000426742	0.00322168	0.406339	GEN	MIS	ACT domain protein	177
HVO_2729	79.5058	-1.29813	0.456774	-2.84196	0.00448364	0.0225911	0.406652	EM	MET	ferredoxin (3Fe-4S)(4Fe-4S), zinc-containing	109
HVO_1151	4124.29	-1.29634	0.296863	-4.36678	1.26092e-05	0.000156459	0.407159	ISH	MIS	IS1341-type RNA-guided DNA endonuclease HfIRS11 (nonfunctional)	170
HVO_0359	12201.4	-1.29321	0.2947	-4.38822	1.14284e-05	0.000144554	0.408043	TL	GIP	translation elongation factor aEF-1 alpha / peptide chain release factor aRF-3	421
HVO_2060	146.578	-1.28792	0.36783	-3.50141	0.000462802	0.00345751	0.40954	MIS	MIS	low-salt glycan biosynthesis protein Agl8	156
HVO_2321	1068.12	-1.28675	0.35418	-3.63305	0.000280089	0.00225707	0.409872	RRR	GIP	DNA primase DnaG	472
HVO_1020	1059.51	-1.28043	0.351505	-3.64271	0.000269785	0.0021888	0.411673	GEN	MIS	HEAT-PBS family protein	419
HVO_2251	463.645	-1.27783	0.449651	-2.84184	0.00448546	0.0225911	0.412414	TP	TP_CP	LctP family transport protein	564
HVO_2725	2282.34	-1.27659	0.304645	-4.19042	2.78441e-05	0.000312028	0.41277	LIP	MET	bifunctional short chain isoprenyl diphosphate synthase	348
HVO_0693	50.1463	-1.27601	0.490588	-2.60099	0.00929555	0.0401612	0.412935	TP	TP_CP	auxin permease family transport protein	324
HVO_0549	140.275	-1.27545	0.424802	-3.00247	0.00267802	0.0150053	0.413095	CIM	MET	2-keto-3-deoxygluconate kinase / 2-keto-3-deoxygalactonate kinase	320
HVO_1541	4170.64	-1.27398	0.400834	-3.17832	0.00148129	0.00914271	0.413517	CIM	MET	glycerol kinase	510
HVO_0457	7963.35	-1.26362	0.490845	-2.57437	0.0100423	0.0425668	0.416499	CHY	UNASS	conserved hypothetical protein	60
HVO_1455	105.335	-1.26036	0.388048	-3.24796	0.00116237	0.00752396	0.417439	NUM	MET	aspartate carbamoyltransferase regulatory subunit	155
HVO_0028	319.624	-1.25518	0.395102	-3.17685	0.00148884	0.00917353	0.418942	CHY	UNASS	conserved hypothetical protein	89
HVO_0876	214.247	-1.24951	0.435188	-2.87119	0.00408933	0.020949	0.420592	MIS	MIS	methylglyoxal synthase	127
HVO_1454	260.863	-1.24534	0.353619	-3.5217	0.000428786	0.00323031	0.421809	NUM	MET	aspartate carbamoyltransferase catalytic subunit	304
HVO_A0605	87.5905	-1.24417	0.462215	-2.69175	0.00710785	0.0328041	0.422152	GEN	MIS	F420-dependent NADP oxidoreductase family protein	213
HVO_0442	238.992	-1.24135	0.429999	-2.88687	0.00389091	0.0202215	0.422976	GEN	MIS	DUF5786 domain protein	56
HVO_2300	257.239	-1.24122	0.37252	-3.33194	0.000862425	0.00586841	0.423016	TL	GIP	translation elongation factor aEF-5A	124
HVO_1526	104.61	-1.24026	0.419857	-2.95401	0.00313677	0.0169916	0.423296	MIS	MIS	dolichyl-monophosphomannose--protein mannosyltransferase AglS	457
HVO_0825	671.812	-1.24001	0.410958	-3.01736	0.0025499	0.0144226	0.42337	EM	MET	halocyanin	207
HVO_1980	332.153	-1.23858	0.320805	-3.86084	0.000113	0.00102847	0.423791	TP	TP_CP	DMT superfamily transport protein	325
HVO_0092	242.733	-1.23755	0.333072	-3.71556	0.000202756	0.00167918	0.424093	CHY	UNASS	conserved hypothetical protein	94
HVO_0353	671.716	-1.23666	0.308797	-4.00477	6.20776e-05	0.000608225	0.424354	TL	GIP	30S ribosomal protein S12	142
HVO_A0333	75.9399	-1.23211	0.421465	-2.92341	0.00346225	0.0184756	0.425694	GEN	MIS	SprT family protein	198
HVO_2779	1094.87	-1.23108	0.327305	-3.76125	0.000169066	0.00144695	0.426	TL	GIP	50S ribosomal protein L18e	116
HVO_0699	1743.77	-1.23009	0.29241	-4.20671	2.5911e-05	0.000292192	0.426292	TL	GIP	translation initiation factor aIF-2 alpha subunit	266
HVO_2739	146.822	-1.2256	0.367427	-3.33564	0.000851047	0.00580201	0.427619	TL	GIP	50S ribosomal protein L24e	66
HVO_0447	774.517	-1.22514	0.301096	-4.06892	4.72319e-05	0.000492365	0.427757	TP	TP_CP	ABC-type transport system periplasmic substrate-binding protein (probable substrate phosphate/phosphonate)	348
HVO_0595	277.143	-1.21913	0.326521	-3.7337	0.00018869	0.00158464	0.429541	GEN	MIS	MinD/ParA domain protein	257
HVO_2304	238.19	-1.21845	0.362833	-3.35816	0.000784629	0.00543181	0.429743	COM	MET	molybdopterin molybdenumtransferase	406
HVO_2270	70.6523	-1.21215	0.433579	-2.7957	0.00517879	0.0256154	0.431623	MIS	MIS	type I restriction-modification system DNA-methyltransferase RmeM	464
HVO_1040	403.879	-1.21065	0.319079	-3.79421	0.000148116	0.00129547	0.432074	GEN	MIS	DnaJ N-terminal domain protein	379
HVO_2172	848.517	-1.21024	0.305758	-3.95817	7.55253e-05	0.000720302	0.432195	CHY	UNASS	conserved hypothetical protein	741
HVO_1057	307.89	-1.20577	0.372539	-3.23664	0.00120947	0.00775618	0.433537	TP	TP_CP	Trk-type transport system (probable substrate potassium)	534
HVO_0354	1689.73	-1.2054	0.299535	-4.02422	5.71641e-05	0.000572599	0.43365	TL	GIP	30S ribosomal protein S7	204
HVO_0335	48.343	-1.20432	0.469897	-2.56295	0.0103787	0.0434792	0.433974	TP	TP_CP	xanthine/uracil permease family transport protein	470
HVO_0937	212.441	-1.20388	0.417702	-2.88216	0.00394963	0.0204378	0.434106	GEN	MIS	FMN-binding domain protein	146
HVO_2706	283.066	-1.20382	0.447618	-2.68939	0.00715833	0.0329522	0.434125	TL	GIP	translation initiation factor aIF-2B delta subunit	282
HVO_2193	90.7321	-1.20008	0.447629	-2.68097	0.00734089	0.0335343	0.435251	NUM	MET	phosphoribosylaminoimidazole-succinocarboxamide synthase	339
HVO_2564	3520.94	-1.19831	0.371702	-3.22385	0.00126481	0.00803185	0.435785	TL	GIP	50S ribosomal protein L3	338
HVO_1611	142.902	-1.19718	0.441459	-2.71186	0.00669069	0.0313632	0.436128	GEN	MIS	DUF5800 domain protein	67
HVO_1787	63.4296	-1.19684	0.476693	-2.51072	0.0120485	0.0487104	0.436229	CHY	UNASS	conserved hypothetical protein	107
HVO_0360	1624.8	-1.19464	0.309574	-3.85897	0.000113868	0.00103374	0.436897	TL	GIP	30S ribosomal protein S10a	102
HVO_0774	1324.49	-1.19116	0.352292	-3.38119	0.000721732	0.0051129	0.437949	GEN	MIS	probable glycosyltransferase, type 2	300
HVO_1310	319.85	-1.18227	0.330869	-3.57322	0.000352612	0.00272515	0.440658	CHY	UNASS	conserved hypothetical protein	173
HVO_0311	1678.65	-1.18211	0.318241	-3.71452	0.000203592	0.00168221	0.440706	EM	MET	A-type ATP synthase subunit I	733
HVO_2740	773.549	-1.17687	0.376689	-3.12425	0.00178261	0.0106011	0.44231	NUM	MET	nucleoside-diphosphate kinase	154
HVO_2064	398.111	-1.17536	0.374403	-3.13928	0.00169363	0.0101675	0.442774	CHY	UNASS	conserved hypothetical protein	164
HVO_A0011	74.2737	-1.16784	0.434634	-2.68696	0.0072106	0.0331078	0.445086	REG	ENV	ArsR family transcription regulator	307
HVO_0307	410.063	-1.16735	0.420957	-2.77309	0.00555272	0.0270912	0.445238	CHY	UNASS	conserved hypothetical protein	463
HVO_0601	269.632	-1.16686	0.327864	-3.55898	0.000372301	0.00285882	0.445389	AA	MET	homoserine dehydrogenase	316
HVO_1087	2990.02	-1.16477	0.290079	-4.01534	5.93602e-05	0.000589649	0.446037	GEN	MIS	UspA domain protein	141
HVO_2046	307.811	-1.16436	0.348357	-3.34243	0.000830473	0.00570513	0.446162	MIS	MIS	low-salt glycan biosynthesis sulfotransferase Agl7	405
HVO_0443	87.6606	-1.1625	0.423705	-2.74366	0.00607577	0.0292452	0.446737	GEN	MIS	UPF0215 family protein	203
HVO_0817	323.015	-1.1598	0.331418	-3.49952	0.000466101	0.00346771	0.447574	GEN	MIS	amine oxidase domain protein	425
HVO_1431	103.59	-1.15862	0.415642	-2.78755	0.00531083	0.0261962	0.44794	MIS	MIS	homolog to virus structural protein HRPV1-VP4	504
HVO_1593	445.61	-1.15536	0.431737	-2.67608	0.00744889	0.0338981	0.448953	GEN	MIS	PAC2 family protein	248
HVO_2303	187.144	-1.1532	0.36502	-3.15927	0.00158162	0.00967868	0.449628	CHP	GIP	Hsp20-type molecular chaperone	122
HVO_2516	730.474	-1.15208	0.309141	-3.72672	0.000193991	0.00162157	0.449976	CIM	MET	phosphoglycerate mutase, 2,3-diphosphoglycerate-independent type	526
HVO_0741	474.798	-1.15198	0.324058	-3.55485	0.000378194	0.00289787	0.450008	RRR	GIP	DNA-directed DNA polymerase X	582
HVO_1640	95.8943	-1.15154	0.456787	-2.52096	0.0117035	0.0475298	0.450144	CHY	UNASS	conserved hypothetical protein (nonfunctional)	295
HVO_2784	2636.73	-1.15134	0.290535	-3.96285	7.40615e-05	0.000710119	0.450205	TL	GIP	30S ribosomal protein S13	167
HVO_A0432	196.245	-1.14571	0.356672	-3.21223	0.00131707	0.00830054	0.451966	CHY	UNASS	conserved hypothetical protein	382
HVO_0452	1025.92	-1.14426	0.319611	-3.58017	0.000343369	0.00268023	0.452421	TL	GIP	leucine--tRNA ligase	958
HVO_2168	356.889	-1.14418	0.3868	-2.95805	0.00309589	0.0167956	0.452448	MIS	MIS	AAA-type ATPase (MoxR subfamily)	329
HVO_1287	2328.99	-1.14254	0.443367	-2.57698	0.00996691	0.0423476	0.45296	MIS	MIS	protein deglycase PfpI	198
HVO_A0465	133.67	-1.13784	0.372334	-3.05596	0.00224339	0.0129338	0.45444	REG	ENV	TetR family transcription regulator	210
HVO_1381	107.862	-1.13777	0.451397	-2.52055	0.0117172	0.0475314	0.454462	GEN	MIS	probable S-adenosylmethionine-dependent methyltransferase	222
HVO_A0334	181.29	-1.13098	0.407588	-2.7748	0.00552353	0.0270592	0.456607	CHY	UNASS	conserved hypothetical protein	64
HVO_2249	196.97	-1.11835	0.343388	-3.25679	0.00112678	0.00733667	0.460622	TP	TP_CP	xanthine/uracil permease family transport protein	462
HVO_1066	267.074	-1.11699	0.405281	-2.7561	0.00584958	0.0283468	0.461054	TP	TP_CP	Mrp-type sodium/proton antiporter system subunit D1	565
HVO_0298	175.351	-1.11416	0.350365	-3.17999	0.0014728	0.00910595	0.461961	GEN	MIS	TRAM domain protein	160
HVO_0832	307.653	-1.11087	0.36003	-3.0855	0.00203208	0.0118489	0.463014	GEN	MIS	alpha/beta hydrolase fold protein	308
HVO_0446	138.397	-1.11047	0.373689	-2.97163	0.00296221	0.0162424	0.463145	TP	TP_CP	ABC-type transport system ATP-binding protein (probable substrate phosphate/phosphonate)	267
HVO_0395	75.7423	-1.1095	0.43301	-2.56229	0.0103984	0.0435105	0.463455	GEN	MIS	WD40/YVTN domain protein	338
HVO_1857	358.117	-1.10587	0.435605	-2.5387	0.0111265	0.0458618	0.464622	GEN	MIS	PDCD5 family DNA-binding protein	120
HVO_1900	279.287	-1.10434	0.331944	-3.32688	0.000878238	0.00595342	0.465116	GEN	MIS	DUF188 family protein	129
HVO_2694	256.528	-1.10231	0.373444	-2.95175	0.00315977	0.0170646	0.465769	TP	TP_CP	ABC-type transport system permease protein (probable substrate sugar)	341
HVO_2367	283.457	-1.1003	0.333647	-3.2978	0.00097447	0.00650735	0.466419	GEN	MIS	DUF87 domain protein	658
HVO_0806	834.101	-1.09731	0.347718	-3.15575	0.00160086	0.00976305	0.467387	CIM	MET	pyruvate kinase	585
HVO_2363	108.465	-1.09696	0.383097	-2.86339	0.00419139	0.0213499	0.467502	COM	MET	probable NAD kinase (polyphosphate/ATP)	273
HVO_0844	1531.85	-1.08943	0.361809	-3.01106	0.0026034	0.0146755	0.469948	EM	MET	halocyanin	212
HVO_2269	381.532	-1.08905	0.318363	-3.42079	0.000624401	0.00451432	0.47007	MIS	MIS	type I site-specific deoxyribonuclease subunit RmeR	740
HVO_0634	277.856	-1.0879	0.3684	-2.95305	0.00314648	0.0170185	0.470444	MIS	MIS	Orc1-type DNA replication protein	408
HVO_1876	377.191	-1.08693	0.336744	-3.22776	0.00124763	0.00796088	0.470762	GEN	MIS	small CPxCG-related zinc finger protein	99
HVO_2563	1642.97	-1.08445	0.416892	-2.60127	0.009288	0.0401612	0.471573	TL	GIP	50S ribosomal protein L4	248
HVO_2131	175.046	-1.08174	0.38919	-2.77947	0.0054448	0.0267833	0.472458	CIM	MET	fructose-1,6-bisphosphatase	289
HVO_2188	136.801	-1.07313	0.391801	-2.73897	0.00616323	0.0295473	0.475286	NUM	MET	phosphoribosylformylglycinamidine synthase subunit PurQ	224
HVO_1166	106.244	-1.07295	0.408798	-2.62464	0.00867411	0.0378872	0.475347	GEN	MIS	CRM domain protein	82
HVO_1629	240.302	-1.07294	0.332881	-3.22319	0.00126772	0.00803185	0.47535	CHY	UNASS	conserved hypothetical protein	531
HVO_2862	993.455	-1.07279	0.368531	-2.911	0.00360277	0.0191117	0.475397	AA	MET	serine hydroxymethyltransferase	415
HVO_1348	114.994	-1.07103	0.412359	-2.59731	0.00939561	0.040496	0.47598	COM	MET	bifunctional NAD(P)H-hydrate repair enzyme Nnr	478
HVO_1399	122.282	-1.071	0.384342	-2.78658	0.00532678	0.0262388	0.475989	TP	TP_CP	ABC-type transport system permease protein (probable substrate sugar)	422
HVO_1025	192.613	-1.06419	0.341864	-3.11291	0.00185254	0.0109624	0.47824	LIP	MET	acetyl-CoA C-acetyltransferase catalytic subunit	383
HVO_1578	667.574	-1.06308	0.315337	-3.37125	0.000748267	0.00526134	0.478608	EM	MET	probable NADH dehydrogenase	397
HVO_0692	156.123	-1.0614	0.401345	-2.64462	0.00817828	0.0362962	0.479166	NUM	MET	probable 6-oxopurine nucleoside phosphorylase	286
HVO_1275	173.031	-1.05871	0.355221	-2.98043	0.00287844	0.0158801	0.480061	GEN	MIS	UPF0047 family protein	128
HVO_1559	154.098	-1.05784	0.374328	-2.82596	0.00471386	0.023675	0.480352	GEN	MIS	HTH/CBS domain protein	179
HVO_0769	1503.46	-1.05298	0.299775	-3.51256	0.000443813	0.00333651	0.481972	GEN	MIS	TRAM domain protein	134
HVO_1594	188.708	-1.05082	0.383628	-2.73917	0.00615947	0.0295473	0.482693	RMT	GIP	tRNA/rRNA cytosine-C5-methylase	313
HVO_2961	925.01	-1.04693	0.301178	-3.47611	0.000508748	0.00377133	0.483998	CIM	MET	dihydrolipoyl dehydrogenase	475
HVO_A0562	312.845	-1.04625	0.333365	-3.13846	0.00169837	0.0101675	0.484224	AA	MET	urocanate hydratase	620
HVO_2600	514.948	-1.04551	0.407466	-2.56588	0.0102914	0.0432263	0.484474	MIS	MIS	methionine aminopeptidase	296
HVO_2378	642.605	-1.0445	0.31008	-3.3685	0.000755795	0.00530388	0.484812	TP	TP_CP	ABC-type transport system ATP-binding protein (probable substrate phosphate)	296
HVO_2783	1963.35	-1.04448	0.306039	-3.41291	0.000642724	0.00462813	0.484818	TL	GIP	30S ribosomal protein S4	175
HVO_1189	3126.05	-1.04317	0.386516	-2.6989	0.00695696	0.0323996	0.485261	MIS	MIS	aldehyde dehydrogenase	508
HVO_0347	2037.89	-1.03916	0.340528	-3.05162	0.00227614	0.0131015	0.486611	TC	GIP	DNA-directed RNA polymerase subunit Rpo2N	521
HVO_0801	1865.89	-1.03161	0.301319	-3.42364	0.000617891	0.00449443	0.489165	GEN	MIS	stomatin family protein	424
HVO_2782	1512.54	-1.03143	0.303899	-3.39399	0.00068881	0.00490094	0.489224	TL	GIP	30S ribosomal protein S11	130
HVO_0515	162.82	-1.02654	0.383511	-2.6767	0.00743507	0.0338782	0.490885	GEN	MIS	small CPxCG-related zinc finger protein	74
HVO_2344	385.738	-1.0265	0.316303	-3.24532	0.00117321	0.00756676	0.490898	GEN	MIS	HTH domain protein	302
HVO_2530	512.493	-1.02555	0.388752	-2.63805	0.00833843	0.0369156	0.491224	GEN	MIS	homolog to phosphoribosylamine--glycine ligase	440
HVO_2778	190.147	-1.02467	0.386613	-2.65037	0.00804045	0.0359067	0.491524	TL	GIP	50S ribosomal protein L13	145
HVO_2879	988.477	-1.02326	0.350395	-2.92029	0.00349708	0.0186337	0.492005	GEN	MIS	ornithine cyclodeaminase family protein	332
HVO_1169	96.0937	-1.0192	0.393146	-2.59242	0.00953029	0.0410271	0.49339	GEN	MIS	probable glycosyltransferase, type 1	368
HVO_1527	325.159	-1.01811	0.32886	-3.09588	0.0019623	0.0115357	0.493763	CHM	MET	UTP--glucose-1-phosphate uridylyltransferase AglF	243
HVO_1916	950.023	-1.01761	0.301124	-3.37937	0.000726516	0.00512851	0.493934	TP	TP_CP	Kef-type transport system	635
HVO_1327	601.026	-1.01557	0.31888	-3.18482	0.00144846	0.00900206	0.494632	GEN	MIS	AAA-type ATPase (CDC48 subfamily)	736
HVO_1678	111.3	-1.01543	0.382277	-2.65627	0.00790109	0.0353724	0.494681	TL	GIP	translation initiation factor aIF-2 beta subunit	135
HVO_2080	127.592	-1.01033	0.392721	-2.57264	0.0100926	0.0427295	0.496433	GEN	MIS	RND-T-associated protein	540
HVO_0356	4651.45	-1.0097	0.298663	-3.38075	0.000722879	0.0051129	0.496648	TL	GIP	translation elongation factor aEF-2	727
HVO_2681	364.461	-1.00827	0.328409	-3.07015	0.0021395	0.0124347	0.497143	GEN	MIS	HTH domain protein	265
HVO_0954	94.6766	-1.00305	0.394021	-2.54569	0.0109063	0.0452663	0.498943	GEN	MIS	DUF304 domain protein	154
