# Supplementary material for: Studying the long-term adaptation of Haloferax volcanii to low salt conditions: transcriptomic and genetic analyses
Source: Front Microbiol. 2026 Jan 15;16:1697018. doi: 10.3389/fmicb.2025.1697018 (PMC12852389; doi:10.3389/fmicb.2025.1697018)
Supplement: Supplementary file 12 [file Table_3.xlsx]

## Sheet: 68h LS vs 26h LS up
GeneID	Base mean	log2(FC)	StdErr	Wald-Stats	P-value	P-adj	Expr rel to Ctrl	FC	FSC	Protein name	Protein size (AA)
HVO_2580	11692.8	7.33785	0.148597	49.3808	0	0	161.776	COM	MET	L-aspartate oxidase	537
HVO_2581	14044.9	7.31757	0.148641	49.2297	0	0	159.517	COM	MET	quinolinate synthase A	385
HVO_2579	4771.33	7.21058	0.179831	40.0964	0	0	148.115	COM	MET	nicotinate-nucleotide pyrophosphorylase (carboxylating)	268
HVO_0665	2062.89	7.16181	0.246449	29.06	1.15079e-185	9.02681e-183	143.192	COM	MET	adenosine diphosphate thiazole synthase, cysteine-dependent	307
HVO_B0122	8.49192	6.89268	1.74819	3.94276	8.05509e-05	0.000376544	118.824	TP	TP_CP	ABC-type transport system periplasmic substrate-binding protein (probable substrate dipeptide/oligopeptide) (nonfunctional)	544
HVO_1791	239.636	6.36173	0.478823	13.2862	2.78425e-40	1.55998e-38	82.238	TP	TP_CP	DMT superfamily transport protein	315
HVO_2658	563.365	5.48529	0.248801	22.0469	1.02369e-107	3.64994e-105	44.7956	TP	TP_CP	NRAMP family transport protein (probable substrate divalent metal cation)	452
HVO_2667	615.29	5.43457	0.264031	20.5831	3.89039e-94	1.1737e-91	43.2481	COM	MET	hydroxyethylthiazole kinase	298
HVO_B0276	1463.4	5.22856	0.210692	24.8161	6.00458e-136	3.36428e-133	37.4933	TP	TP_CP	DMT superfamily transport protein	323
HVO_2668	255.284	5.22326	0.329374	15.8581	1.23502e-56	1.30912e-54	37.3559	COM	MET	thiamine-phosphate synthase	214
HVO_2583A	6493.11	5.21852	0.160263	32.5623	1.40308e-232	1.37572e-229	37.2332	CHY	UNASS	conserved hypothetical protein	66
HVO_B0161	61.8104	5.16519	0.615582	8.39073	4.83124e-17	8.9378e-16	35.882	EM	MET	respiratory nitrate reductase iron-sulfur subunit	217
HVO_B0381	583.112	5.12311	0.23188	22.0938	3.62809e-108	1.42294e-105	34.8505	COM	MET	aminopyrimidine aminohydrolase	221
HVO_B0379	859.149	4.99064	0.210111	23.7524	1.03707e-124	5.08421e-122	31.7932	TP	TP_CP	SSSF family transport protein	509
HVO_B0380	458.527	4.9715	0.252355	19.7004	2.13935e-86	4.41607e-84	31.3741	COM	MET	aminopyrimidine aminohydrolase	261
HVO_2578	1434.38	4.87331	0.183752	26.5211	5.54151e-155	3.6223e-152	29.3097	TP	TP_CP	major facilitator superfamily transport protein	398
HVO_1863	10816.9	4.78461	0.524782	9.11732	7.70025e-20	1.69665e-18	27.562	CHY	UNASS	conserved hypothetical protein	81
HVO_A0638	5.67819	4.78309	1.78759	2.67572	0.00745684	0.0216956	27.5329	CHY	UNASS	conserved hypothetical protein	73
HVO_2666	693.063	4.72786	0.227502	20.7816	6.34621e-96	2.07415e-93	26.499	COM	MET	phosphomethylpyrimidine kinase / phosphomethylpyrimidine phosphate kinase	279
HVO_B0162	124.019	4.57406	0.400001	11.4351	2.79071e-30	1.03256e-28	23.8194	EM	MET	respiratory nitrate reductase b-type cytochrome subunit	482
HVO_1422	799.16	4.35955	0.243063	17.9359	6.18498e-72	1.05467e-69	20.5284	RRR	GIP	XerC/D-like integrase	348
HVO_B0160	45.2726	4.19779	0.598559	7.01316	2.32991e-12	2.90092e-11	18.3511	CHY	UNASS	conserved hypothetical protein	191
HVO_0034	326.907	4.19255	0.251209	16.6895	1.5621e-62	2.18805e-60	18.2846	GEN	MIS	thioesterase domain protein	164
HVO_1687	200.199	4.08	0.300351	13.5841	4.97408e-42	3.00129e-40	16.9123	CHY	UNASS	conserved hypothetical protein	83
HVO_B0158	242.156	4.02835	0.275276	14.6339	1.70795e-48	1.21792e-46	16.3175	GEN	MIS	small CPxCG-related zinc finger protein	50
HVO_B0343	35.5734	4.01315	0.640315	6.26747	3.66958e-10	3.80743e-09	16.1465	CHM	MET	alpha-galacturonidase	477
HVO_2397	496.863	3.96271	0.293503	13.5014	1.53393e-41	9.11529e-40	15.5917	TP	TP_CP	ABC-type transport system periplasmic substrate-binding protein (probable substrate manganese)	368
HVO_1115	720.399	3.96011	0.197766	20.0242	3.3878e-89	8.30434e-87	15.5636	CHY	UNASS	conserved hypothetical protein	66
HVO_B0362	15.6482	3.94867	0.960186	4.1124	3.91573e-05	0.000193663	15.4407	GEN	MIS	DmsE family protein	79
HVO_2711	746.887	3.88554	0.252351	15.3974	1.70479e-53	1.51959e-51	14.7796	GEN	MIS	DoxX domain protein	370
HVO_0948	1048.07	3.8712	0.194827	19.8699	7.41594e-88	1.7109e-85	14.6335	GEN	MIS	UspA domain protein	143
HVO_1661	127.426	3.85206	0.374093	10.2971	7.2644e-25	2.11044e-23	14.4407	GEN	MIS	globin family protein	120
HVO_0022	590.68	3.83336	0.199943	19.1722	6.31371e-82	1.23812e-79	14.2546	TP	TP_CP	ABC-type transport system periplasmic substrate-binding protein (probable substrate thiamine)	378
HVO_2346	8.92211	3.81449	1.26343	3.01915	0.00253488	0.00850453	14.0694	CHY	UNASS	conserved hypothetical protein	79
HVO_0613	54.0062	3.7735	0.526093	7.17268	7.35414e-13	9.64647e-12	13.6753	GEN	MIS	beta-lactamase domain protein	215
HVO_1556	34243.2	3.67703	0.510802	7.19854	6.08606e-13	8.03688e-12	12.7907	CHY	UNASS	conserved hypothetical protein	78
HVO_0612	48.1683	3.48444	0.560744	6.21396	5.16643e-10	5.26305e-09	11.1924	GEN	MIS	UspA domain protein	143
HVO_B0359	5012.8	3.44862	0.191072	18.0488	8.05904e-73	1.43671e-70	10.9178	GEN	MIS	YidE family protein	388
HVO_2447A	5844.92	3.44382	0.200023	17.2172	1.97416e-66	2.97794e-64	10.8816	CHY	UNASS	conserved hypothetical protein	88
HVO_2398	171.74	3.37626	0.379669	8.89265	5.96688e-19	1.23821e-17	10.3838	TP	TP_CP	ABC-type transport system ATP-binding protein (probable substrate manganese)	289
HVO_2448	1876.24	3.36407	0.205121	16.4004	1.89857e-60	2.25642e-58	10.2964	GEN	MIS	probable oxidoreductase (aldo-keto reductase family protein)	327
HVO_2241	502.426	3.33426	0.216662	15.3892	1.93369e-53	1.68532e-51	10.0859	CHY	UNASS	conserved hypothetical protein	71
HVO_B0044	21.1648	3.31254	0.74962	4.41896	9.91766e-06	5.40237e-05	9.93515	MIS	MIS	siderophore biosynthesis protein IucA	593
HVO_2154	2796.18	3.30935	0.235464	14.0546	7.22228e-45	4.64357e-43	9.91319	COM	MET	phosphomethylpyrimidine synthase	482
HVO_0462	3220.42	3.27639	0.141047	23.2291	2.31511e-119	1.00888e-116	9.68929	EM	MET	cytochrome bd ubiquinol oxidase subunit I	474
HVO_1262	371.128	3.27151	0.272118	12.0224	2.7112e-33	1.09622e-31	9.65654	TP	TP_CP	probable NhaC-type sodium/proton antiporter	485
HVO_1756	1146.82	3.24694	0.16349	19.8602	8.98962e-88	1.95874e-85	9.4935	GEN	MIS	GNAT family acetyltransferase Pat1	207
HVO_0461	1435.09	3.21586	0.158212	20.3263	7.53212e-92	2.11007e-89	9.29118	EM	MET	cytochrome bd ubiquinol oxidase subunit II	332
HVO_2955A	1908.81	3.20239	0.207294	15.4486	7.71157e-54	7.37678e-52	9.20485	CHY	UNASS	conserved hypothetical protein	35
HVO_B0165	73.8133	3.17349	0.423595	7.4918	6.7936e-14	9.83192e-13	9.02228	EM	MET	respiratory nitrate reductase electron transfer subunit	356
HVO_0214	10888.7	3.16056	0.156823	20.1536	2.50287e-90	6.54417e-88	8.94174	CIM	MET	L-lactate dehydrogenase	320
HVO_2150	3117.5	3.15822	0.204281	15.4601	6.4469e-54	6.32118e-52	8.92725	EM	MET	halocyanin	373
HVO_2156	1228.29	3.12217	0.187297	16.6696	2.1813e-62	2.95002e-60	8.70695	GEN	MIS	UspA domain protein	301
HVO_A0546	59.3633	3.1034	0.513355	6.04532	1.49112e-09	1.39574e-08	8.5944	GEN	MIS	probable oxidoreductase (short-chain dehydrogenase family)	251
HVO_0106	906.412	3.0869	0.190612	16.1947	5.49435e-59	6.15682e-57	8.49669	GEN	MIS	DUF1641 domain protein	137
HVO_B0361	317.084	3.08144	0.239284	12.8778	6.00385e-38	3.05807e-36	8.46461	REG	ENV	HTH-10 family transcription regulator DmsR	213
HVO_1118	1774.48	3.07453	0.194403	15.8152	2.44408e-56	2.52255e-54	8.42412	GEN	MIS	small CPxCG-related zinc finger protein	44
HVO_B0120	10.533	3.0639	1.02591	2.98651	0.00282182	0.00935519	8.36231	GEN	MIS	M20 family amidohydrolase (homolog to p-aminobenzoyl-glutamate hydrolase subunit B)	315
HVO_1476	100.972	3.06323	0.439716	6.96638	3.25192e-12	3.98564e-11	8.35841	CHY	UNASS	conserved hypothetical protein	131
HVO_1652	607.655	3.04792	0.187495	16.256	2.02544e-59	2.3364e-57	8.27018	CHY	UNASS	conserved hypothetical protein	84
HVO_0460	201.457	3.01355	0.271381	11.1045	1.19316e-28	4.10488e-27	8.07548	CHY	UNASS	conserved hypothetical protein	68
HVO_A0623	331.567	2.9425	0.219962	13.3773	8.20315e-41	4.66272e-39	7.68744	GEN	MIS	HiPIP domain protein	136
HVO_1116	1434.16	2.93809	0.159747	18.3922	1.51834e-75	2.83568e-73	7.66396	GEN	MIS	HTH domain protein	115
HVO_2669	2399.08	2.93561	0.164178	17.8807	1.66801e-71	2.7258e-69	7.65082	GEN	MIS	flavodoxin domain protein	191
HVO_1237	144.824	2.87075	0.379122	7.5721	3.67238e-14	5.41469e-13	7.31446	GEN	MIS	DUF583 domain protein	321
HVO_B0369	83.5984	2.85707	0.389454	7.33608	2.19938e-13	3.0315e-12	7.24541	TP	TP_CP	ABC-type transport system periplasmic substrate-binding protein (probable substrate molybdate)	305
HVO_1676	3019.36	2.85654	0.188245	15.1745	5.21356e-52	4.08952e-50	7.24274	TC	GIP	transcription initiation factor TFB	332
HVO_A0334	124.565	2.85521	0.327536	8.71726	2.8501e-18	5.70311e-17	7.2361	CHY	UNASS	conserved hypothetical protein	64
HVO_0820	347.811	2.84187	0.285685	9.94754	2.58484e-23	6.94366e-22	7.16947	GEN	MIS	Gdt1 family protein	233
HVO_B0164	191.207	2.83867	0.26875	10.5625	4.44778e-26	1.35226e-24	7.1536	EM	MET	respiratory nitrate reductase catalytic subunit	983
HVO_2964	76.9958	2.82516	0.397664	7.10439	1.20851e-12	1.54179e-11	7.08694	CHY	UNASS	conserved hypothetical protein	63
HVO_B0367	51.5674	2.7769	0.488066	5.68959	1.27343e-08	1.05145e-07	6.85376	GEN	MIS	molybdopterin-binding domain protein	157
HVO_1757	2727.98	2.76313	0.180799	15.2829	9.94889e-53	8.30203e-51	6.78866	GEN	MIS	DoxX domain protein	178
HVO_B0103	22.5451	2.73762	0.69165	3.9581	7.55483e-05	0.000355276	6.66969	GEN	MIS	GFO family oxidoreductase	365
HVO_2399	137.369	2.71602	0.339706	7.99519	1.29371e-15	2.1319e-14	6.57056	TP	TP_CP	ABC-type transport system permease protein (probable substrate manganese)	332
HVO_0917	1368.97	2.70922	0.175535	15.434	9.66284e-54	9.02325e-52	6.53967	GEN	MIS	DoxX domain protein	191
HVO_0494	1535.41	2.67931	0.249427	10.7419	6.47168e-27	2.04693e-25	6.4055	CHY	UNASS	conserved hypothetical protein	264
HVO_A0534	355.481	2.66158	0.58623	4.54017	5.62089e-06	3.24193e-05	6.32728	GEN	MIS	EthD domain protein	240
HVO_0084	401.226	2.65068	0.252221	10.5093	7.82385e-26	2.34238e-24	6.27962	TP	TP_CP	transport protein (probable substrate ammonium)	456
HVO_2323	120.274	2.61512	0.316683	8.25785	1.48324e-16	2.58545e-15	6.12674	GEN	MIS	DUF3311 family protein	71
HVO_2585	114.209	2.60983	0.319867	8.15911	3.37489e-16	5.70532e-15	6.10432	GEN	MIS	cupin 2 barrel domain protein	114
HVO_A0514	34.6433	2.60804	0.583694	4.46816	7.88951e-06	4.44578e-05	6.09675	TP	TP_CP	ABC-type transport system ATP-binding protein (probable substrate branched-chain amino acids)	205
HVO_B0192	164.508	2.59352	0.326371	7.94654	1.91796e-15	3.14738e-14	6.03568	CHY	UNASS	conserved hypothetical protein	103
HVO_0490	3013.6	2.5893	0.168035	15.4093	1.41759e-53	1.29297e-51	6.01805	GEN	MIS	small CPxCG-related zinc finger protein	48
HVO_B0193	436.141	2.58245	0.580529	4.44844	8.64967e-06	4.82053e-05	5.98956	REG	ENV	ArsR family transcription regulator	123
HVO_0965	2225.17	2.57205	0.160544	16.0208	9.14822e-58	9.96648e-56	5.94653	NUM	MET	AMP phosphorylase	492
HVO_0608	56.4126	2.55879	0.475255	5.38404	7.28305e-08	5.4931e-07	5.89215	GEN	MIS	oxidoreductase (homolog to zinc-containing alcohol dehydrogenase)	347
HVO_A0548	49492.4	2.55748	0.170088	15.0362	4.2546e-51	3.20895e-49	5.88677	GEN	MIS	DoxX domain protein	175
HVO_A0533	230.079	2.54977	0.647536	3.93765	8.22836e-05	0.000383729	5.85541	GEN	MIS	HD family hydrolase	196
HVO_0105	5789.48	2.548	0.145766	17.48	2.03351e-68	3.19018e-66	5.84822	GEN	MIS	FAD-dependent oxidoreductase	381
HVO_1405A	34.026	2.54483	0.57485	4.42694	9.55774e-06	5.24272e-05	5.8354	CHY	UNASS	conserved hypothetical protein	34
HVO_0386	211.712	2.53226	0.262594	9.64325	5.24966e-22	1.28682e-20	5.78477	CHY	UNASS	conserved hypothetical protein	124
HVO_2153	7760.18	2.53082	0.206348	12.2648	1.39904e-34	6.16521e-33	5.779	GEN	MIS	probable copper-containing oxidoreductase	385
HVO_0598	1219.13	2.5269	0.15235	16.5862	8.76673e-62	1.10913e-59	5.76334	CHY	UNASS	conserved hypothetical protein	243
HVO_B0306	12.7169	2.51292	0.877252	2.86453	0.00417623	0.0131349	5.70774	MIS	MIS	ureidoglycolate amidohydrolase	439
HVO_1117	7082.27	2.48217	0.173604	14.2979	2.25593e-46	1.52547e-44	5.58738	REG	ENV	HTH-10 family transcription regulator	213
HVO_2918	1056	2.4742	0.167389	14.7812	1.93749e-49	1.43375e-47	5.55659	NUM	MET	thymidylate synthase	332
HVO_B0187	14.8494	2.45724	0.90275	2.72195	0.00648984	0.0193011	5.49164	TP	TP_CP	ABC-type transport system periplasmic substrate-binding protein	382
HVO_1677	147.566	2.45213	0.299459	8.18853	2.64442e-16	4.48978e-15	5.47222	GEN	MIS	small CPxCG-related zinc finger protein	59
HVO_2324	1781.39	2.44915	0.144655	16.931	2.65857e-64	3.86183e-62	5.46095	TP	TP_CP	SSSF family transport protein	499
HVO_1822	359.32	2.44831	0.211978	11.5498	7.39703e-31	2.76297e-29	5.45777	GEN	MIS	UspA domain protein	151
HVO_B0045	17.616	2.40939	0.74952	3.21458	0.00130634	0.00466195	5.31251	MIS	MIS	diaminobutyrate decarboxylase	521
HVO_1087	2118.71	2.38837	0.145352	16.4316	1.1359e-60	1.39219e-58	5.23565	GEN	MIS	UspA domain protein	141
HVO_2788	63.5199	2.37799	0.413072	5.75683	8.57074e-09	7.2134e-08	5.19811	GEN	MIS	UspA domain protein	151
HVO_A0369	98.8918	2.36969	0.406702	5.82659	5.65719e-09	4.87638e-08	5.16829	GEN	MIS	CopG domain protein	98
HVO_0763	17656.4	2.36582	0.142082	16.6511	2.97331e-62	3.88711e-60	5.15444	GEN	MIS	DoxX domain protein	175
HVO_1842A	98.9813	2.34903	0.396485	5.92463	3.13003e-09	2.82206e-08	5.09481	CHY	UNASS	conserved hypothetical protein	33
HVO_0198	142.141	2.34112	0.313237	7.47396	7.78139e-14	1.1179e-12	5.06696	GEN	MIS	UPF0213 family protein	79
HVO_A0501	141.946	2.31678	0.295945	7.82843	4.94012e-15	7.81257e-14	4.98219	GEN	MIS	homolog to S-adenosylmethionine-dependent methyltransferase	201
HVO_2326	164.9	2.29967	0.33668	6.83043	8.4658e-12	1.00615e-10	4.92344	GEN	MIS	GNAT family acetyltransferase	172
HVO_1198	2435.74	2.29528	0.149225	15.3814	2.18186e-53	1.86027e-51	4.90851	GEN	MIS	UspA domain protein	145
HVO_0947	9688.96	2.28235	0.169857	13.4369	3.67492e-41	2.11956e-39	4.86471	CHY	UNASS	conserved hypothetical protein	73
HVO_1853	339.631	2.28169	0.207998	10.9698	5.34125e-28	1.77529e-26	4.86248	GEN	MIS	UspA domain protein	148
HVO_1792A	69.6421	2.27467	0.404771	5.61964	1.91356e-08	1.54703e-07	4.83885	CHY	UNASS	conserved hypothetical protein	91
HVO_1871	5364.26	2.26252	0.144014	15.7104	1.28442e-55	1.29166e-53	4.79828	COM	MET	coproheme decarboxylase ChdC	501
HVO_0234	231.759	2.26015	0.250654	9.01701	1.9329e-19	4.18831e-18	4.7904	CHY	UNASS	conserved hypothetical protein	275
HVO_B0232	12.513	2.25104	0.882176	2.55169	0.0107203	0.0298615	4.76024	GEN	MIS	sialidase domain protein	444
HVO_A0515	17.0859	2.25099	0.754578	2.98312	0.00285329	0.00945153	4.7601	TP	TP_CP	ABC-type transport system ATP-binding protein (probable substrate branched-chain amino acids)	254
HVO_1961	201.854	2.23899	0.255772	8.75384	2.06207e-18	4.16878e-17	4.72066	CHY	UNASS	conserved hypothetical protein	53
HVO_0489	3122.21	2.23424	0.146562	15.2444	1.79388e-52	1.46575e-50	4.70516	GEN	MIS	small CPxCG-related zinc finger protein	52
HVO_1120	1706.98	2.23076	0.192145	11.6098	3.67513e-31	1.3994e-29	4.69382	GEN	MIS	TIGR04031 family protein	109
HVO_1873	227.615	2.2292	0.24202	9.21079	3.23747e-20	7.25564e-19	4.68873	CHY	UNASS	conserved hypothetical protein	56
HVO_2983	1151.47	2.22705	0.238952	9.32006	1.16272e-20	2.66679e-19	4.68175	GEN	MIS	IMPACT family protein	210
HVO_A0131	13.2358	2.22703	0.870972	2.55695	0.0105594	0.0294551	4.6817	RRR	GIP	XerC/D-like integrase (nonfunctional)	38
HVO_1475	521.643	2.22415	0.223896	9.93387	2.96524e-23	7.91135e-22	4.67237	RMT	GIP	probable rRNA methyltransferase	208
HVO_B0370	51.2925	2.19813	0.479364	4.58551	4.52883e-06	2.66298e-05	4.58883	TP	TP_CP	ABC-type transport system permease protein (probable substrate molybdate)	269
HVO_A0086	91.8343	2.19809	0.357459	6.14921	7.78693e-10	7.71221e-09	4.58872	GEN	MIS	UspA domain protein	130
HVO_0086	481.333	2.18517	0.297874	7.33587	2.2029e-13	3.0315e-12	4.54779	TP	TP_CP	transport protein (probable substrate ammonium)	467
HVO_B0174	283.681	2.18115	0.228419	9.54893	1.31043e-21	3.11485e-20	4.53516	GEN	MIS	RdfA family protein	213
HVO_0852	163.621	2.17968	0.278121	7.83717	4.60828e-15	7.34702e-14	4.53053	REG	ENV	NP_1176A family transcription regulator	89
HVO_A0444	67.1615	2.16226	0.391841	5.51821	3.42476e-08	2.68102e-07	4.47615	CHY	UNASS	conserved hypothetical protein	119
HVO_A0444A	128.315	2.16027	0.306374	7.05108	1.7753e-12	2.23164e-11	4.46998	GEN	MIS	SWIM zinc finger domain protein (nonfunctional)	50
HVO_0085	85.1568	2.15943	0.495711	4.35624	1.32317e-05	7.04136e-05	4.4674	MIS	MIS	GlnK-type ammonia transport regulator	119
HVO_B0046	22.6099	2.15707	0.661142	3.26263	0.00110382	0.00398333	4.46007	MIS	MIS	diaminobutyrate--2-oxoglutarate aminotransferase	459
HVO_1122	129.687	2.14258	0.296986	7.21443	5.41605e-13	7.2006e-12	4.41552	CHY	UNASS	conserved hypothetical protein	61
HVO_0643	217.406	2.13666	0.274145	7.7939	6.49716e-15	1.01521e-13	4.39741	CHY	UNASS	conserved hypothetical protein	59
HVO_C0085	85.9803	2.1308	0.370937	5.74438	9.22606e-09	7.74831e-08	4.3796	GEN	MIS	homolog to virus protein eHPD7-ORF00180	114
HVO_B0368	49.3522	2.12456	0.449057	4.73115	2.23249e-06	1.37239e-05	4.36069	COM	MET	molybdenum cofactor guanylyltransferase	252
HVO_2251	322.012	2.11345	0.326428	6.47446	9.51547e-11	1.04537e-09	4.32724	TP	TP_CP	LctP family transport protein	564
HVO_A0520	58.8311	2.10564	0.44971	4.68221	2.83793e-06	1.71765e-05	4.30388	GEN	MIS	PaaI family protein	136
HVO_1872	488.785	2.10363	0.188849	11.1392	8.08155e-29	2.80494e-27	4.2979	CHY	UNASS	conserved hypothetical protein	82
HVO_B0156	323.693	2.10253	0.21762	9.6615	4.39382e-22	1.08381e-20	4.29463	GEN	MIS	HTH domain protein	182
HVO_2712	1101.02	2.09976	0.46901	4.477	7.56975e-06	4.29647e-05	4.28638	RMT	GIP	tRNA-splicing ligase RtcB	486
HVO_0493	14530.8	2.08665	0.199154	10.4776	1.09507e-25	3.25368e-24	4.2476	GEN	MIS	HTH domain protein	130
HVO_A0532	99.7866	2.0864	0.353675	5.89921	3.65244e-09	3.25566e-08	4.24688	GEN	MIS	cupin 2 barrel domain protein	123
HVO_2916	10007.8	2.08186	0.170248	12.2284	2.19257e-34	9.44973e-33	4.23351	GEN	MIS	probable oxidoreductase (short-chain dehydrogenase family)	252
HVO_0930	898.855	2.06566	0.170038	12.1483	5.86053e-34	2.39427e-32	4.18626	GEN	MIS	HTH domain protein	156
HVO_0380	20.3446	2.05762	0.733457	2.80538	0.00502574	0.0153992	4.163	CHY	UNASS	conserved hypothetical protein	71
HVO_2313	1036.5	2.05617	0.156627	13.1278	2.28259e-39	1.24338e-37	4.15881	COM	MET	siroheme decarboxylase AhbB	353
HVO_2312	342.585	2.05063	0.204845	10.0107	1.36822e-23	3.779e-22	4.14288	COM	MET	precorrin-2 oxidase / ferrochelatase	215
HVO_1070	177.825	2.04977	0.324282	6.32094	2.59985e-10	2.73367e-09	4.14039	REG	ENV	ArsR family transcription regulator	112
HVO_B0198	286.175	2.0399	0.247185	8.25254	1.55068e-16	2.69106e-15	4.11217	TP	TP_CP	ABC-type transport system periplasmic substrate-binding protein (probable substrate siderophore)	398
HVO_1753	217.71	2.03531	0.240402	8.46628	2.53361e-17	4.77733e-16	4.09911	GEN	MIS	HMA domain protein	65
HVO_B0300	26.6438	2.02401	0.609553	3.32049	0.000898602	0.00332169	4.06714	MIS	MIS	uricase	308
HVO_1890	85.9165	2.0233	0.352518	5.73956	9.49206e-09	7.93771e-08	4.06512	CHY	UNASS	conserved hypothetical protein	57
HVO_B0344	46.6999	2.01062	0.549153	3.66132	0.00025092	0.00106852	4.02956	GEN	MIS	UspA domain protein	154
HVO_1548	169.263	1.99473	0.289327	6.89437	5.41055e-12	6.54944e-11	3.98541	CHY	UNASS	conserved hypothetical protein	202
HVO_1764	212.939	1.99471	0.287554	6.93683	4.00993e-12	4.88415e-11	3.98536	CHY	UNASS	conserved hypothetical protein	320
HVO_2239	5577.64	1.99461	0.13091	15.2365	2.02509e-52	1.6209e-50	3.9851	GEN	MIS	UspA domain protein	142
HVO_0450	1789.26	1.97203	0.151496	13.017	9.78844e-39	5.18787e-37	3.9232	CHP	GIP	Hsp20-type molecular chaperone	135
HVO_A0517	21.0132	1.97183	0.725472	2.718	0.0065678	0.0194996	3.92266	GEN	MIS	luciferase-type oxidoreductase	334
HVO_A0632	306.925	1.96924	0.230418	8.54636	1.27033e-17	2.43035e-16	3.91561	MIS	MIS	pilin PilA	143
HVO_1874	5233.59	1.96793	0.141552	13.9025	6.11523e-44	3.86838e-42	3.91206	GEN	MIS	probable oxidoreductase (aldo-keto reductase family protein)	357
HVO_0606	45.8771	1.96291	0.461393	4.25431	2.09699e-05	0.000108644	3.89846	GEN	MIS	MenG family protein	229
HVO_2149	187.485	1.94374	0.273648	7.10307	1.22015e-12	1.54868e-11	3.84702	CHY	UNASS	conserved hypothetical protein	216
HVO_1823	270.67	1.94224	0.23281	8.34262	7.26634e-17	1.3133e-15	3.84303	GEN	MIS	UspA domain protein	153
HVO_1977	4404.66	1.92927	0.154216	12.5102	6.56735e-36	3.17989e-34	3.80862	CHY	UNASS	conserved hypothetical protein	76
HVO_B0167	24.7755	1.92823	0.650059	2.96624	0.00301463	0.00993561	3.80588	GEN	MIS	chaperonin-like protein	248
HVO_B0042	15.4539	1.92252	0.77685	2.47476	0.0133325	0.0360124	3.79084	MIS	MIS	probable 1,3-diaminopropane N-3-monooxygenase	457
HVO_A0531	40.403	1.91423	0.560807	3.41335	0.000641686	0.00246216	3.76913	CHY	UNASS	conserved hypothetical protein	69
HVO_2226	3818.57	1.91345	0.147225	12.9968	1.27534e-38	6.66918e-37	3.7671	GEN	MIS	probable phosphoribosyltransferase (homolog to anthranilate phosphoribosyltransferase)	360
HVO_C0061	61.1878	1.90599	0.40693	4.68384	2.81556e-06	1.70939e-05	3.74767	GEN	MIS	RelE family protein (nonfunctional)	11
HVO_B0319	33.8136	1.89645	0.548724	3.45612	0.000548019	0.00213439	3.72297	REG	ENV	IclR family transcription regulator	264
HVO_1481	3799.34	1.89265	0.152707	12.394	2.8169e-35	1.31522e-33	3.71317	GEN	MIS	UspA domain protein	163
HVO_0488	14844.8	1.89217	0.155445	12.1726	4.35236e-34	1.79684e-32	3.71192	GEN	MIS	HTH domain protein	132
HVO_2414	87.9015	1.89102	0.350754	5.3913	6.99498e-08	5.30644e-07	3.70897	CHY	UNASS	conserved hypothetical protein	83
HVO_C0087	176.302	1.88825	0.26501	7.12521	1.03922e-12	1.33634e-11	3.70186	CHY	UNASS	conserved hypothetical protein	146
HVO_A0513	17.7705	1.88284	0.714943	2.63356	0.00844954	0.0242245	3.68801	GEN	MIS	PaaI family protein	127
HVO_0491	3155.48	1.88175	0.191171	9.84328	7.32829e-23	1.9161e-21	3.68522	GEN	MIS	FMN-binding domain protein	153
HVO_2790	1863.67	1.87777	0.14381	13.0573	5.77468e-39	3.1025e-37	3.67507	MIS	MIS	Fe-S cluster carrier protein ApbC	346
HVO_B0119	20.2549	1.87072	0.670782	2.78886	0.00528937	0.0160938	3.65714	REG	ENV	IclR family transcription regulator	254
HVO_A0305	226.213	1.8585	0.307389	6.0461	1.48397e-09	1.39237e-08	3.62631	CIM	MET	methylmalonate-semialdehyde dehydrogenase	489
HVO_A0595	19.7785	1.84651	0.686731	2.68884	0.00717012	0.0210016	3.59629	CHM	MET	sugar nucleotidyltransferase	389
HVO_0096	94.1725	1.8441	0.332198	5.5512	2.83712e-08	2.24792e-07	3.59029	GEN	MIS	arNOG08307 family NADH-binding domain protein	310
HVO_C0009	105.916	1.84198	0.314748	5.85222	4.85058e-09	4.23697e-08	3.58501	CHY	UNASS	conserved hypothetical protein	149
HVO_2972	1152.64	1.83643	0.207177	8.86407	7.71483e-19	1.58417e-17	3.57125	GEN	MIS	DUF5828 domain protein	230
HVO_1758	270.954	1.83523	0.220372	8.3279	8.22912e-17	1.48049e-15	3.56829	GEN	MIS	oxidoreductase (homolog to thioredoxin-disulfide reductase)	329
HVO_1882	79.2113	1.83332	0.358965	5.10724	3.26906e-07	2.21438e-06	3.56356	MIS	MIS	pectin esterase	358
HVO_1561	1177.9	1.82386	0.204456	8.92055	4.63985e-19	9.67952e-18	3.54027	CHY	UNASS	conserved hypothetical protein	57
HVO_1187	662.198	1.82238	0.188436	9.67106	4.00195e-22	9.93395e-21	3.53664	GEN	MIS	START domain protein	143
HVO_0005	901.114	1.81604	0.159592	11.3793	5.30368e-30	1.90835e-28	3.52114	TP	TP_CP	ZIP/GufA family transport protein (probable substrate zinc/metal ions)	269
HVO_2791	459.413	1.81522	0.18903	9.6028	7.78042e-22	1.88363e-20	3.51912	CHY	UNASS	conserved hypothetical protein	109
HVO_0695	57.2114	1.81475	0.421107	4.30947	1.63643e-05	8.56888e-05	3.51799	GEN	MIS	small CPxCG-related zinc finger protein	56
HVO_0655	1292.18	1.80945	0.185266	9.7668	1.56305e-22	3.98071e-21	3.50509	GEN	MIS	GalE family epimerase/dehydratase	341
HVO_2670	3383.79	1.8042	0.145846	12.3706	3.77189e-35	1.72016e-33	3.49234	GEN	MIS	FAD-dependent oxidoreductase (GlcD/DLD_GlcF/GlpC domain fusion protein)	1058
HVO_0539	34.5624	1.78409	0.585262	3.04836	0.00230093	0.00777953	3.44401	CHY	UNASS	conserved hypothetical protein	276
HVO_2657	79.5806	1.77765	0.406166	4.37664	1.20521e-05	6.45744e-05	3.42866	EM	MET	halocyanin	228
HVO_0819	251.621	1.77423	0.24771	7.16251	7.9213e-13	1.03214e-11	3.42055	REG	ENV	SirR/DtxR family transcription regulator SirR	231
HVO_1754	113.005	1.77391	0.314608	5.63847	1.7157e-08	1.39895e-07	3.41979	CHY	UNASS	conserved hypothetical protein	60
HVO_1750	49.8893	1.76967	0.445704	3.9705	7.17233e-05	0.000339323	3.40975	CHY	UNASS	conserved hypothetical protein	76
HVO_2999	454.239	1.76065	0.202829	8.68047	3.9414e-18	7.80715e-17	3.38851	AA	MET	O-acetylhomoserine aminocarboxypropyltransferase (methionine synthase)	439
HVO_A0624	7634.66	1.74038	0.17205	10.1156	4.71254e-24	1.32968e-22	3.34124	TP	TP_CP	P-type transport ATPase (probable substrate zinc/cadmium)	895
HVO_0966	552.756	1.74019	0.180783	9.62586	6.21833e-22	1.5148e-20	3.34079	TL	GIP	translation initiation factor aIF-2B alpha subunit / ribose-1,5-bisphosphate isomerase	323
HVO_B0166	36.1037	1.73856	0.545888	3.18482	0.00144844	0.00511322	3.33701	EM	MET	respiratory nitrate reductase heme b subunit	271
HVO_0597	6574.26	1.72608	0.128317	13.4517	3.01032e-41	1.76216e-39	3.30828	GEN	MIS	OsmC domain protein	155
HVO_0540	490.992	1.71456	0.191025	8.97557	2.81894e-19	6.00863e-18	3.28197	GEN	MIS	DUF6069 domain protein	162
HVO_1121	6490.69	1.70855	0.138346	12.3498	4.88154e-35	2.20062e-33	3.26832	COM	MET	Fe-coproporphyrin synthase AhbC	402
HVO_A0634	392.084	1.69812	0.199026	8.53217	1.43624e-17	2.73444e-16	3.24479	GEN	MIS	M20 family amidohydrolase (homolog to succinyl-diaminopimelate desuccinylase)	449
HVO_B0197	155.715	1.69572	0.275705	6.15049	7.72441e-10	7.66966e-09	3.23939	TP	TP_CP	ABC-type transport system permease protein (probable substrate siderophore)	370
HVO_1270	367.571	1.68161	0.218428	7.69871	1.37448e-14	2.11401e-13	3.20787	CHY	UNASS	conserved hypothetical protein	46
HVO_2037	3679.87	1.68111	0.194165	8.65817	4.79403e-18	9.40108e-17	3.20675	GEN	MIS	DUF2078 domain protein	108
HVO_0529_A	186.496	1.67814	0.255272	6.57394	4.90019e-11	5.49101e-10	3.20016	GEN	MIS	homolog to pHK2-ORF2	115
HVO_2789	2495.01	1.66577	0.136573	12.1969	3.22835e-34	1.34698e-32	3.17282	COM	MET	GTP 3',8-cyclase	320
HVO_2325	566.52	1.66415	0.206604	8.05481	7.95993e-16	1.32283e-14	3.16928	GEN	MIS	amphi-Trp domain protein	94
HVO_0852_A	38.2247	1.66104	0.521207	3.1869	0.00143807	0.00508118	3.16243	CHY	UNASS	conserved hypothetical protein	137
HVO_A0583	27.5988	1.65619	0.617716	2.68114	0.0073371	0.021379	3.15182	REG	ENV	IclR family transcription regulator	256
HVO_1780	191.918	1.64328	0.245615	6.69047	2.22454e-11	2.57364e-10	3.12376	GEN	MIS	HTH domain protein	171
HVO_B0271_A	151.667	1.62178	0.271833	5.96607	2.43031e-09	2.20131e-08	3.07754	GEN	MIS	peptidase M73 family protein (nonfunctional)	37
HVO_1480	36.8403	1.61605	0.524594	3.08057	0.00206602	0.00707061	3.06534	CHY	UNASS	conserved hypothetical protein	95
HVO_1793	56.6681	1.60994	0.414365	3.88531	0.000102201	0.000467713	3.05239	SIG	ENV	receiver/sensor box histidine kinase (nonfunctional)	52
HVO_A0524	298.671	1.6082	0.280823	5.72673	1.02387e-08	8.54391e-08	3.04871	LIP	MET	3-hydroxyacyl-CoA dehydrogenase	294
HVO_2715	63.6087	1.60794	0.442162	3.63654	0.000276326	0.00116342	3.04816	GEN	MIS	HAD superfamily hydrolase	184
HVO_B0268	131.531	1.60709	0.309137	5.19863	2.00764e-07	1.39857e-06	3.04637	GEN	MIS	monooxygenase (homolog to alkanesulfonate monooxygenase)	340
HVO_B0206	29.8378	1.60403	0.593718	2.70167	0.00689927	0.0203298	3.03991	CHY	UNASS	conserved hypothetical protein	570
HVO_1685	1115.59	1.60161	0.174788	9.16318	5.03918e-20	1.12293e-18	3.03482	GEN	MIS	alpha/beta hydrolase fold protein	485
HVO_0936	234.415	1.5947	0.2438	6.54103	6.10953e-11	6.80727e-10	3.02033	GEN	MIS	YqeC family protein	254
HVO_0210	382.18	1.58849	0.209222	7.59235	3.14157e-14	4.66713e-13	3.00734	CHY	UNASS	conserved hypothetical protein	96
HVO_0472	159.681	1.58732	0.264228	6.00737	1.88553e-09	1.73186e-08	3.0049	GEN	MIS	DUF2892 family protein	91
HVO_0935	1010.74	1.58553	0.17704	8.95582	3.37217e-19	7.11056e-18	3.00119	MIS	MIS	formate dehydrogenase alpha subunit	680
HVO_1326	66.419	1.57996	0.385249	4.10114	4.11129e-05	0.000202314	2.98961	GEN	MIS	small CPxCG-related zinc finger protein	44
HVO_A0463	616.469	1.56404	0.187167	8.35635	6.46859e-17	1.18551e-15	2.9568	RRR	GIP	ribonuclease H, type 1	216
HVO_0883	132.488	1.56286	0.337165	4.63531	3.56398e-06	2.12108e-05	2.9544	CHY	UNASS	conserved hypothetical protein	63
HVO_B0363	116.375	1.54883	0.309227	5.00871	5.47963e-07	3.59383e-06	2.9258	EM	MET	dimethylsulfoxide reductase subunit A	843
HVO_A0461	51.4538	1.54436	0.452475	3.41313	0.000642222	0.00246216	2.91674	TP	TP_CP	ABC-type transport system permease protein (probable substrate phosphate/phosphonate)	266
HVO_1751	6535.85	1.54203	0.168874	9.13122	6.77298e-20	1.50077e-18	2.91204	TP	TP_CP	P-type transport ATPase (probable substrate copper/metal cation)	861
HVO_1453	914.074	1.53079	0.200772	7.62453	2.44917e-14	3.68033e-13	2.88945	AA	MET	glutamate dehydrogenase (NADP)	417
HVO_A0525	323.087	1.52336	0.289655	5.25922	1.44671e-07	1.03351e-06	2.87459	LIP	MET	enoyl-CoA hydratase	293
HVO_A0613	146.162	1.52315	0.30369	5.01547	5.29046e-07	3.48141e-06	2.87417	GEN	MIS	DUF2306 family protein	224
HVO_C0057	650.517	1.52243	0.169049	9.00588	2.13937e-19	4.61021e-18	2.87275	MIS	MIS	Orc1-type DNA replication protein	415
HVO_B0330A	46.6684	1.52011	0.447487	3.397	0.00068128	0.00258913	2.86814	CHY	UNASS	conserved hypothetical protein	33
HVO_2094	25.2107	1.51837	0.599312	2.53352	0.0112923	0.0312109	2.86467	TP	TP_CP	ABC-type transport system periplasmic substrate-binding protein (probable substrate siderophore)	415
HVO_1075	55.7593	1.5167	0.454763	3.33513	0.000852587	0.00317273	2.86135	GEN	MIS	HTH domain protein	99
HVO_C0005	571.43	1.51609	0.208165	7.28311	3.26207e-13	4.44231e-12	2.86014	CHY	UNASS	conserved hypothetical protein (nonfunctional)	247
HVO_A0024	466.383	1.50966	0.215573	7.00301	2.50527e-12	3.08983e-11	2.84743	CHY	UNASS	conserved hypothetical protein	227
HVO_0040	47.8379	1.50656	0.461655	3.26338	0.0011009	0.00398311	2.84131	CHY	UNASS	conserved hypothetical protein	156
HVO_1043	169.847	1.50626	0.259792	5.79796	6.7126e-09	5.73569e-08	2.84073	GEN	MIS	DUF1684 family protein	186
HVO_A0253	86.9586	1.50563	0.337441	4.46191	8.1233e-06	4.56441e-05	2.83949	GEN	MIS	HTH domain protein	137
HVO_1000	1891.6	1.50239	0.141481	10.619	2.43079e-26	7.50673e-25	2.83311	CIM	MET	acetate--CoA ligase (ADP-forming)	697
HVO_A0012	153.988	1.49424	0.277918	5.37654	7.59325e-08	5.68372e-07	2.81715	CHY	UNASS	conserved hypothetical protein	149
HVO_2449	150.117	1.49218	0.338353	4.41012	1.03314e-05	5.60441e-05	2.81313	GEN	MIS	DUF1684 family protein	186
HVO_1621	82.7137	1.49204	0.366555	4.07043	4.69262e-05	0.000228911	2.81286	MIS	MIS	enamine/imine deaminase	127
HVO_B0047	190.892	1.48775	0.258356	5.75853	8.485e-09	7.1566e-08	2.80451	TP	TP_CP	ABC-type transport system periplasmic substrate-binding protein (probable substrate siderophore)	400
HVO_0244	356.417	1.48447	0.260929	5.68916	1.27667e-08	1.05191e-07	2.79814	TP	TP_CP	transport protein (probable substrate zinc/cadmium/cobalt)	314
HVO_B0088	48.6226	1.48421	0.444928	3.33585	0.000850397	0.0031704	2.79764	CHY	UNASS	conserved hypothetical protein	72
HVO_A0368	38.8356	1.47689	0.508528	2.90424	0.00368141	0.0117482	2.78348	GEN	MIS	RelE family protein	93
HVO_2641	163.21	1.46577	0.261733	5.60023	2.14063e-08	1.71338e-07	2.7621	GEN	MIS	DUF5802 domain protein	132
HVO_0482	2201.35	1.46365	0.162657	8.99839	2.29052e-19	4.90897e-18	2.75805	CHP	GIP	Hsp20-type molecular chaperone	120
HVO_B0333	47.4483	1.46266	0.495054	2.95454	0.00313136	0.0102514	2.75615	GEN	MIS	GFO family oxidoreductase	372
HVO_1634	33.4724	1.44331	0.534623	2.69967	0.00694075	0.0204367	2.71944	GEN	MIS	MinD/ParA domain protein	205
HVO_2786	300.963	1.4415	0.237375	6.07269	1.25787e-09	1.19742e-08	2.71604	EM	MET	thioredoxin	115
HVO_0537	42.9397	1.43784	0.466291	3.08357	0.00204536	0.00700603	2.70915	CHY	UNASS	conserved hypothetical protein	55
HVO_0578	49.3245	1.42669	0.445871	3.19978	0.00137534	0.00488596	2.68828	CHY	UNASS	conserved hypothetical protein	93
HVO_C0010	134.325	1.42419	0.281379	5.06145	4.16073e-07	2.77052e-06	2.68363	CHY	UNASS	conserved hypothetical protein	119
HVO_1052	1410.04	1.41738	0.228347	6.20716	5.39506e-10	5.46756e-09	2.67101	TC	GIP	transcription initiation factor TFB	332
HVO_1696	325.338	1.41304	0.241376	5.8541	4.79606e-09	4.20809e-08	2.66298	TP	TP_CP	LctP family transport protein	570
HVO_1438	159.261	1.41043	0.300623	4.69169	2.70951e-06	1.64755e-05	2.65816	GEN	MIS	YneT family protein	139
HVO_1197	1529.9	1.40557	0.144142	9.75129	1.82137e-22	4.5791e-21	2.64923	GEN	MIS	RIO-type protein kinase domain protein	265
HVO_B0016	154.619	1.40349	0.276427	5.07724	3.82962e-07	2.58071e-06	2.6454	MIS	MIS	putative AbrB/VapB family antitoxin	76
HVO_B0284	60.6691	1.40166	0.41342	3.39039	0.000697924	0.00264981	2.64205	GEN	MIS	translation initiation factor aIF-1 (SUI1 protein, bacterial-type IF3)	100
HVO_A0306	58.1353	1.40162	0.443751	3.15856	0.00158549	0.00556196	2.64197	GEN	MIS	pyridoxal phosphate-dependent aminotransferase	445
HVO_2496A	206.214	1.39966	0.252557	5.54194	2.99145e-08	2.36541e-07	2.63839	CHY	UNASS	conserved hypothetical protein	48
HVO_1878	688.907	1.39659	0.167799	8.323	8.57622e-17	1.53589e-15	2.63279	COM	MET	NAD synthase, ammonia-dependent	276
HVO_1244	93.2067	1.39581	0.334911	4.16772	3.07664e-05	0.000154502	2.63137	EM	MET	thioredoxin	196
HVO_0457	6236.95	1.39214	0.13905	10.0118	1.35334e-23	3.76439e-22	2.62467	CHY	UNASS	conserved hypothetical protein	60
HVO_A0637	3265.97	1.39125	0.149931	9.27929	1.70615e-20	3.89043e-19	2.62307	TL	GIP	translation initiation factor aIF-1A	94
HVO_A0505	111.45	1.3758	0.349778	3.93334	8.37724e-05	0.000389745	2.59511	LIP	MET	enoyl-CoA hydratase	254
HVO_B0015	278.435	1.3753	0.212899	6.45988	1.04784e-10	1.14474e-09	2.59422	MIS	MIS	putative PIN/VapC family toxin (nonfunctional)	123
HVO_0941	2687.68	1.37244	0.137708	9.96631	2.14031e-23	5.78916e-22	2.58909	GEN	MIS	DsbD-TM domain protein	264
HVO_1796	47.933	1.36794	0.442102	3.09419	0.00197354	0.00679562	2.58103	CHY	UNASS	conserved hypothetical protein	46
HVO_A0549	55.6112	1.3678	0.425797	3.21233	0.00131665	0.00469444	2.58076	GEN	MIS	NosL family protein	195
HVO_A0027	324.638	1.36335	0.203803	6.68955	2.23858e-11	2.58227e-10	2.57282	GEN	MIS	HTH domain protein	183
HVO_1551	155.512	1.36029	0.277761	4.89734	9.71423e-07	6.20508e-06	2.56737	GEN	MIS	DUF151 family protein	147
HVO_0921	64.8254	1.3584	0.392189	3.46363	0.000532943	0.00208395	2.564	REG	ENV	Lrp/AsnC family transcription regulator	159
HVO_2673	41.7685	1.35628	0.50995	2.65963	0.00782272	0.0226761	2.56023	CHY	UNASS	conserved hypothetical protein	202
HVO_B0218	64.175	1.3523	0.40767	3.31715	0.000909424	0.00335537	2.55319	TP	TP_CP	ABC-type transport system permease protein (probable substrate branched-chain amino acids)	313
HVO_1852	536.879	1.35113	0.179734	7.51738	5.58848e-14	8.11778e-13	2.55111	RMT	GIP	tRNA pseudouridine synthase TruA	283
HVO_2332	32.9765	1.34796	0.536594	2.51208	0.0120024	0.0329184	2.54553	CHY	UNASS	conserved hypothetical protein	170
HVO_B0135	303.344	1.3473	0.216743	6.21612	5.09606e-10	5.20488e-09	2.54436	CHY	UNASS	conserved hypothetical protein	288
HVO_2237	120.763	1.34627	0.292479	4.60295	4.16555e-06	2.46043e-05	2.54253	CHY	UNASS	conserved hypothetical protein	146
HVO_0154	130.663	1.3416	0.312322	4.29558	1.74241e-05	9.07533e-05	2.53433	CHY	UNASS	conserved hypothetical protein	149
HVO_1464	58.2034	1.34151	0.432493	3.10181	0.0019234	0.00663462	2.53417	TP	TP_CP	ABC-type transport system periplasmic substrate-binding protein (probable substrate siderophore)	405
HVO_1759	164.36	1.33866	0.257786	5.19292	2.07025e-07	1.43963e-06	2.52916	TP	TP_CP	ABC-type transport system permease protein (probable substrate siderophore)	371
HVO_1343	682.811	1.32395	0.208011	6.36478	1.95573e-10	2.07869e-09	2.5035	GEN	MIS	NifU C-terminal domain protein	104
HVO_A0633	19400.9	1.32318	0.137957	9.59121	8.70597e-22	2.09477e-20	2.50216	MIS	MIS	pilin PilA	146
HVO_1421	200.025	1.32078	0.256255	5.15417	2.54762e-07	1.7377e-06	2.49801	GEN	MIS	chimeric protein (nonfunctional)	80
HVO_2714	189.987	1.31026	0.259621	5.04682	4.49222e-07	2.98113e-06	2.47987	CHY	UNASS	conserved hypothetical protein	146
HVO_1911	619.061	1.3088	0.172547	7.58515	3.32112e-14	4.91525e-13	2.47735	MIS	MIS	nitrite reductase (ferredoxin) (nonfunctional)	373
HVO_0420	5693.53	1.30739	0.210543	6.20963	5.3109e-10	5.39621e-09	2.47494	SIG	ENV	transducer protein MpcT	543
HVO_1252	342.765	1.30499	0.212421	6.14344	8.07508e-10	7.9574e-09	2.47083	CHY	UNASS	conserved hypothetical protein	65
HVO_1879	157.079	1.29797	0.306227	4.23859	2.24931e-05	0.00011562	2.45882	LIP	MET	enoyl-CoA hydratase	231
HVO_0942	450.762	1.29445	0.213245	6.07026	1.27701e-09	1.21085e-08	2.45284	EM	MET	ba3-type terminal oxidase subunit CbaE	72
HVO_A0020	476.751	1.29167	0.191852	6.7326	1.66661e-11	1.9396e-10	2.44811	GEN	MIS	DUF6338 domain protein	234
HVO_1630	57.0167	1.28483	0.448325	2.86585	0.00415892	0.0131014	2.43654	CHY	UNASS	conserved hypothetical protein	159
HVO_2971	229.941	1.28341	0.263341	4.87359	1.09591e-06	6.9437e-06	2.43414	CHY	UNASS	conserved hypothetical protein	78
HVO_C0012	340.876	1.28052	0.232396	5.51008	3.58668e-08	2.78554e-07	2.42927	CHY	UNASS	conserved hypothetical protein	106
HVO_0854	2400.86	1.27976	0.135425	9.44992	3.39079e-21	7.91588e-20	2.42798	RRR	GIP	DNA double-strand break repair ATPase Rad50	893
HVO_0454	577.551	1.27209	0.188768	6.73893	1.59558e-11	1.86802e-10	2.41512	AA	MET	alanine dehydrogenase	331
HVO_1926	218.135	1.27065	0.238354	5.33093	9.771e-08	7.17638e-07	2.4127	GEN	MIS	SIMPL domain protein	250
HVO_2571	116.179	1.26881	0.300164	4.22705	2.36777e-05	0.000120818	2.40962	GEN	MIS	UPF0761 family protein	352
HVO_0541	12568.1	1.26875	0.141577	8.96152	3.20224e-19	6.78876e-18	2.40953	CIM	MET	aconitate hydratase	938
HVO_2250	45.4193	1.26434	0.44875	2.81747	0.00484029	0.014934	2.40218	NUM	MET	purine phosphoribosyltransferase (adenine phosphoribosyltransferase, xanthine-guanine phosphoribosyltransferase)	181
HVO_2849	2581.85	1.26335	0.183317	6.89162	5.51589e-12	6.6564e-11	2.40053	MIS	MIS	probable PrkA-type serine/threonine protein kinase	690
HVO_1702	90.4149	1.26181	0.332572	3.79408	0.000148194	0.000653786	2.39796	GEN	MIS	DUF393 domain protein	143
HVO_1123	1000.81	1.24973	0.202427	6.17373	6.66975e-10	6.69022e-09	2.37797	MIS	MIS	thioredoxin-disulfide reductase	349
HVO_2443	50.6756	1.24737	0.433766	2.87567	0.00403165	0.0127209	2.37408	TP	TP_CP	ABC-type transport system ATP-binding protein (probable substrate dipeptide/oligopeptide)	396
HVO_2455	286.842	1.24715	0.215755	5.78043	7.45118e-09	6.35294e-08	2.37373	AA	MET	N-(5'-phosphoribosyl)anthranilate isomerase	221
HVO_1818	194.407	1.24666	0.288661	4.31877	1.56902e-05	8.27111e-05	2.37291	CHY	UNASS	conserved hypothetical protein	175
HVO_1653	641.012	1.23926	0.199055	6.22572	4.79352e-10	4.92152e-09	2.36078	GEN	MIS	DUF5804 domain protein	150
HVO_B0285	126.616	1.2374	0.313826	3.94295	8.04844e-05	0.000376544	2.35773	TC	GIP	transcription initiation factor TFB	344
HVO_1616	207.868	1.2345	0.238364	5.17904	2.23027e-07	1.53999e-06	2.35299	GEN	MIS	UPF0361 family protein	234
HVO_2231	209.061	1.22177	0.276809	4.41379	1.01577e-05	5.5178e-05	2.33233	GEN	MIS	probable oxidoreductase (aldo-keto reductase family protein)	258
HVO_B0371	682.114	1.21834	0.167602	7.26927	3.61434e-13	4.905e-12	2.32679	MIS	MIS	aldehyde dehydrogenase	496
HVO_B0318	48.183	1.21784	0.449723	2.70798	0.00676943	0.0200073	2.32598	TP	TP_CP	ABC-type transport system periplasmic substrate-binding protein (substrate glucose)	391
HVO_0853	658.415	1.21489	0.166149	7.31206	2.63072e-13	3.60758e-12	2.32123	RRR	GIP	DNA double-strand break repair protein Mre11	441
HVO_2586	606.515	1.21485	0.184438	6.58676	4.49519e-11	5.08073e-10	2.32116	CHY	UNASS	conserved hypothetical protein	186
HVO_2525A	40.8912	1.21419	0.508285	2.3888	0.0169033	0.0444634	2.32011	TP	TP_CP	DMT superfamily transport protein (nonfunctional)	315
HVO_1342	483.415	1.20375	0.208558	5.77177	7.8442e-09	6.67353e-08	2.30338	EM	MET	thioredoxin	111
HVO_1752	141.827	1.20357	0.272178	4.42202	9.77842e-06	5.35628e-05	2.3031	REG	ENV	Lrp/AsnC family transcription regulator	199
HVO_2456	533.022	1.19737	0.198656	6.02735	1.66675e-09	1.54539e-08	2.29321	AA	MET	anthranilate phosphoribosyltransferase	331
HVO_A0296	66.2978	1.19728	0.380029	3.15049	0.00162999	0.00571299	2.29306	GEN	MIS	probable oxidoreductase (short-chain dehydrogenase family)	251
HVO_A0245	311.667	1.19579	0.222891	5.36491	8.09907e-08	6.02743e-07	2.2907	GEN	MIS	HTH domain protein	175
HVO_C0007	168.026	1.19357	0.274305	4.35125	1.35362e-05	7.18392e-05	2.28718	CHY	UNASS	conserved hypothetical protein	87
HVO_2919	137.93	1.19328	0.300022	3.97731	6.96987e-05	0.000330542	2.28672	COM	MET	dihydrofolate reductase	194
HVO_2674	91.4335	1.18916	0.341634	3.48081	0.000499894	0.00197839	2.2802	TP	TP_CP	NRAMP family transport protein MntH (probable substrate manganese)	410
HVO_0999	1151.13	1.18578	0.150308	7.88904	3.04522e-15	4.91496e-14	2.27487	GEN	MIS	DRTGG domain protein	378
HVO_B0126	42.6701	1.18172	0.471948	2.50391	0.0122828	0.0334769	2.26846	GEN	MIS	probable polysaccharide deacetylase (nonfunctional)	195
HVO_0857	50.26	1.1808	0.429133	2.75161	0.00593038	0.0178093	2.26703	CHY	UNASS	conserved hypothetical protein	61
HVO_A0421	98.5988	1.17997	0.331319	3.56144	0.000368825	0.00151153	2.26573	CHY	UNASS	conserved hypothetical protein (nonfunctional)	25
HVO_B0296	52.1365	1.17219	0.418998	2.79761	0.00514819	0.015713	2.25354	CHY	UNASS	conserved hypothetical protein	133
HVO_1186	2675.83	1.16936	0.139089	8.40724	4.19756e-17	7.80228e-16	2.24912	GEN	MIS	HTH domain protein	74
HVO_B0101	196.998	1.16841	0.24183	4.83152	1.35497e-06	8.53001e-06	2.24763	REG	ENV	IclR family transcription regulator	257
HVO_B0039	119.148	1.1674	0.302739	3.85611	0.000115206	0.000519353	2.24606	CIM	MET	alpha-ketoglutarate semialdehyde dehydrogenase	482
HVO_C0060	229.574	1.15295	0.247473	4.65889	3.17924e-06	1.89787e-05	2.22368	GEN	MIS	CopG domain protein	99
HVO_1105A	97.2875	1.1522	0.317652	3.62723	0.000286482	0.00120169	2.22252	CHY	UNASS	conserved hypothetical protein (nonfunctional)	50
HVO_2665	764.566	1.1446	0.204722	5.59099	2.25779e-08	1.80347e-07	2.21085	GEN	MIS	HpcH/HpaI aldolase family protein	265
HVO_2018A	53.9054	1.14009	0.414215	2.75242	0.00591565	0.0177787	2.20395	CHY	UNASS	conserved hypothetical protein	31
HVO_A0424	130.317	1.1383	0.296938	3.83345	0.000126361	0.000565093	2.20121	REG	ENV	HTH-10 family transcription regulator	247
HVO_B0378	83.5413	1.13124	0.359443	3.1472	0.0016484	0.00576719	2.19047	GEN	MIS	probable PPOX family oxidoreductase	130
HVO_B0382	717.867	1.12994	0.186147	6.07012	1.27816e-09	1.21085e-08	2.18849	TC	GIP	TATA-binding transcription initiation factor	188
HVO_2998	722.573	1.12989	0.163862	6.89541	5.37099e-12	6.52168e-11	2.18842	AA	MET	homoserine O-acetyltransferase	415
HVO_B0323	44.5359	1.12782	0.459857	2.45255	0.0141846	0.038078	2.18529	GEN	MIS	GFO family oxidoreductase	382
HVO_1701	90.178	1.12474	0.329955	3.40878	0.000652548	0.00249201	2.18062	GEN	MIS	DUF123 domain protein	173
HVO_2187A	89.5186	1.12125	0.329118	3.40684	0.000657195	0.00250488	2.17536	CHY	UNASS	conserved hypothetical protein	38
HVO_2533	223.922	1.12076	0.257745	4.34834	1.37171e-05	7.27005e-05	2.17462	GEN	MIS	probable secreted glycoprotein	336
HVO_2923	352.215	1.11858	0.212684	5.25935	1.44563e-07	1.03351e-06	2.17133	CP	TP_CP	proteasome alpha subunit	249
HVO_2356	263.612	1.11404	0.268564	4.14813	3.35208e-05	0.000167051	2.16451	GEN	MIS	GNAT family acetyltransferase	407
HVO_1303	153.287	1.11184	0.283911	3.91616	8.99719e-05	0.000417597	2.16121	REG	ENV	Lrp/AsnC family transcription regulator	142
HVO_2492	47.0882	1.10863	0.445244	2.48994	0.0127765	0.0346538	2.15641	CHY	UNASS	conserved hypothetical protein	94
HVO_2955	1290.93	1.10683	0.146888	7.53517	4.87695e-14	7.13708e-13	2.15371	MIS	MIS	DEAD/DEAH box helicase	779
HVO_1328	77.3551	1.1066	0.356981	3.09988	0.001936	0.00667221	2.15337	CHY	UNASS	conserved hypothetical protein	105
HVO_2139	286.138	1.10344	0.236357	4.66853	3.03359e-06	1.82481e-05	2.14866	CHY	UNASS	conserved hypothetical protein	106
HVO_B0132	526.807	1.10016	0.17654	6.23179	4.61131e-10	4.75936e-09	2.14378	GEN	MIS	PQQ repeat protein	405
HVO_A0217	86.9265	1.09862	0.343989	3.19376	0.00140433	0.00497543	2.14149	GEN	MIS	DegT family aminotransferase	367
HVO_2832	64.9022	1.09102	0.388571	2.80778	0.00498838	0.0153086	2.13025	CHY	UNASS	conserved hypothetical protein (nonfunctional)	83
HVO_1864	312.497	1.09031	0.211535	5.15429	2.54595e-07	1.7377e-06	2.1292	COM	MET	molybdopterin synthase catalytic subunit	261
HVO_A0512	223.043	1.08977	0.312115	3.49158	0.000480176	0.00190805	2.1284	MIS	MIS	aldehyde dehydrogenase	483
HVO_1552	228.413	1.08967	0.238124	4.57608	4.73758e-06	2.76089e-05	2.12826	REG	ENV	ArsR family transcription regulator	206
HVO_0577	185.304	1.08954	0.249408	4.36851	1.25095e-05	6.68421e-05	2.12807	GEN	MIS	DUF2082 family protein	71
HVO_1478	4060.76	1.08524	0.17808	6.09412	1.10039e-09	1.05778e-08	2.12173	TC	GIP	transcription initiation factor TFB	317
HVO_A0320	523.339	1.08231	0.262219	4.1275	3.66724e-05	0.000181832	2.11743	CHY	UNASS	conserved hypothetical protein	255
HVO_A0394	106.027	1.08205	0.309237	3.4991	0.000466825	0.00186445	2.11705	GEN	MIS	HTH domain protein	170
HVO_A0316	166.114	1.0789	0.31338	3.44278	0.000575764	0.00222697	2.11242	CHY	UNASS	conserved hypothetical protein	315
HVO_0104	3428.31	1.07634	0.130952	8.21933	2.04642e-16	3.50482e-15	2.10868	RRR	GIP	DNA repair and recombination protein RadA	343
HVO_1587	274.86	1.07247	0.21386	5.01481	5.30853e-07	3.48745e-06	2.10303	GEN	MIS	ANL N-terminal domain protein	235
HVO_0137	75.9002	1.07169	0.3545	3.02312	0.00250186	0.00842259	2.1019	GEN	MIS	alpha/beta hydrolase fold protein	275
HVO_2384	7489.91	1.07104	0.129177	8.29129	1.12029e-16	1.9703e-15	2.10095	GEN	MIS	CBS domain protein	380
HVO_0964	83.2435	1.06956	0.374874	2.85313	0.00432911	0.0135613	2.0988	EM	MET	thioredoxin	141
HVO_C0051	212.282	1.06701	0.250903	4.25267	2.11235e-05	0.000109296	2.09508	GEN	MIS	HTH domain protein	162
HVO_A0417	361.563	1.06515	0.240375	4.43119	9.37166e-06	5.16231e-05	2.09238	GEN	MIS	DUF6516 domain protein	102
HVO_A0181	247.115	1.06475	0.228111	4.66769	3.04602e-06	1.82948e-05	2.09181	CHY	UNASS	conserved hypothetical protein	238
HVO_2743	1736.85	1.06385	0.176006	6.04442	1.49947e-09	1.40022e-08	2.09051	AA	MET	5-methyltetrahydropteroyltriglutamate--homocysteine S-methyltransferase (methionine synthase II)	336
HVO_3010	6816.18	1.06158	0.129245	8.21368	2.14514e-16	3.65794e-15	2.08721	MIS	MIS	ATP-dependent DNA helicase/nuclease Hef	858
HVO_2234	198.388	1.05665	0.265558	3.97896	6.92178e-05	0.000328659	2.08009	MIS	MIS	peptide methionine sulfoxide reductase MsrB (R-form specific)	133
HVO_0355	168.62	1.05425	0.262038	4.02326	5.73972e-05	0.00027655	2.07663	GEN	MIS	DUF5781 domain protein	251
HVO_A0025	93.1304	1.05315	0.344882	3.05365	0.00226075	0.00765028	2.07505	CHY	UNASS	conserved hypothetical protein	162
HVO_0009	261.224	1.0528	0.229586	4.58564	4.52602e-06	2.66298e-05	2.07455	AA	MET	tryptophanase	448
HVO_1935	70.6428	1.05199	0.372116	2.82704	0.00469799	0.0145312	2.07339	MIS	MIS	MJ0936 family phosphodiesterase	164
HVO_1760	155.16	1.05054	0.279951	3.75258	0.000175021	0.000765253	2.07131	TP	TP_CP	ABC-type transport system ATP-binding protein (probable substrate siderophore)	293
HVO_1553	197.063	1.04754	0.240616	4.35358	1.33932e-05	7.11764e-05	2.067	CIM	MET	glycerate 2-kinase	442
HVO_A0090	127.791	1.04405	0.295989	3.52733	0.000419775	0.00169553	2.06201	MIS	MIS	gentisate 1,2-dioxygenase	357
HVO_0492	664.369	1.04139	0.281001	3.70601	0.000210549	0.000908439	2.05822	REG	ENV	HTH-10 family transcription regulator	215
HVO_A0567	139.158	1.03812	0.293535	3.53661	0.000405303	0.00164215	2.05355	AA	MET	3-isopropylmalate dehydratase large subunit	437
HVO_A0596	1718.3	1.03602	0.163416	6.33976	2.3012e-10	2.4327e-09	2.05056	CHY	UNASS	conserved hypothetical protein	216
HVO_0095	142.755	1.03521	0.275959	3.75132	0.000175903	0.000767962	2.04941	CHY	UNASS	conserved hypothetical protein	231
HVO_2984	447.555	1.03429	0.217662	4.75184	2.01573e-06	1.24499e-05	2.04811	REG	ENV	probable repressor of tryptophan metabolism TrpY	167
HVO_1299	1456.57	1.02955	0.189111	5.44415	5.20529e-08	3.97182e-07	2.04139	REG	ENV	cro/C1 family transcription regulator	173
HVO_1037	619.763	1.02438	0.19024	5.3847	7.25643e-08	5.48357e-07	2.03409	GEN	MIS	DUF5793 domain protein	157
HVO_A0558	117.945	1.02267	0.297013	3.44319	0.000574904	0.00222584	2.03168	TP	TP_CP	ABC-type transport system periplasmic substrate-binding protein (probable substrate siderophore)	411
HVO_0933	1355.78	1.02127	0.175048	5.83423	5.4041e-09	4.69953e-08	2.02971	TP	TP_CP	P-type transport ATPase (probable substrate calcium/metal cation)	949
HVO_A0015	312.746	1.02113	0.2091	4.88344	1.04253e-06	6.62691e-06	2.0295	CHY	UNASS	conserved hypothetical protein	73
HVO_1253	196.513	1.01806	0.288164	3.53291	0.000411017	0.00166358	2.02519	GEN	MIS	DUF1486 family protein (nonfunctional)	13
HVO_0023	110.291	1.01713	0.33823	3.00721	0.00263658	0.00878855	2.02389	TP	TP_CP	AI-2E family transport protein	296
HVO_2701	239.009	1.01628	0.22919	4.43424	9.23983e-06	5.09685e-05	2.0227	CHY	UNASS	conserved hypothetical protein	83
HVO_0401	1693.07	1.01439	0.165341	6.13516	8.50761e-10	8.34171e-09	2.02005	GEN	MIS	UspA domain protein	152
HVO_0087	450.675	1.01404	0.186193	5.44618	5.14634e-08	3.93449e-07	2.01956	COM	MET	porphobilinogen synthase	327
HVO_B0171	63.8005	1.01231	0.40893	2.47551	0.0133048	0.0359623	2.01714	CHY	UNASS	conserved hypothetical protein	107
HVO_A0115	237.049	1.01197	0.249686	4.05298	5.05697e-05	0.000244857	2.01667	GEN	MIS	DUF6516 domain protein	102
HVO_0718	189.102	1.00723	0.255925	3.93563	8.29778e-05	0.000386507	2.01004	SEC	TP_CP	protein translocase subunit SecE	57
HVO_1119	479.263	1.00487	0.182224	5.51445	3.49863e-08	2.72255e-07	2.00676	EM	MET	halocyanin	173
HVO_2983_A	1808.92	1.00433	0.193027	5.20308	1.96008e-07	1.37521e-06	2.00602	CHY	UNASS	conserved hypothetical protein	38
HVO_0090	754.991	1.00117	0.165239	6.05893	1.37029e-09	1.28879e-08	2.00162	GEN	MIS	DUF6757 domain protein	54

## Sheet: 68h LS vs 26h LS down
GeneID	Base mean	log2(FC)	StdErr	Wald-Stats	P-value	P-adj	Expr rel to Ctrl	FC	FSC	Protein name	Protein size (AA)
HVO_0270	7.93731	-4.56412	1.72617	-2.64407	0.00819163	0.0236059	0.0422729	CHY	UNASS	conserved hypothetical protein	176
HVO_0335	288.5	-3.20801	0.253159	-12.6719	8.4594e-37	4.14722e-35	0.108216	TP	TP_CP	xanthine/uracil permease family transport protein	470
HVO_1460	71.2418	-3.19275	0.480185	-6.649	2.95087e-11	3.39393e-10	0.109367	LIP	MET	enoyl-CoA hydratase	269
HVO_C0020_A	15.7857	-3.13621	0.930267	-3.3713	0.000748151	0.00281328	0.113739	ISH	MIS	ISH14-type transposase HfIRS8 (nonfunctional)	14
HVO_1311	391.131	-2.90367	0.237766	-12.2123	2.67174e-34	1.12673e-32	0.133631	GEN	MIS	probable oxidoreductase (short-chain dehydrogenase family)	281
HVO_C0054	544.472	-2.81448	0.195114	-14.4248	3.61317e-47	2.48611e-45	0.142154	HY	UNASS	hypothetical protein	344
HVO_0976	1131.21	-2.72783	0.19216	-14.1956	9.74961e-46	6.48101e-44	0.150953	NUM	MET	5-(carboxyamino)imidazole ribonucleotide synthase	381
HVO_1373	699.194	-2.70832	0.254813	-10.6286	2.19284e-26	6.82563e-25	0.153008	LIP	MET	acyl-CoA dehydrogenase	383
HVO_0849	93.9968	-2.7082	0.377235	-7.17908	7.01836e-13	9.23692e-12	0.153021	CHY	UNASS	conserved hypothetical protein	44
HVO_1914	679.657	-2.69074	0.190465	-14.1272	2.58275e-45	1.68826e-43	0.154884	LIP	MET	acetyl-CoA C-acyltransferase	377
HVO_0893	858.792	-2.67935	0.193694	-13.8329	1.61329e-43	9.88646e-42	0.156111	CIM	MET	methylmalonyl-CoA mutase subunit A	566
HVO_0977	589.334	-2.62883	0.199386	-13.1846	1.07567e-39	5.94193e-38	0.161675	NUM	MET	N5-carboxyaminoimidazole ribonucleotide mutase	203
HVO_1920	2387.61	-2.61657	0.189087	-13.8379	1.50501e-43	9.36926e-42	0.163055	TP	TP_CP	DASS family transport protein	522
HVO_1447	375.992	-2.59686	0.216099	-12.017	2.8925e-33	1.15759e-31	0.165298	CIM	MET	propionyl-CoA carboxylase carboxyltransferase component	581
HVO_0334	142.437	-2.56936	0.315644	-8.14005	3.95099e-16	6.62213e-15	0.168479	NUM	MET	purine phosphoribosyltransferase (adenine phosphoribosyltransferase, xanthine-guanine phosphoribosyltransferase)	237
HVO_0531	2221.46	-2.5326	0.168332	-15.0453	3.70643e-51	2.85031e-49	0.172827	TP	TP_CP	ABC-type transport system permease protein (probable substrate sugar)	354
HVO_A0275	50.967	-2.51895	0.549459	-4.58443	4.55231e-06	2.67141e-05	0.174469	CHY	UNASS	conserved hypothetical protein	359
HVO_0304	926.432	-2.51848	0.213998	-11.7687	5.65721e-32	2.17525e-30	0.174527	EM	MET	electron transfer flavoprotein alpha subunit	317
HVO_2946	285.008	-2.50321	0.250002	-10.0128	1.33963e-23	3.75288e-22	0.176384	AA	MET	cystathionine synthase/lyase (cystathionine gamma-synthase, cystathionine gamma-lyase, cystathionine beta-lyase)	401
HVO_0215	542.868	-2.44909	0.190512	-12.8553	8.0279e-38	4.03659e-36	0.183126	GEN	MIS	iron-sulfur protein (4Fe-4S)	704
HVO_0835	192.506	-2.43594	0.293497	-8.29973	1.0435e-16	1.84352e-15	0.184803	LIP	MET	acetyl-CoA C-acetyltransferase	388
HVO_0530	7683.37	-2.41759	0.197513	-12.2402	1.89582e-34	8.26158e-33	0.187168	TP	TP_CP	ABC-type transport system periplasmic substrate-binding protein (probable substrate sugar)	457
HVO_B0107	22.2193	-2.40486	0.728205	-3.30245	0.000958452	0.0035052	0.188827	TP	TP_CP	ABC-type transport system permease protein (substrate L-rhamnose)	308
HVO_1374	1624.84	-2.39862	0.165935	-14.4551	2.32657e-47	1.62943e-45	0.189646	LIP	MET	acyl-CoA synthetase	553
HVO_2815	627.759	-2.38198	0.525301	-4.53452	5.77355e-06	3.32509e-05	0.191845	LIP	MET	3-hydroxyacyl-CoA dehydrogenase / enoyl-CoA hydratase	661
HVO_2419	1272.74	-2.37249	0.160844	-14.7503	3.06465e-49	2.22585e-47	0.193111	LIP	MET	hydroxymethylglutaryl-CoA synthase	445
HVO_2193	327.422	-2.37207	0.239608	-9.8998	4.17098e-23	1.10531e-21	0.193169	NUM	MET	phosphoribosylaminoimidazole-succinocarboxamide synthase	339
HVO_A0276	145.331	-2.37175	0.314044	-7.5523	4.27651e-14	6.28183e-13	0.193211	GEN	MIS	FGGY family carbohydrate kinase	530
HVO_0564	54.8465	-2.36552	0.531774	-4.44836	8.65287e-06	4.82053e-05	0.194047	TP	TP_CP	ABC-type transport system periplasmic substrate-binding protein (probable substrate maltose)	432
HVO_A0551	726.694	-2.36065	0.241304	-9.78292	1.3331e-22	3.41727e-21	0.194703	CIM	MET	acetyl-CoA synthetase	538
HVO_0305	716.316	-2.34996	0.18196	-12.9147	3.71863e-38	1.91901e-36	0.196151	EM	MET	electron transfer flavoprotein beta subunit	265
HVO_A0279_A	28.3963	-2.34538	0.662117	-3.54224	0.00039674	0.0016158	0.196775	TC	GIP	transcription elongation factor TFS	105
HVO_2407	15.297	-2.31732	0.850436	-2.72487	0.00643277	0.0191858	0.200639	TP	TP_CP	ABC-type transport system protein NikN (probable substrate nickel)	99
HVO_0894	1288.73	-2.30969	0.213817	-10.8022	3.35967e-27	1.07127e-25	0.201703	CIM	MET	acetyl-CoA synthetase	662
HVO_2142	104.33	-2.29145	0.349664	-6.55329	5.62839e-11	6.28904e-10	0.204271	GEN	MIS	small CPxCG-related zinc finger protein	50
HVO_1227	33.9395	-2.25211	0.844143	-2.66793	0.00763204	0.0221561	0.209916	TP	TP_CP	xanthine/uracil permease family transport protein	530
HVO_0901	145.383	-2.24581	0.304114	-7.38478	1.52709e-13	2.13901e-12	0.210835	TP	TP_CP	ABC-type transport system permease protein (probable substrate branched-chain amino acids)	393
HVO_1199	464.067	-2.24418	0.202795	-11.0662	1.82899e-28	6.23764e-27	0.211073	LIP	MET	acyl-CoA dehydrogenase	380
HVO_0532	2087.52	-2.23342	0.175242	-12.7448	3.33304e-37	1.65471e-35	0.212654	TP	TP_CP	ABC-type transport system permease protein (probable substrate sugar)	314
HVO_2405	191.034	-2.21988	0.269607	-8.23376	1.81422e-16	3.13453e-15	0.214659	TP	TP_CP	ABC-type transport system ATP-binding protein (probable substrate nickel)	266
HVO_2408	203.327	-2.21253	0.28245	-7.83335	4.75039e-15	7.54293e-14	0.215755	TP	TP_CP	ABC-type transport system permease protein (probable substrate nickel)	218
HVO_2189	67.7033	-2.14663	0.415906	-5.16134	2.4519e-07	1.67867e-06	0.225839	NUM	MET	phosphoribosylformylglycinamidine synthase subunit PurS	83
HVO_2092	38.7535	-2.13939	0.559284	-3.82523	0.000130651	0.000582952	0.226976	REG	ENV	IclR family transcription regulator	267
HVO_2695	2272.28	-2.12099	0.193947	-10.9359	7.75908e-28	2.55724e-26	0.229889	TP	TP_CP	ABC-type transport system periplasmic substrate-binding protein (probable substrate sugar)	512
HVO_2249	641.113	-2.12008	0.178045	-11.9076	1.08061e-32	4.19617e-31	0.230034	TP	TP_CP	xanthine/uracil permease family transport protein	462
HVO_2973	25.0271	-2.08069	0.65074	-3.19742	0.00138662	0.00492157	0.236401	CHY	UNASS	conserved hypothetical protein	69
HVO_1048	1058.41	-2.08018	0.17391	-11.9612	5.67144e-33	2.24681e-31	0.236485	NUM	MET	phosphoribosylformylglycinamidine synthase subunit PurL	702
HVO_0534	2683.61	-2.06843	0.190971	-10.8311	2.45252e-27	7.88424e-26	0.238419	TP	TP_CP	ABC-type transport system ATP-binding protein (probable substrate sugar)	383
HVO_1657	754.661	-2.06301	0.173062	-11.9206	9.2426e-33	3.62495e-31	0.239317	NUM	MET	phosphoribosylamine--glycine ligase	428
HVO_1557	246.503	-2.05877	0.243866	-8.44221	3.11385e-17	5.81548e-16	0.240021	NUM	MET	phosphoribosylformylglycinamidine cyclo-ligase	324
HVO_0905	112.289	-2.02097	0.380373	-5.31313	1.07758e-07	7.84094e-07	0.246392	EM	MET	thioredoxin	226
HVO_2130	169.098	-2.00798	0.278365	-7.21347	5.45441e-13	7.2271e-12	0.248621	REG	ENV	IclR family transcription regulator	272
HVO_2266	405.185	-2.00664	0.200486	-10.0089	1.39311e-23	3.82082e-22	0.248852	CHY	UNASS	conserved hypothetical protein	493
HVO_0831	511.18	-2.00611	0.190437	-10.5343	6.00479e-26	1.8116e-24	0.248943	GEN	MIS	YgfD family GTPase	372
HVO_2694	788.779	-2.00472	0.200511	-9.99807	1.5539e-23	4.23222e-22	0.249183	TP	TP_CP	ABC-type transport system permease protein (probable substrate sugar)	341
HVO_A0287	73.7433	-1.99365	0.39482	-5.04952	4.42913e-07	2.94424e-06	0.251103	GEN	MIS	homolog to mandelate racemase / homolog to muconate lactonizing enzyme	388
HVO_0896	248.909	-1.98383	0.23722	-8.36281	6.12443e-17	1.1277e-15	0.252818	CIM	MET	acetyl-CoA synthetase	540
HVO_0634	848.887	-1.98159	0.18604	-10.6514	1.71723e-26	5.38798e-25	0.25321	MIS	MIS	Orc1-type DNA replication protein	408
HVO_A0270	105.612	-1.97594	0.369042	-5.35423	8.59196e-08	6.37007e-07	0.254205	CIM	MET	glycerol-3-phosphate dehydrogenase subunit B	452
HVO_2406	136.753	-1.96392	0.307542	-6.38586	1.70438e-10	1.82141e-09	0.256331	TP	TP_CP	ABC-type transport system permease protein (probable substrate nickel)	270
HVO_2693	509.916	-1.96301	0.212177	-9.25176	2.2083e-20	4.97756e-19	0.256493	TP	TP_CP	ABC-type transport system permease protein (probable substrate sugar)	319
HVO_2375	1255.1	-1.9304	0.197886	-9.75512	1.75388e-22	4.43789e-21	0.262357	TP	TP_CP	ABC-type transport system periplasmic substrate-binding protein (probable substrate phosphate)	345
HVO_2188	408.233	-1.9271	0.227448	-8.47269	2.39794e-17	4.54335e-16	0.262958	NUM	MET	phosphoribosylformylglycinamidine synthase subunit PurQ	224
HVO_2707	1293.16	-1.91481	0.155521	-12.3122	7.78447e-35	3.4694e-33	0.265207	GEN	MIS	GFO family oxidoreductase	372
HVO_0902	109.504	-1.91069	0.326478	-5.85244	4.84419e-09	4.23697e-08	0.265965	TP	TP_CP	ABC-type transport system ATP-binding protein (probable substrate branched-chain amino acids)	252
HVO_A0085	180.762	-1.90107	0.287542	-6.61147	3.80534e-11	4.32596e-10	0.267745	CHY	UNASS	conserved hypothetical protein	486
HVO_0616	21.3807	-1.88589	0.726599	-2.59551	0.00944513	0.0267348	0.270576	CHY	UNASS	conserved hypothetical protein	231
HVO_0447	2062.72	-1.85158	0.148401	-12.4769	9.98208e-36	4.77436e-34	0.277088	TP	TP_CP	ABC-type transport system periplasmic substrate-binding protein (probable substrate phosphate/phosphonate)	348
HVO_2117	19.1705	-1.84767	0.73788	-2.50402	0.0122792	0.0334769	0.277842	TP	TP_CP	ABC-type transport system permease protein (probable substrate sugar)	306
HVO_0647	250.12	-1.84716	0.245447	-7.52567	5.24518e-14	7.64743e-13	0.27794	NUM	MET	GMP synthase (glutamine-hydrolyzing) subunit A	183
HVO_0311	4547.21	-1.84397	0.148578	-12.4108	2.2828e-35	1.07869e-33	0.278554	EM	MET	A-type ATP synthase subunit I	733
HVO_0446	385.057	-1.83108	0.220375	-8.30892	9.65779e-17	1.71393e-15	0.281055	TP	TP_CP	ABC-type transport system ATP-binding protein (probable substrate phosphate/phosphonate)	267
HVO_A0382	48.8643	-1.82959	0.472753	-3.87008	0.000108801	0.000493885	0.281344	TP	TP_CP	ABC-type transport system permease protein (probable substrate dipeptide/oligopeptide)	299
HVO_1068	155.304	-1.82903	0.284595	-6.42678	1.30334e-10	1.41598e-09	0.281453	TP	TP_CP	Mrp-type sodium/proton antiporter system subunit B	157
HVO_1141	32.9529	-1.82243	0.581028	-3.13657	0.00170938	0.00595928	0.282743	REG	ENV	PadR family transcription regulator	107
HVO_0313	953.362	-1.81076	0.158396	-11.4319	2.89695e-30	1.06185e-28	0.28504	EM	MET	A-type ATP synthase subunit E	194
HVO_0618	17.1559	-1.80987	0.760381	-2.38022	0.0173024	0.0453307	0.285216	GEN	MIS	probable secreted glycoprotein	237
HVO_0314	4327.51	-1.80756	0.170733	-10.5871	3.42109e-26	1.04824e-24	0.285673	EM	MET	A-type ATP synthase subunit C	348
HVO_0282	378.28	-1.7952	0.208716	-8.60115	7.89186e-18	1.52472e-16	0.288131	TP	TP_CP	DASS family transport protein	618
HVO_2377	378.781	-1.79208	0.204846	-8.74843	2.16339e-18	4.35118e-17	0.288756	TP	TP_CP	ABC-type transport system permease protein (probable substrate phosphate)	542
HVO_0011	82.2971	-1.78549	0.401271	-4.44958	8.6038e-06	4.81064e-05	0.290078	NUM	MET	inosine-5'-monophosphate cyclohydrolase, archaeal-type	190
HVO_0466	732.27	-1.78541	0.172714	-10.3373	4.77639e-25	1.39799e-23	0.290094	CIM	MET	citrate synthase	379
HVO_2271	129.289	-1.7828	0.357264	-4.99013	6.03372e-07	3.93748e-06	0.29062	MIS	MIS	type I site-specific deoxyribonuclease subunit RmeS	410
HVO_1450	45.7831	-1.78009	0.498236	-3.57278	0.000353207	0.00145665	0.291165	GEN	MIS	MaoC domain protein	156
HVO_1143	120.006	-1.77551	0.36309	-4.88999	1.0084e-06	6.43079e-06	0.292091	LIP	MET	probable archaetidylserine synthase	223
HVO_2404	915.803	-1.77281	0.163526	-10.8412	2.19671e-27	7.12026e-26	0.292637	AA	MET	glycine cleavage system protein T	363
HVO_2486	1491.34	-1.76632	0.172384	-10.2464	1.22829e-24	3.54217e-23	0.293958	CIM	MET	propionyl-CoA carboxylase biotin carboxylase component	599
HVO_2123	25.473	-1.76507	0.635486	-2.7775	0.00547781	0.0166413	0.294213	TP	TP_CP	ABC-type transport system ATP-binding protein (probable substrate dipeptide/oligopeptide)	358
HVO_2402	1107.41	-1.76241	0.156093	-11.2908	1.45699e-29	5.14801e-28	0.294755	AA	MET	glycine cleavage system protein P alpha subunit	447
HVO_0271	34.1391	-1.75661	0.648535	-2.70858	0.00675726	0.0199864	0.295943	GEN	MIS	homolog to virus structural protein HRPV1-VP4	537
HVO_A0283	81.3556	-1.75592	0.368073	-4.77059	1.83691e-06	1.13993e-05	0.296084	TP	TP_CP	ABC-type transport system periplasmic substrate-binding protein (probable substrate sugar)	450
HVO_A0229	118.055	-1.75514	0.318763	-5.5061	3.66869e-08	2.83799e-07	0.296244	GEN	MIS	CBS domain protein	134
HVO_2976	1081.25	-1.75193	0.256253	-6.83673	8.10236e-12	9.68824e-11	0.296903	SIG	ENV	carbon starvation protein CstA	607
HVO_1451	180.877	-1.75121	0.284304	-6.15964	7.29114e-10	7.25783e-09	0.297053	AA	MET	glutamate dehydrogenase (NAD)	428
HVO_2410	1714.6	-1.74455	0.157672	-11.0644	1.86643e-28	6.31045e-27	0.298427	TP	TP_CP	DAB-type transport system subunit DabA (probable substrate carbon dioxide)	810
HVO_0331	111.25	-1.73691	0.330252	-5.25934	1.4457e-07	1.03351e-06	0.300012	AA	MET	proline dehydrogenase	279
HVO_1140	822.651	-1.73026	0.169874	-10.1855	2.30137e-24	6.54055e-23	0.301399	LIP	MET	acyl-CoA dehydrogenase	380
HVO_2708	1037.13	-1.72972	0.165751	-10.4357	1.70408e-25	5.0251e-24	0.301511	GEN	MIS	YfiH family protein	322
HVO_2403	340.063	-1.72409	0.219846	-7.84226	4.42524e-15	7.08399e-14	0.302689	AA	MET	glycine cleavage system protein H	126
HVO_2401	1258.43	-1.72293	0.156912	-10.9802	4.75828e-28	1.59504e-26	0.302933	AA	MET	glycine cleavage system protein P beta subunit	473
HVO_0830	164.988	-1.71582	0.292187	-5.87232	4.29747e-09	3.78756e-08	0.30443	CIM	MET	methylmalonyl-CoA mutase subunit B (cobalamin-binding subunit)	139
HVO_0900	147.543	-1.70892	0.310323	-5.50692	3.65171e-08	2.83043e-07	0.305888	TP	TP_CP	ABC-type transport system permease protein (probable substrate branched-chain amino acids)	322
HVO_0834	90.2308	-1.70688	0.353808	-4.8243	1.40498e-06	8.81656e-06	0.306323	GEN	MIS	DUF35 family protein	126
HVO_0666	324.065	-1.69919	0.218043	-7.79291	6.54807e-15	1.01911e-13	0.307959	GEN	MIS	dihydrolipoamide S-acyltransferase	495
HVO_0312	3439.24	-1.69875	0.149173	-11.3878	4.80983e-30	1.74668e-28	0.308053	EM	MET	A-type ATP synthase subunit K	85
HVO_2209	216.831	-1.69121	0.266109	-6.35531	2.08e-10	2.2048e-09	0.309667	AA	MET	probable branched-chain amino acid dehydrogenase E1 component alpha subunit	348
HVO_0092	587.151	-1.68394	0.177859	-9.46782	2.85734e-21	6.71047e-20	0.311232	CHY	UNASS	conserved hypothetical protein	94
HVO_1401	2138.42	-1.67523	0.144765	-11.5721	5.71011e-31	2.15337e-29	0.313117	TP	TP_CP	ABC-type transport system periplasmic substrate-binding protein (probable substrate sugar)	377
HVO_2588	3433.41	-1.67072	0.136748	-12.2176	2.50442e-34	1.06764e-32	0.314096	CIM	MET	isocitrate dehydrogenase (NADP)	419
HVO_0315	1035.16	-1.66342	0.169519	-9.8126	9.93781e-23	2.56422e-21	0.315689	EM	MET	A-type ATP synthase subunit F	106
HVO_A0401	77.7615	-1.66008	0.373938	-4.43944	9.0193e-06	4.98924e-05	0.316422	GEN	MIS	Fido domain protein	386
HVO_2692	930.232	-1.6587	0.192144	-8.63258	5.99849e-18	1.17045e-16	0.316725	TP	TP_CP	ABC-type transport system ATP-binding protein (probable substrate sugar)	395
HVO_1387	389.299	-1.65848	0.233332	-7.10781	1.17902e-12	1.51114e-11	0.316773	LIP	MET	enoyl-CoA hydratase	257
HVO_2047	115.106	-1.65546	0.318282	-5.20125	1.9795e-07	1.38151e-06	0.317436	GEN	MIS	AlkP-core domain protein	296
HVO_2069	1463.39	-1.65491	0.17865	-9.26342	1.97989e-20	4.48852e-19	0.317558	TP	TP_CP	RND superfamily transport protein	839
HVO_1917	1820.4	-1.64683	0.1508	-10.9206	9.18509e-28	3.00199e-26	0.319341	LIP	MET	acyl-CoA synthetase	666
HVO_0762	285.614	-1.64237	0.221387	-7.41855	1.18414e-13	1.6766e-12	0.32033	GEN	MIS	NUDIX family hydrolase	198
HVO_A0271	60.8582	-1.64052	0.424028	-3.86888	0.000109334	0.000495322	0.320742	CIM	MET	glycerol-3-phosphate dehydrogenase subunit C	478
HVO_0153	72.6819	-1.62576	0.399272	-4.07181	4.66484e-05	0.000228123	0.324038	AA	MET	urease accessory protein UreF	229
HVO_B0106	52.4939	-1.60826	0.457393	-3.51615	0.000437856	0.0017613	0.327994	TP	TP_CP	ABC-type transport system periplasmic substrate-binding protein (substrate L-rhamnose)	488
HVO_A0381	77.829	-1.59515	0.416062	-3.83391	0.000126122	0.00056467	0.330989	TP	TP_CP	ABC-type transport system permease protein (probable substrate dipeptide/oligopeptide)	339
HVO_A0082	39.821	-1.59242	0.566872	-2.80913	0.00496758	0.0152687	0.331615	REG	ENV	IclR family transcription regulator	255
HVO_0737	146.497	-1.58857	0.282965	-5.614	1.97702e-08	1.58891e-07	0.332502	GEN	MIS	Abi/CAAX domain protein	223
HVO_0310	307.804	-1.58356	0.240671	-6.57977	4.71177e-11	5.31022e-10	0.333657	EM	MET	A-type ATP synthase subunit H	110
HVO_0903	132.369	-1.57428	0.295804	-5.32204	1.02609e-07	7.48458e-07	0.33581	TP	TP_CP	ABC-type transport system ATP-binding protein (probable substrate branched-chain amino acids)	247
HVO_0316	8567.82	-1.56854	0.153273	-10.2337	1.40135e-24	4.01175e-23	0.337148	EM	MET	A-type ATP synthase subunit A	586
HVO_1196	48.9244	-1.56639	0.459262	-3.41067	0.000648038	0.00248203	0.337652	TP	TP_CP	ABC-type transport system ATP-binding protein (probable substrate branched-chain amino acids)	245
HVO_1041	136.51	-1.55078	0.299692	-5.17458	2.28418e-07	1.57168e-06	0.341325	GEN	MIS	beta-lactamase domain protein	332
HVO_0356	11643.6	-1.54158	0.124484	-12.3837	3.20148e-35	1.4772e-33	0.343509	TL	GIP	translation elongation factor aEF-2	727
HVO_B0228	149.813	-1.53714	0.300085	-5.12233	3.01779e-07	2.05126e-06	0.344569	TP	TP_CP	ABC-type transport system periplasmic substrate-binding protein (probable substrate sugar)	459
HVO_1916	2351.3	-1.52661	0.137004	-11.1428	7.76067e-29	2.71762e-27	0.347092	TP	TP_CP	Kef-type transport system	635
HVO_0209	468.425	-1.52472	0.190482	-8.00454	1.19914e-15	1.9844e-14	0.347546	MIS	MIS	glutaryl-CoA dehydrogenase	387
HVO_2270	159.149	-1.51631	0.274903	-5.51581	3.47175e-08	2.707e-07	0.349578	MIS	MIS	type I restriction-modification system DNA-methyltransferase RmeM	464
HVO_1065	289.774	-1.50543	0.224086	-6.7181	1.84112e-11	2.13635e-10	0.352224	TP	TP_CP	Mrp-type sodium/proton antiporter system subunit E	200
HVO_1399	292.349	-1.50507	0.220378	-6.82948	8.52249e-12	1.00982e-10	0.352314	TP	TP_CP	ABC-type transport system permease protein (probable substrate sugar)	422
HVO_A0286	79.3441	-1.50039	0.363201	-4.13102	3.61158e-05	0.000179299	0.353458	GEN	MIS	DUF187 family protein	382
HVO_0562	105.24	-1.49957	0.33864	-4.42822	9.50136e-06	5.21909e-05	0.353658	TP	TP_CP	ABC-type transport system permease protein (probable substrate maltose)	358
HVO_0283	569.201	-1.49701	0.189826	-7.88619	3.1154e-15	5.00762e-14	0.354288	MIS	MIS	archaea-specific helicase AshA	684
HVO_1955	9175.41	-1.4883	0.131007	-11.3605	6.57555e-30	2.34448e-28	0.356431	CIM	MET	aconitate hydratase	654
HVO_2979	110.996	-1.48588	0.32564	-4.56295	5.04398e-06	2.93509e-05	0.357031	GEN	MIS	CobW domain protein	441
HVO_1156	29.6399	-1.48184	0.606785	-2.44211	0.0146016	0.0391173	0.358033	CHY	UNASS	conserved hypothetical protein	328
HVO_1112	247.949	-1.48105	0.228581	-6.4793	9.21479e-11	1.01518e-09	0.358228	TP	TP_CP	ABC-type transport system ATP-binding protein (probable substrate cobalamin)	476
HVO_2314	147.043	-1.48077	0.297326	-4.98029	6.34893e-07	4.12944e-06	0.358298	GEN	MIS	DUF5778 domain protein	132
HVO_2737	4332.67	-1.48016	0.167027	-8.86182	7.87199e-19	1.59969e-17	0.358448	TL	GIP	50S ribosomal protein L8e	120
HVO_2437	180.957	-1.47039	0.258009	-5.69898	1.20526e-08	9.97263e-08	0.360886	CHY	UNASS	conserved hypothetical protein	229
HVO_1272	1216.98	-1.46357	0.151287	-9.67414	3.88357e-22	9.70151e-21	0.362594	REG	ENV	TrmB family transcription regulator	362
HVO_1066	609.415	-1.45695	0.201536	-7.22924	4.8569e-13	6.52355e-12	0.364262	TP	TP_CP	Mrp-type sodium/proton antiporter system subunit D1	565
HVO_0698	38.4345	-1.44602	0.529715	-2.72981	0.00633699	0.0189565	0.367031	RMT	GIP	tRNA/rRNA pseudouridine synthase complex protein Nop10	63
HVO_0164	117.353	-1.44363	0.341147	-4.23168	2.31947e-05	0.00011876	0.367642	CHY	UNASS	conserved hypothetical protein	115
HVO_1454	553.503	-1.4331	0.180619	-7.93437	2.11572e-15	3.45744e-14	0.370335	NUM	MET	aspartate carbamoyltransferase catalytic subunit	304
HVO_1398	362.531	-1.43076	0.201764	-7.09123	1.32926e-12	1.68173e-11	0.370937	TP	TP_CP	ABC-type transport system permease protein (probable substrate sugar)	367
HVO_A0284	38.0804	-1.42409	0.52342	-2.72075	0.00651342	0.0193528	0.372654	TP	TP_CP	ABC-type transport system permease protein (probable substrate sugar)	312
HVO_0563	88.6416	-1.4155	0.353651	-4.00253	6.26675e-05	0.0003001	0.374879	TP	TP_CP	ABC-type transport system permease protein (probable substrate maltose)	311
HVO_0301	249.449	-1.41211	0.236102	-5.98095	2.21839e-09	2.02809e-08	0.375761	SIG	ENV	receiver/sensor box histidine kinase	629
HVO_A0429	752.302	-1.40941	0.182298	-7.73139	1.06378e-14	1.64907e-13	0.376465	GEN	MIS	homolog to D-aminoacylase	537
HVO_1455	218.675	-1.40248	0.266954	-5.25365	1.49115e-07	1.05975e-06	0.378277	NUM	MET	aspartate carbamoyltransferase regulatory subunit	155
HVO_A0478	57.1682	-1.40154	0.434895	-3.2227	0.00126987	0.00454003	0.378525	TP	TP_CP	ABC-type transport system permease protein (probable substrate phosphate)	377
HVO_0669	4037.93	-1.40035	0.219004	-6.39417	1.61425e-10	1.73455e-09	0.378837	GEN	MIS	2-oxoacid dehydrogenase E1 component alpha subunit	344
HVO_2048	154.803	-1.38775	0.272138	-5.09944	3.40668e-07	2.30362e-06	0.382161	MIS	MIS	low-salt glycan biosynthesis hexosyltransferase Agl9	359
HVO_1005	77.5834	-1.3867	0.366745	-3.7811	0.00015614	0.000687296	0.38244	TP	TP_CP	ABC-type transport system permease protein	251
HVO_B0230	52.071	-1.38507	0.479267	-2.88997	0.00385278	0.0122155	0.382872	TP	TP_CP	ABC-type transport system permease protein (probable substrate sugar)	291
HVO_0668	2938.72	-1.38414	0.208194	-6.64832	2.96458e-11	3.39973e-10	0.383118	GEN	MIS	2-oxoacid dehydrogenase E1 component beta subunit	336
HVO_0715	1411.37	-1.38395	0.153302	-9.02762	1.75438e-19	3.8226e-18	0.383167	TP	TP_CP	sodium/calcium antiporter	450
HVO_0445	496.185	-1.38231	0.197	-7.01678	2.27045e-12	2.83589e-11	0.383605	TP	TP_CP	ABC-type transport system permease protein (probable substrate phosphate/phosphonate)	321
HVO_2977	242.769	-1.38111	0.239506	-5.76649	8.09373e-09	6.87091e-08	0.383923	GEN	MIS	ArsA family ATPase	321
HVO_2110	42.06	-1.37891	0.506012	-2.72506	0.00642893	0.0191858	0.384508	REG	ENV	IclR family transcription regulator	254
HVO_2411	493.931	-1.37013	0.195525	-7.00742	2.42745e-12	3.0128e-11	0.386857	TP	TP_CP	DAB-type transport system subunit DabB (probable substrate carbon dioxide)	494
HVO_1069	1431.32	-1.36377	0.145335	-9.38362	6.37442e-21	1.47062e-19	0.388565	TP	TP_CP	Mrp-type sodium/proton antiporter system subunit A	801
HVO_0614	36.9157	-1.36365	0.519493	-2.62495	0.00866609	0.024791	0.388599	CHY	UNASS	conserved hypothetical protein	180
HVO_A0383	94.2372	-1.36341	0.352554	-3.86725	0.000110069	0.000497915	0.388662	TP	TP_CP	ABC-type transport system ATP-binding protein (probable substrate dipeptide/oligopeptide)	374
HVO_0330	52.6581	-1.3619	0.437815	-3.11067	0.00186662	0.00646151	0.38907	GEN	MIS	DUF502 family protein	214
HVO_1159	157.853	-1.3599	0.378826	-3.58978	0.000330954	0.00137413	0.389608	MIS	MIS	type IV pilus biogenesis complex membrane subunit	680
HVO_2721	1173.18	-1.35984	0.157035	-8.65946	4.74009e-18	9.34203e-17	0.389627	NUM	MET	amidophosphoribosyltransferase	493
HVO_1084	370.007	-1.35501	0.205322	-6.59946	4.12667e-11	4.67768e-10	0.390932	NUM	MET	adenylosuccinate lyase	463
HVO_B0227	54.8074	-1.35267	0.475273	-2.8461	0.00442589	0.0137984	0.391566	TP	TP_CP	ABC-type transport system ATP-binding protein (probable substrate sugar)	379
HVO_0685	174.376	-1.34816	0.259068	-5.20389	1.95155e-07	1.37308e-06	0.392792	GEN	MIS	DUF3100 family protein	294
HVO_2740	1621.22	-1.34504	0.161209	-8.34343	7.21648e-17	1.31032e-15	0.393643	NUM	MET	nucleoside-diphosphate kinase	154
HVO_1110	1788.6	-1.34471	0.156321	-8.60228	7.81486e-18	1.51732e-16	0.393732	TP	TP_CP	ABC-type transport system periplasmic substrate-binding protein (probable substrate cobalamin)	382
HVO_1646	374.166	-1.3413	0.254402	-5.27236	1.34683e-07	9.69226e-07	0.394665	EM	MET	cox-type terminal oxidase subunit II	263
HVO_2471	802.843	-1.33855	0.164435	-8.14029	3.94342e-16	6.62213e-15	0.395419	CIM	MET	propionyl-CoA carboxylase carboxyltransferase component	516
HVO_A0380	199.785	-1.33749	0.258149	-5.18107	2.20621e-07	1.52876e-06	0.395709	TP	TP_CP	ABC-type transport system periplasmic substrate-binding protein (probable substrate dipeptide/oligopeptide)	563
HVO_2149_A	38.7482	-1.33284	0.536819	-2.48284	0.013034	0.0353035	0.396987	GEN	MIS	XapX family protein	65
HVO_A0426	167.925	-1.33119	0.262882	-5.06383	4.10925e-07	2.74557e-06	0.39744	TP	TP_CP	ABC-type transport system ATP-binding protein (probable substrate dipeptide/oligopeptide)	337
HVO_0062	9836.2	-1.32985	0.135501	-9.8143	9.77178e-23	2.53807e-21	0.397809	TP	TP_CP	ABC-type transport system periplasmic substrate-binding protein (probable substrate dipeptide/oligopeptide)	612
HVO_2464	2960.76	-1.32877	0.134322	-9.89245	4.48898e-23	1.1816e-21	0.398106	CIM	MET	succinate--CoA ligase (ADP-forming) alpha subunit	289
HVO_2436	2527.61	-1.32131	0.140744	-9.38808	6.11045e-21	1.41806e-19	0.400171	CIM	MET	malate dehydrogenase (oxaloacetate-decarboxylating) (NADP)	751
HVO_0628	1011.7	-1.31704	0.153946	-8.55518	1.17689e-17	2.26263e-16	0.401359	TP	TP_CP	ABC-type transport system periplasmic substrate-binding protein (probable substrate dipeptide/oligopeptide)	574
HVO_1530	1193.35	-1.31697	0.151697	-8.68157	3.90337e-18	7.77108e-17	0.401378	MIS	MIS	dolichyl-monophosphooligosaccharide--protein glycotransferase AglB	1054
HVO_2978	135.261	-1.31619	0.293017	-4.49185	7.06068e-06	4.025e-05	0.401594	CHY	UNASS	conserved hypothetical protein	98
HVO_C0041	879.437	-1.31013	0.159352	-8.22166	2.00711e-16	3.45259e-15	0.403283	CHY	UNASS	conserved hypothetical protein	835
HVO_2141	138.499	-1.30981	0.292999	-4.47036	7.80896e-06	4.41401e-05	0.403374	MIS	MIS	nitrite reductase, copper-containing	359
HVO_1132	1508.38	-1.30879	0.165153	-7.92474	2.2862e-15	3.72053e-14	0.403658	NUM	MET	adenylosuccinate synthase	443
HVO_A0429_A	116.776	-1.30746	0.307763	-4.24827	2.15424e-05	0.000111215	0.404032	AA	MET	acetyl-D-glutamate racemase	351
HVO_1400	590.797	-1.30702	0.185407	-7.04948	1.7959e-12	2.25033e-11	0.404155	TP	TP_CP	ABC-type transport system ATP-binding protein (probable substrate sugar)	519
HVO_0888	2688.36	-1.30641	0.136327	-9.58293	9.4329e-22	2.25584e-20	0.404326	CIM	MET	oxoglutarate--ferredoxin oxidoreductase alpha subunit	586
HVO_A0425	179.535	-1.30388	0.272328	-4.78792	1.68518e-06	1.04909e-05	0.405034	TP	TP_CP	ABC-type transport system ATP-binding protein (probable substrate dipeptide/oligopeptide)	346
HVO_0317	8293.41	-1.30341	0.156012	-8.3545	6.57077e-17	1.19863e-15	0.405168	EM	MET	A-type ATP synthase subunit B	468
HVO_B0091	65.5057	-1.30047	0.392809	-3.3107	0.000930626	0.00342394	0.405993	TP	TP_CP	ABC-type transport system permease protein (probable substrate dipeptide/oligopeptide)	340
HVO_A0065	137.586	-1.29706	0.290213	-4.46936	7.84548e-06	4.42733e-05	0.406953	RRR	GIP	DNA-directed DNA polymerase B2	717
HVO_A0539	38.0927	-1.29655	0.510731	-2.53861	0.0111294	0.0308476	0.4071	GEN	MIS	CopG domain protein	181
HVO_2223	122.32	-1.29611	0.306198	-4.23291	2.30685e-05	0.000118268	0.407223	TP	TP_CP	SSSF family transport protein	325
HVO_1585	402.98	-1.29465	0.20261	-6.38988	1.6602e-10	1.77905e-09	0.407635	LIP	MET	acyl-CoA synthetase	668
HVO_C0077	261.293	-1.29239	0.236825	-5.45715	4.83836e-08	3.72079e-07	0.408275	AA	MET	sarcosine oxidase	387
HVO_0687	597.721	-1.28714	0.175033	-7.35369	1.92813e-13	2.6816e-12	0.409763	GEN	MIS	M20 family amidohydrolase	444
HVO_2265	48.259	-1.28287	0.451104	-2.84385	0.00445726	0.0138741	0.410977	CHY	UNASS	conserved hypothetical protein	117
HVO_0667	1511.86	-1.28208	0.20447	-6.27026	3.60449e-10	3.74982e-09	0.411202	GEN	MIS	homolog to NAD kinase	349
HVO_A0346	742.472	-1.28109	0.16662	-7.68871	1.48632e-14	2.26822e-13	0.411484	RRR	GIP	XerC/D-like integrase	415
HVO_1026	74.1321	-1.28059	0.370402	-3.4573	0.000545618	0.00212715	0.411627	CHY	UNASS	conserved hypothetical protein	137
HVO_C0043	1881.61	-1.27465	0.170962	-7.45573	8.93713e-14	1.2746e-12	0.413326	CHY	UNASS	conserved hypothetical protein	661
HVO_1067	96.6038	-1.27221	0.32975	-3.8581	0.000114274	0.000515743	0.414026	TP	TP_CP	Mrp-type sodium/proton antiporter system subunit C	113
HVO_0677	1827.24	-1.2704	0.152682	-8.32057	8.75446e-17	1.56068e-15	0.414545	TL	GIP	aspartate--tRNA(Asp/Asn) ligase	434
HVO_1018	1202.95	-1.26631	0.155626	-8.13688	4.05586e-16	6.76898e-15	0.415722	RRR	GIP	RNA/ssDNA 3' exonuclease complex protein RecJ3	633
HVO_0183	64.8425	-1.26513	0.407557	-3.10418	0.00190806	0.0065933	0.416062	TP	TP_CP	probable transport protein (probable substrate queuosine precursor)	239
HVO_0300	254.99	-1.26346	0.234932	-5.37798	7.53268e-08	5.65961e-07	0.416544	GEN	MIS	radical SAM domain protein	331
HVO_1394	210.272	-1.25613	0.247491	-5.07544	3.86596e-07	2.59519e-06	0.418667	TP	TP_CP	probable NhaC-type sodium/proton antiporter	516
HVO_0620	130.008	-1.25516	0.300928	-4.17097	3.03302e-05	0.000152506	0.418947	MIS	MIS	type IV pilus biogenesis complex ATPase subunit	788
HVO_B0229	52.1362	-1.25407	0.447681	-2.80125	0.00509045	0.0155731	0.419264	TP	TP_CP	ABC-type transport system permease protein (probable substrate sugar)	310
HVO_0938	50.6728	-1.24928	0.469982	-2.65815	0.00785715	0.0227591	0.420657	GEN	MIS	UspA domain protein	158
HVO_0511	612.066	-1.24641	0.172464	-7.22708	4.93472e-13	6.60546e-12	0.421494	CIM	MET	glucose-6-phosphate 1-dehydrogenase (NAD)	262
HVO_2064	793.048	-1.24103	0.196488	-6.31609	2.68265e-10	2.8132e-09	0.42307	CHY	UNASS	conserved hypothetical protein	164
HVO_2738	720.036	-1.23741	0.173413	-7.13563	9.63458e-13	1.24299e-11	0.424132	TL	GIP	30S ribosomal protein S28e	74
HVO_A0332	113.952	-1.23431	0.308772	-3.99747	6.40233e-05	0.000305474	0.425047	REG	ENV	IclR family transcription regulator GacR	256
HVO_1380	512.969	-1.22836	0.190101	-6.4616	1.03599e-10	1.13496e-09	0.426803	CIM	MET	methylmalonyl-CoA mutase subunit A	558
HVO_2318	287.482	-1.22534	0.24367	-5.02868	4.93855e-07	3.26077e-06	0.427697	LIP	MET	tritrans,polycis-undecaprenyl-diphosphate synthase (geranylgeranyl-diphosphate specific)	202
HVO_2372	108.325	-1.22526	0.339461	-3.60943	0.000306872	0.00128448	0.427721	GEN	MIS	DUF2240 family protein	148
HVO_C0075	986.435	-1.22474	0.159105	-7.69767	1.38574e-14	2.12299e-13	0.427875	TP	TP_CP	ABC-type transport system periplasmic substrate-binding protein (probable substrate dipeptide/oligopeptide)	558
HVO_2029	174.996	-1.22448	0.298458	-4.10268	4.08396e-05	0.000201475	0.427952	REG	ENV	Lrp/AsnC family transcription regulator	153
HVO_2374	496.704	-1.22321	0.184343	-6.6355	3.23404e-11	3.68718e-10	0.428329	GEN	MIS	PhoU domain protein	333
HVO_B0273	1140.4	-1.22305	0.179052	-6.83068	8.4511e-12	1.00615e-10	0.428377	SIG	ENV	HisKA_7TM/sensor box histidine kinase	568
HVO_A0013	293.027	-1.21837	0.243674	-5.00001	5.73286e-07	3.74738e-06	0.429768	CHY	UNASS	conserved hypothetical protein	292
HVO_2691	85.2964	-1.21811	0.377417	-3.22749	0.00124882	0.00447295	0.429846	CHY	UNASS	conserved hypothetical protein	67
HVO_B0116	112.162	-1.21797	0.312775	-3.89407	9.8578e-05	0.00045272	0.429888	CHM	MET	L-rhamnose 1-dehydrogenase	265
HVO_1459	417.807	-1.21613	0.208462	-5.83379	5.41814e-09	4.70131e-08	0.430437	GEN	MIS	ThuA family protein	238
HVO_0596	69.173	-1.21611	0.387058	-3.14194	0.00167831	0.0058666	0.430441	CHY	UNASS	conserved hypothetical protein	194
HVO_2506	258.929	-1.21523	0.225448	-5.39028	7.03484e-08	5.32638e-07	0.430704	LIP	MET	isopentenyl-diphosphate delta-isomerase, type I	189
HVO_A0268	358.942	-1.21294	0.208104	-5.82851	5.5926e-09	4.83132e-08	0.43139	GEN	MIS	class II aldolase (homolog to L-fuculose-phosphate aldolase)	446
HVO_B0114	144.066	-1.21264	0.285483	-4.24767	2.16007e-05	0.000111324	0.431479	REG	ENV	IclR family transcription regulator RhcR	252
HVO_0658	335.236	-1.21016	0.228925	-5.28628	1.24826e-07	9.03261e-07	0.432219	RMT	GIP	tRNA pseudouridine(13) synthase TruD	463
HVO_0354	3266.31	-1.20987	0.133679	-9.05056	1.42231e-19	3.11638e-18	0.432308	TL	GIP	30S ribosomal protein S7	204
HVO_0322	3552.16	-1.20502	0.165206	-7.29408	3.007e-13	4.10921e-12	0.433762	GEN	MIS	MinD/ParA domain protein	574
HVO_0981	3508.61	-1.20435	0.142505	-8.45132	2.88021e-17	5.40487e-16	0.433964	EM	MET	NADH dehydrogenase-like complex subunit H	349
HVO_0717	1355.4	-1.20322	0.158433	-7.59451	3.08956e-14	4.61505e-13	0.434304	MIS	MIS	cell division protein FtsZ, type I	379
HVO_1057	593.249	-1.19919	0.175006	-6.85228	7.26831e-12	8.71753e-11	0.43552	TP	TP_CP	Trk-type transport system (probable substrate potassium)	534
HVO_1412	659.021	-1.19561	0.176776	-6.76345	1.3474e-11	1.58694e-10	0.4366	LIP	MET	phosphomevalonate decarboxylase	324
HVO_2465	3366.76	-1.19194	0.134489	-8.86271	7.80953e-19	1.59526e-17	0.437715	CIM	MET	succinate--CoA ligase (ADP-forming) beta subunit	381
HVO_2183	881.211	-1.1908	0.166664	-7.14491	9.00533e-13	1.1695e-11	0.43806	MIS	MIS	aldehyde ferredoxin oxidoreductase	643
HVO_0899	130.315	-1.18593	0.296487	-3.99992	6.3364e-05	0.000303065	0.439543	TP	TP_CP	ABC-type transport system periplasmic substrate-binding protein (probable substrate branched-chain amino acids)	466
HVO_2739	278.547	-1.18572	0.225619	-5.25541	1.47696e-07	1.05321e-06	0.439606	TL	GIP	50S ribosomal protein L24e	66
HVO_2031	915.597	-1.18138	0.196437	-6.01405	1.80946e-09	1.66982e-08	0.44093	TP	TP_CP	ABC-type transport system periplasmic substrate-binding protein (probable substrate sugar)	403
HVO_0592	123.163	-1.17971	0.306538	-3.84848	0.000118854	0.000535185	0.441442	COM	MET	adenosylcobinamide amidohydrolase	245
HVO_0360	3110.35	-1.17874	0.132049	-8.9265	4.397e-19	9.22194e-18	0.441739	TL	GIP	30S ribosomal protein S10a	102
HVO_0585	128.664	-1.17604	0.303868	-3.87025	0.000108725	0.000493885	0.442563	GEN	MIS	probable oxidoreductase (aldo-keto reductase family protein)	327
HVO_A0606	138.307	-1.1756	0.402478	-2.92091	0.00349005	0.0112105	0.442699	TP	TP_CP	major facilitator superfamily transport protein	437
HVO_1424	265.973	-1.17506	0.251645	-4.6695	3.01933e-06	1.81902e-05	0.442867	CHY	UNASS	conserved hypothetical protein	359
HVO_0630	93.6634	-1.17453	0.331795	-3.53993	0.000400232	0.00162664	0.443027	TP	TP_CP	ABC-type transport system permease protein (probable substrate dipeptide/oligopeptide)	311
HVO_0983	407.684	-1.1734	0.206776	-5.67475	1.38895e-08	1.13964e-07	0.443375	EM	MET	NADH dehydrogenase-like complex subunit J1	86
HVO_B0040	122.045	-1.17314	0.313965	-3.73653	0.00018658	0.000809747	0.443456	REG	ENV	IclR family transcription regulator XacR	251
HVO_0535	185.292	-1.16801	0.254869	-4.5828	4.58794e-06	2.68566e-05	0.445034	GEN	MIS	DUF4013 family protein	229
HVO_1386	62.2375	-1.16674	0.407307	-2.86453	0.00417623	0.0131349	0.445425	CHY	UNASS	conserved hypothetical protein	85
HVO_0359	22085.4	-1.16271	0.122132	-9.52012	1.72983e-21	4.08699e-20	0.446671	TL	GIP	translation elongation factor aEF-1 alpha / peptide chain release factor aRF-3	421
HVO_0196	2364.13	-1.15833	0.150186	-7.71264	1.23239e-14	1.90292e-13	0.448031	GEN	MIS	DUF1931 domain protein	55
HVO_0982	2139.56	-1.15684	0.150547	-7.68423	1.5392e-14	2.33983e-13	0.448493	EM	MET	NADH dehydrogenase-like complex subunit I	153
HVO_0415	2337.02	-1.15527	0.139613	-8.27482	1.28653e-16	2.25258e-15	0.448982	RRR	GIP	repair helicase UvrD	616
HVO_A0326	1620.84	-1.15468	0.159091	-7.25794	3.93025e-13	5.31532e-12	0.449167	MIS	MIS	beta-D-galactosidase	684
HVO_0452	1987.72	-1.15455	0.154743	-7.46108	8.58136e-14	1.22832e-12	0.449206	TL	GIP	leucine--tRNA ligase	958
HVO_0217	58.2335	-1.15454	0.417395	-2.76606	0.00567382	0.0171703	0.44921	TP	TP_CP	ABC-type transport system ATP-binding protein (probable substrate biotin)	233
HVO_1827	667.406	-1.14849	0.168514	-6.81543	9.39821e-12	1.11023e-10	0.451096	TL	GIP	30S ribosomal protein S6e	133
HVO_0163	300.907	-1.14792	0.215184	-5.3346	9.5756e-08	7.04606e-07	0.451276	REG	ENV	ArsR family transcription regulator	170
HVO_C0042	5171.9	-1.14662	0.155655	-7.36641	1.7529e-13	2.44658e-12	0.451684	GEN	MIS	helicase domain protein	1274
HVO_0079	88.5525	-1.14139	0.348995	-3.27052	0.00107352	0.00389485	0.453321	CHY	UNASS	conserved hypothetical protein	129
HVO_0980	8735.58	-1.13952	0.128205	-8.88826	6.20708e-19	1.28127e-17	0.453911	EM	MET	NADH dehydrogenase-like complex subunit CD	557
HVO_2650	998.057	-1.13886	0.155052	-7.34501	2.05741e-13	2.85129e-12	0.454118	GEN	MIS	FAD-dependent oxidoreductase (homolog to geranylgeranyl reductase)	461
HVO_0590	456.482	-1.13844	0.206054	-5.52499	3.2951e-08	2.58468e-07	0.454249	COM	MET	probable nicotinate-nucleotide-dimethylbenzimidazole phosphoribosyltransferase	355
HVO_1195	84.7997	-1.13807	0.353009	-3.22392	0.0012645	0.00452496	0.454366	TP	TP_CP	ABC-type transport system ATP-binding protein (probable substrate branched-chain amino acids)	268
HVO_B0092	72.2261	-1.13594	0.392252	-2.89595	0.00378012	0.0120338	0.455037	TP	TP_CP	ABC-type transport system permease protein (probable substrate dipeptide/oligopeptide)	334
HVO_0336	100.33	-1.13519	0.324143	-3.50212	0.00046157	0.001851	0.455275	CHY	UNASS	conserved hypothetical protein (nonfunctional)	30
HVO_2565	6789.64	-1.13225	0.168032	-6.73831	1.60243e-11	1.87046e-10	0.456203	GEN	MIS	DUF171 family protein	280
HVO_2421	245.92	-1.1317	0.255497	-4.42942	9.44863e-06	5.19741e-05	0.456377	REG	ENV	cro/C1 family transcription regulator	235
HVO_0739	616.816	-1.13048	0.189335	-5.97079	2.36109e-09	2.14356e-08	0.456763	CHY	UNASS	conserved hypothetical protein	329
HVO_2276	192.402	-1.12776	0.287001	-3.92947	8.51318e-05	0.0003956	0.457624	GEN	MIS	Avs2 family antiviral STAND domain protein	1397
HVO_0601	510.178	-1.12691	0.183321	-6.14718	7.88749e-10	7.79213e-09	0.457896	AA	MET	homoserine dehydrogenase	316
HVO_1085	688.694	-1.12594	0.183762	-6.12713	8.94768e-10	8.72955e-09	0.458204	NUM	MET	phosphoribosylglycinamide formyltransferase / phosphoribosylaminoimidazolecarboxamide formyltransferase	525
HVO_0644	1733.79	-1.12517	0.146949	-7.65683	1.90581e-14	2.88594e-13	0.458449	AA	MET	2-isopropylmalate synthase / (R)-citramalate synthase	512
HVO_C0044	590.915	-1.124	0.175067	-6.42039	1.35929e-10	1.47269e-09	0.45882	GEN	MIS	PLD domain protein	333
HVO_2256	166.412	-1.12353	0.268908	-4.17811	2.93943e-05	0.000148181	0.458971	GEN	MIS	DUF262 family protein	462
HVO_0721	614.311	-1.11921	0.184476	-6.06698	1.30339e-09	1.23178e-08	0.460344	GEN	MIS	PHP domain protein	254
HVO_0468	47.3953	-1.11429	0.462967	-2.40684	0.0160913	0.042527	0.46192	CHY	UNASS	conserved hypothetical protein	96
HVO_1162	1409.85	-1.11405	0.146696	-7.59429	3.09475e-14	4.61505e-13	0.461995	SEC	TP_CP	Sec-independent protein translocase protein TatAt	91
HVO_0686	56.1827	-1.11229	0.419825	-2.64941	0.00806324	0.0232872	0.46256	CHY	UNASS	conserved hypothetical protein	154
HVO_1298	363.186	-1.11202	0.239544	-4.64223	3.44662e-06	2.05435e-05	0.462646	SIG	ENV	sensor box histidine kinase	472
HVO_0348	4547.07	-1.11199	0.140351	-7.92292	2.31999e-15	3.75991e-14	0.462656	TC	GIP	DNA-directed RNA polymerase subunit Rpo2C	609
HVO_2052	112.833	-1.11086	0.328161	-3.38511	0.000711498	0.00269353	0.463018	CHY	UNASS	conserved hypothetical protein	586
HVO_0414	211.415	-1.10842	0.242024	-4.5798	4.65428e-06	2.72043e-05	0.463801	GEN	MIS	peptidase M24 family protein	382
HVO_0984	970.648	-1.10713	0.166625	-6.64446	3.04334e-11	3.47988e-10	0.464216	EM	MET	NADH dehydrogenase-like complex subunit J2	122
HVO_2133	114.81	-1.10167	0.387642	-2.84199	0.00448331	0.0139331	0.465975	MIS	MIS	Orc1-type DNA replication protein	388
HVO_0506	544.261	-1.10082	0.17743	-6.20425	5.49574e-10	5.55523e-09	0.466252	TP	TP_CP	ABC-type transport system ATP-binding/permease protein	645
HVO_0309	676.469	-1.1006	0.1727	-6.37291	1.85481e-10	1.97678e-09	0.466321	COM	MET	probable demethylmenaquinone methyltransferase	207
HVO_1541	7390.69	-1.09682	0.186606	-5.8777	4.15997e-09	3.68293e-08	0.467547	CIM	MET	glycerol kinase	510
HVO_0738	395.463	-1.09571	0.193679	-5.65736	1.53721e-08	1.25603e-07	0.467906	GEN	MIS	DUF5789 domain protein	93
HVO_0782	674.577	-1.09245	0.178699	-6.11334	9.75674e-10	9.47177e-09	0.468965	COM	MET	nicotinamide-nucleotide adenylyltransferase	181
HVO_0332	100.746	-1.09015	0.32966	-3.3069	0.000943344	0.00346423	0.469712	LIP	MET	CDP-2,3-bis-(O-geranylgeranyl)-sn-glycerol synthase	180
HVO_0477	385.381	-1.08973	0.195236	-5.58158	2.38346e-08	1.89614e-07	0.46985	GEN	MIS	aminopeptidase (homolog to leucyl aminopeptidase / aminopeptidase T)	319
HVO_0675	664.473	-1.08669	0.169663	-6.40497	1.50395e-10	1.62493e-09	0.47084	COM	MET	pantoate kinase	277
HVO_A0587	149.013	-1.08555	0.287949	-3.76994	0.000163286	0.000716338	0.471213	GEN	MIS	receiver/sensor box protein	461
HVO_2554	928.483	-1.08357	0.178125	-6.0832	1.17805e-09	1.1269e-08	0.47186	TL	GIP	50S ribosomal protein L14	132
HVO_0979	2736.66	-1.07914	0.15498	-6.96309	3.32889e-12	4.06726e-11	0.47331	EM	MET	NADH dehydrogenase-like complex subunit B	233
HVO_1003	362.846	-1.07861	0.211958	-5.08877	3.60391e-07	2.4328e-06	0.473486	TP	TP_CP	ZIP/GufA family transport protein (probable substrate iron-II/zinc)	265
HVO_0978	2180.05	-1.07381	0.137735	-7.79622	6.37873e-15	1.00471e-13	0.475061	EM	MET	NADH dehydrogenase-like complex subunit A	138
HVO_0985	317.65	-1.07343	0.20729	-5.17841	2.23784e-07	1.5425e-06	0.475187	EM	MET	NADH dehydrogenase-like complex subunit K	100
HVO_0700	424.61	-1.07165	0.199464	-5.37265	7.75863e-08	5.78504e-07	0.475774	TL	GIP	30S ribosomal protein S27e	64
HVO_2056	809.54	-1.07011	0.186429	-5.74005	9.4651e-09	7.93208e-08	0.476282	CHM	MET	dTDP-4-dehydrorhamnose 3,5-epimerase	156
HVO_2871	534.816	-1.06904	0.183567	-5.82368	5.75643e-09	4.95103e-08	0.476637	GEN	MIS	pyridoxal phosphate-dependent aminotransferase	450
HVO_A0074	147.288	-1.06898	0.293909	-3.63709	0.000275732	0.00116282	0.476657	GEN	MIS	AAA-type ATPase domain protein	1098
HVO_0907	4050.03	-1.06897	0.142808	-7.48536	7.13526e-14	1.02884e-12	0.47666	EM	MET	cox-type terminal oxidase subunit I	599
HVO_1542	4383.88	-1.06895	0.176892	-6.04294	1.5133e-09	1.40977e-08	0.476667	CHY	UNASS	conserved hypothetical protein	354
HVO_0694	780.484	-1.06853	0.179268	-5.96054	2.51407e-09	2.27193e-08	0.476804	GEN	MIS	probable phosphoribosyltransferase	237
HVO_0621	693.002	-1.06789	0.170659	-6.25744	3.91348e-10	4.04978e-09	0.477016	SIG	ENV	HisKA_7TM/sensor box histidine kinase	580
HVO_2299	288.155	-1.06776	0.216938	-4.92194	8.56892e-07	5.52752e-06	0.47706	AA	MET	agmatinase	271
HVO_2232	430.919	-1.06683	0.18985	-5.61933	1.91702e-08	1.54703e-07	0.477367	MIS	MIS	KaiC-type circadian clock protein CirD	234
HVO_0152	118.912	-1.06651	0.311648	-3.42217	0.000621246	0.00238875	0.477472	AA	MET	urease accessory protein UreE	219
HVO_0059	625.586	-1.06615	0.17703	-6.02242	1.71823e-09	1.58936e-08	0.477591	TP	TP_CP	ABC-type transport system ATP-binding protein (probable substrate dipeptide/oligopeptide)	359
HVO_0775	205.602	-1.06581	0.246449	-4.32467	1.5276e-05	8.07444e-05	0.477704	GEN	MIS	amidohydrolase domain protein	274
HVO_1468	259.427	-1.06448	0.233456	-4.55965	5.12392e-06	2.97719e-05	0.478146	CHY	UNASS	conserved hypothetical protein	174
HVO_0795	2339.11	-1.06311	0.139031	-7.64657	2.06404e-14	3.11353e-13	0.478599	TC	GIP	transcription initiation factor TFB	335
HVO_2865	459.52	-1.0625	0.190349	-5.58182	2.38011e-08	1.89614e-07	0.478803	COM	MET	methylenetetrahydrofolate dehydrogenase / methenyltetrahydrofolate cyclohydrolase	297
HVO_0349	9915.52	-1.06074	0.136091	-7.79434	6.47449e-15	1.01521e-13	0.479386	TC	GIP	DNA-directed RNA polymerase subunit Rpo1N	976
HVO_0703	287.487	-1.06065	0.216362	-4.90218	9.47782e-07	6.06395e-06	0.479418	CHY	UNASS	conserved hypothetical protein	86
HVO_A0084	637.276	-1.06063	0.198709	-5.33761	9.41802e-08	6.95621e-07	0.479422	GEN	MIS	amidohydrolase domain protein	377
HVO_1526	184.193	-1.06016	0.250296	-4.23564	2.27906e-05	0.000116996	0.479578	MIS	MIS	dolichyl-monophosphomannose--protein mannosyltransferase AglS	457
HVO_2059	472.641	-1.05621	0.21652	-4.87814	1.0709e-06	6.79625e-06	0.480893	CHM	MET	dTDP-glucose 4,6-dehydratase	310
HVO_1579	549.886	-1.0553	0.176473	-5.97992	2.23245e-09	2.0362e-08	0.481198	NUM	MET	uridine phosphorylase	272
HVO_1637	2195.37	-1.05506	0.141829	-7.43901	1.0144e-13	1.44148e-12	0.481276	MIS	MIS	FKBP-type peptidylprolyl isomerase	306
HVO_0589	363.972	-1.05168	0.198257	-5.30461	1.12911e-07	8.20069e-07	0.482407	COM	MET	adenosylcobinamide-phosphate guanylyltransferase	197
HVO_2032	420.718	-1.05104	0.208619	-5.0381	4.70179e-07	3.11493e-06	0.48262	TP	TP_CP	ABC-type transport system ATP-binding protein (probable substrate sugar)	522
HVO_2267	234.561	-1.04664	0.228606	-4.57835	4.68653e-06	2.7352e-05	0.484094	CHY	UNASS	conserved hypothetical protein	385
HVO_2861	564.27	-1.04583	0.176919	-5.91136	3.39301e-09	3.04517e-08	0.484366	GEN	MIS	DUF5821 domain protein	275
HVO_A0385	224.002	-1.04387	0.241917	-4.31499	1.5961e-05	8.36886e-05	0.485025	MIS	MIS	N-methylhydantoinase (ATP-hydrolyzing) A	682
HVO_0158	628.273	-1.04374	0.170902	-6.10724	1.01371e-09	9.76848e-09	0.485069	TC	GIP	TATA-binding transcription initiation factor	189
HVO_2081	2910.36	-1.04055	0.176048	-5.91061	3.40835e-09	3.05195e-08	0.486142	GEN	MIS	pectin lyase domain protein	1041
HVO_2555	728.607	-1.03941	0.168069	-6.18442	6.23325e-10	6.26841e-09	0.486526	TL	GIP	30S ribosomal protein S17	114
HVO_2126	158.579	-1.03635	0.317595	-3.26313	0.00110191	0.00398311	0.487558	TP	TP_CP	ABC-type transport system periplasmic substrate-binding protein (probable substrate dipeptide/oligopeptide)	573
HVO_0690	592.396	-1.03621	0.184478	-5.61696	1.94343e-08	1.56512e-07	0.487608	RRR	GIP	chromosome segregation and condensation protein ScpA	375
HVO_C0038	118.578	-1.03561	0.331135	-3.12744	0.00176334	0.00613105	0.487811	CHY	UNASS	conserved hypothetical protein	116
HVO_B0118	1737.51	-1.03503	0.144311	-7.17221	7.37969e-13	9.64772e-12	0.488005	CP	TP_CP	SMC-like protein Sph2	649
HVO_0955	55.4342	-1.03458	0.424744	-2.43576	0.0148603	0.0397289	0.488159	CHY	UNASS	conserved hypothetical protein	258
HVO_A0435	61.0981	-1.03152	0.435125	-2.37062	0.0177581	0.0462772	0.489196	GEN	MIS	DUF2204 family protein	270
HVO_0551	696.464	-1.03066	0.169383	-6.0848	1.16636e-09	1.11845e-08	0.489486	RRR	GIP	DNA mismatch repair protein MutL	735
HVO_2483	362.184	-1.0299	0.200116	-5.1465	2.65389e-07	1.80704e-06	0.489746	GEN	MIS	amidohydrolase domain protein	337
HVO_0974	429.171	-1.02969	0.191516	-5.37652	7.59375e-08	5.68372e-07	0.489815	COM	MET	6,7-dimethyl-8-ribityllumazine synthase	134
HVO_2779	1919.01	-1.02926	0.138977	-7.40599	1.30179e-13	1.82997e-12	0.48996	TL	GIP	50S ribosomal protein L18e	116
HVO_2060	249.495	-1.02919	0.233552	-4.40671	1.04954e-05	5.66981e-05	0.489984	MIS	MIS	low-salt glycan biosynthesis protein Agl8	156
HVO_A0092	166.355	-1.02568	0.278293	-3.68559	0.00022817	0.000980158	0.49118	LIP	MET	acyl-CoA dehydrogenase	381
HVO_0058	782.768	-1.02486	0.171505	-5.97567	2.29152e-09	2.08523e-08	0.491459	TP	TP_CP	ABC-type transport system ATP-binding protein (probable substrate dipeptide/oligopeptide)	444
HVO_1937_A	145.193	-1.02174	0.277364	-3.68375	0.000229828	0.000986198	0.492522	CHY	UNASS	conserved hypothetical protein	78
HVO_0306	297.572	-1.02113	0.214166	-4.76796	1.86098e-06	1.15304e-05	0.492729	GEN	MIS	probable transmembrane glycoprotein / HTH domain protein	392
HVO_1375	577.253	-1.01863	0.183917	-5.53856	3.04961e-08	2.40172e-07	0.493583	COM	MET	o-succinylbenzoate--CoA ligase	614
HVO_0521	233.466	-1.01853	0.237654	-4.28577	1.82105e-05	9.45983e-05	0.493618	RMT	GIP	tRNA adenylyltransferase, CCA-adding	459
HVO_2553	734.538	-1.0156	0.165581	-6.13354	8.59444e-10	8.40583e-09	0.494623	TL	GIP	50S ribosomal protein L24	118
HVO_2889	1951.25	-1.01445	0.13985	-7.25384	4.0512e-13	5.46008e-12	0.495018	GEN	MIS	RNA/ssDNA 3' exonuclease complex protein RecJ4	729
HVO_2877	328.254	-1.01311	0.204543	-4.95304	7.30613e-07	4.7207e-06	0.495477	TP	TP_CP	major facilitator superfamily transport protein	446
HVO_2560	1621.69	-1.01301	0.144591	-7.00608	2.45087e-12	3.03228e-11	0.49551	TL	GIP	30S ribosomal protein S19	140
HVO_0588	135.285	-1.01149	0.292998	-3.4522	0.000556035	0.00216132	0.496034	COM	MET	adenosylcobinamide-GDP ribazoletransferase	254
HVO_0629	148.74	-1.01105	0.275335	-3.67209	0.000240579	0.00102895	0.496184	TP	TP_CP	ABC-type transport system permease protein (probable substrate dipeptide/oligopeptide)	339
HVO_2562	306.394	-1.00971	0.210022	-4.80762	1.52735e-06	9.55383e-06	0.496647	TL	GIP	50S ribosomal protein L23	83
HVO_C0069	556.865	-1.00831	0.207425	-4.86109	1.16744e-06	7.38499e-06	0.497129	GEN	MIS	GFO family oxidoreductase	324
HVO_2033	183.409	-1.00661	0.266597	-3.77576	0.000159519	0.000701383	0.497715	TP	TP_CP	ABC-type transport system permease protein (probable substrate sugar)	376
HVO_0793	274.403	-1.00498	0.22738	-4.41982	9.87822e-06	5.38837e-05	0.498278	GEN	MIS	small CPxCG-related zinc finger protein	131
HVO_B0309	52.8554	-1.00445	0.424978	-2.36353	0.0181017	0.0470428	0.49846	MIS	MIS	molybdopterin-containing oxidoreductase large subunit	787
HVO_2802	783.303	-1.00317	0.170724	-5.87597	4.20371e-09	3.71327e-08	0.498902	TP	TP_CP	ABC-type transport system permease protein (probable substrate branched-chain amino acids)	445
HVO_A0406	475.909	-1.00266	0.220842	-4.54018	5.62075e-06	3.24193e-05	0.499078	CHY	UNASS	conserved hypothetical protein	382
HVO_0574	91.4346	-1.00266	0.339577	-2.95268	0.00315029	0.0103048	0.499078	GEN	MIS	probable S-adenosylmethionine-dependent methyltransferase	266
