# Supplementary material for: Studying the long-term adaptation of Haloferax volcanii to low salt conditions: transcriptomic and genetic analyses
Source: Front Microbiol. 2026 Jan 15;16:1697018. doi: 10.3389/fmicb.2025.1697018 (PMC12852389; doi:10.3389/fmicb.2025.1697018)
Supplement: Supplementary file 13 [file Table_4.xlsx]

## Sheet: Tabelle1
Code↑	UniProt Accession#	Gene	FC	FSC	Protein name	Contig	Position	Size bp	Size AA	Rstatus	Fstatus	MS	EC number
HVO_0001	D4GYJ7	orc1	MIS	MIS	Orc1-type DNA replication protein	CHR	258-1952/F	1695	564	ok	ok	-
HVO_0002	D4GYJ8	sec11b	SEC	TP_CP	signal peptidase I	CHR	2000-2863/R	864	287	ok	ok	-	3.4.21.89
HVO_0003	D4GYJ9	polD1	RRR	GIP	DNA-directed DNA polymerase D exonuclease subunit DP1	CHR	2942-4543/F	1602	533	ok	ok	-	2.7.7.7
HVO_0004	D4GYK0		GEN	MIS	NamA family oxidoreductase	CHR	4686-5813/F	1128	375	ok	ok	-
HVO_0005	D4GYK1	gufA1	TP	TP_CP	ZIP/GufA family transport protein (probable substrate zinc/metal ions)	CHR	5936-6745/R	810	269	ok	ok	-
HVO_0006	D4GYK2		GEN	MIS	acetyltransferase domain protein	CHR	6854-7282/R	429	142	ok	ok	-
HVO_0007	#N/A		-	#N/A	spurious ORF	CHR	8629-8787/R	159	52	del		-
HVO_0008	D4GYK3	lysC	AA	MET	aspartate kinase	CHR	7470-8648/F	1179	392	ok	ok	-	2.7.2.4
HVO_0009	D4GYK5	tnaA	AA	MET	tryptophanase	CHR	8873-10219/F	1347	448	ok	ok	-	4.1.99.1
HVO_0010	D4GYK6		GEN	MIS	MJ0936 family phosphodiesterase	CHR	10248-10907/R	660	219	ok	ok	-	3.1.4.-
HVO_0011	D4GYK7	purO	NUM	MET	inosine-5'-monophosphate cyclohydrolase, archaeal-type	CHR	10956-11528/R	573	190	ok	ok	-	3.5.4.10
HVO_0013	D4GYK8	cgi121	RMT	GIP	KEOPS complex subunit Cgi121	CHR	11897-12391/R	495	164	ok	ok	-
HVO_0014	D4GYK9	hel308a	RRR	GIP	ATP-dependent DNA helicase Hel308a	CHR	12388-14871/R	2484	827	ok	ok	-	3.6.4.12
HVO_0015	D4GYL0	ferC	EM	MET	ferredoxin (4Fe-4S)	CHR	14980-15225/F	246	81	ok	ok	-
HVO_0015A	#N/A		CHY	UNASS	conserved hypothetical protein	CHR	15388-15474/F	87	28	ok	ok	-
HVO_0016	D4GYL1		CHY	UNASS	conserved hypothetical protein	CHR	15479-16336/F	858	285	ok	ok	-
HVO_0017	D4GYL2		CHY	UNASS	conserved hypothetical protein	CHR	16358-16936/R	579	192	ok	ok	-
HVO_0018	D4GYL3		GEN	MIS	DUF2391 family protein	CHR	17030-17488/R	459	152	ok	ok	-
HVO_0019	D4GYL4		GEN	MIS	probable S-adenosylmethionine-dependent methyltransferase (homolog to 24-sterol C-methyltransferase)	CHR	17615-18295/F	681	226	ok	ok	-	2.1.1.-
HVO_0020	D4GYL5	thiQ	TP	TP_CP	ABC-type transport system ATP-binding protein (probable substrate thiamine)	CHR	18323-19408/R	1086	361	ok	ok	-
HVO_0021	D4GYL6	thiP	TP	TP_CP	ABC-type transport system permease protein (probable substrate thiamine)	CHR	19512-21233/R	1722	573	ok	ok	-
HVO_0022	D4GYL7	thiB	TP	TP_CP	ABC-type transport system periplasmic substrate-binding protein (probable substrate thiamine)	CHR	21243-22379/R	1137	378	ok	ok	-
HVO_0023	D4GYL8		TP	TP_CP	AI-2E family transport protein	CHR	22510-23400/F	891	296	ok	ok	-
HVO_0024	D4GYL9	tssA2	GEN	MIS	rhodanese domain protein	CHR	23410-24186/R	777	258	ok	ok	-
HVO_0025	D4GYM0	tssA1	MIS	MIS	TtuD family sulfurtransferase	CHR	24438-25298/F	861	286	ok	ok	-	2.8.1.-
HVO_0026	D4GYM1	atoE	TP	TP_CP	AtoE family transport protein	CHR	25352-26794/R	1443	480	ok	ok	-
HVO_0027	D4GYM2		GEN	MIS	ferritin domain protein	CHR	26974-27573/F	600	199	ok	ok	-
HVO_0028	D4GYM3		CHY	UNASS	conserved hypothetical protein	CHR	27832-28101/R	270	89	ok	ok	-
HVO_0029	D4GYM4	uvrB	RRR	GIP	UvrABC system protein B	CHR	28190-30286/F	2097	698	ok	ok	-
HVO_0030	D4GYM5		GEN	MIS	NUDIX family hydrolase (homolog to 8-oxo-dGTP phosphatase)	CHR	30293-30712/F	420	139	ok	ok	-
HVO_0031	D4GYM6		CHY	UNASS	conserved hypothetical protein	CHR	30912-31106/F	195	64	ok	ok	-
HVO_0032	D4GYM7		TP	TP_CP	TSUP family transport protein	CHR	31121-32206/F	1086	361	ok	ok	-
HVO_0033	D4GYM8		GEN	MIS	UspA domain protein	CHR	32276-32716/F	441	146	ok	ok	-
HVO_0034	D4GYM9		GEN	MIS	thioesterase domain protein	CHR	32744-33238/R	495	164	ok	ok	-
HVO_0034A	-		-	#N/A	spurious ORF	CHR	33388-33468/F	81	26	del	ok	-
	#N/A			#N/A			33470-33640/F	171	56
HVO_0035	D4GYN0		GEN	MIS	stomatin family protein	CHR	33689-34879/R	1191	396	ok	ok	-
HVO_0036	D4GYN1		CHY	UNASS	conserved hypothetical protein	CHR	34980-35174/F	195	64	ok	ok	-
HVO_0037	D4GYN2		GEN	MIS	phosphodiesterase domain protein	CHR	35225-35722/F	498	165	ok	ok	-
HVO_0038	D4GYN3	cyc1	MIS	MIS	cytochrome P450	CHR	35776-37152/R	1377	458	ok	ok	-
HVO_0039	D4GYN4	rad3b	RRR	GIP	DNA repair helicase Rad3	CHR	37234-39438/R	2205	734	ok	ok	-	3.6.4.12
HVO_0040	D4GYN5		CHY	UNASS	conserved hypothetical protein	CHR	39586-40056/F	471	156	ok	ok	-
HVO_0041	D4GYN6	argF	AA	MET	ornithine carbamoyltransferase	CHR	40093-40992/R	900	299	ok	ok	-	2.1.3.3
HVO_0042	D4GYN7	argE	AA	MET	[ArgW]-ornithine hydrolase	CHR	41076-42221/R	1146	381	ok	ok	-	3.5.1.132
HVO_0043	D4GYN8	argD	AA	MET	[ArgW]-glutamate semialdehyde aminotransferase	CHR	42218-43354/R	1137	378	ok	ok	-	2.6.1.-
HVO_0044	D4GYN9	argB	AA	MET	[ArgW]-glutamate kinase	CHR	43351-44334/R	984	327	ok	ok	-	2.7.2.-
HVO_0045	D4GYP0	argC	AA	MET	[ArgW]-L-glutamate phosphate reductase	CHR	44389-45432/R	1044	347	ok	ok	-	1.2.1.106
HVO_0046	D4GYP1	argX	AA	MET	glutamate--argW ligase	CHR	45429-46304/R	876	291	ok	ok	-	6.3.2.-
HVO_0047	D4GYP2	argW	AA	MET	biosynthetic carrier protein ArgW	CHR	46306-46485/R	180	59	ok	ok	-
HVO_0048	D4GYP3	argH	AA	MET	argininosuccinate lyase	CHR	46806-48272/R	1467	488	ok	ok	-	4.3.2.1
HVO_0049	D4GYP4	argG	AA	MET	argininosuccinate synthase	CHR	48274-49491/R	1218	405	ok	ok	-	6.3.4.5
HVO_0049A	#N/A		CHY	UNASS	conserved hypothetical protein	CHR	49629-49706/R	78	25	ok	ok	-
HVO_0050	D4GYP5		CHY	UNASS	conserved hypothetical protein	CHR	49766-49882/R	117	38	ok	ok	-
HVO_0051	D4GYP6	kef2	TP	TP_CP	Kef-type transport system (probable substrate potassium)	CHR	49976-51190/R	1215	404	ok	ok	-
HVO_0052	D4GYP7		MIS	MIS	probable Kef-type transport system accessory protein	CHR	51190-51675/R	486	161	ok	ok	-
HVO_0053	D4GYP8		GEN	MIS	Dgk1 domain protein	CHR	51719-52321/R	603	200	ok	ok	-
HVO_0054	D4GYP9	glyS	TL	GIP	glycine--tRNA ligase	CHR	52328-54112/R	1785	594	ok	ok	-	6.1.1.14
HVO_0055	D4GYQ0		GEN	MIS	CBS domain protein	CHR	54105-54959/R	855	284	ok	ok	-
HVO_0056	D4GYQ1		CHY	UNASS	conserved hypothetical protein	CHR	55092-55670/R	579	192	ok	ok	-
HVO_0057	D4GYQ2		CHY	UNASS	conserved hypothetical protein	CHR	55732-56178/R	447	148	ok	ok	-
HVO_0058	D4GYQ3	dppF1	TP	TP_CP	ABC-type transport system ATP-binding protein (probable substrate dipeptide/oligopeptide)	CHR	56181-57515/R	1335	444	ok	ok	-
HVO_0059	D4GYQ4	dppD1	TP	TP_CP	ABC-type transport system ATP-binding protein (probable substrate dipeptide/oligopeptide)	CHR	57512-58591/R	1080	359	ok	ok	-
HVO_0060	D4GYQ5	dppC1	TP	TP_CP	ABC-type transport system permease protein (probable substrate dipeptide/oligopeptide)	CHR	58588-60027/R	1440	479	ok	ok	-
HVO_0061	D4GYQ6	dppB1	TP	TP_CP	ABC-type transport system permease protein (probable substrate dipeptide/oligopeptide)	CHR	60034-61083/R	1050	349	ok	ok	-
HVO_0062	D4GYQ7	dppA1	TP	TP_CP	ABC-type transport system periplasmic substrate-binding protein (probable substrate dipeptide/oligopeptide)	CHR	61296-63134/R	1839	612	ok	ok	-
HVO_0063	D4GYQ8		CHY	UNASS	conserved hypothetical protein	CHR	63370-63537/F	168	55	ok	ok	-
HVO_0064	D4GYQ9		GEN	MIS	DUF296 family protein	CHR	63622-64041/F	420	139	ok	ok	-
HVO_0065	D4GYR0	polD2	RRR	GIP	DNA-directed DNA polymerase D large subunit	CHR	64044-67652/F	3609	1202	ok	ok	-	2.7.7.7
HVO_0066	D4GYR1		GEN	MIS	PQQ repeat protein	CHR	67810-69072/R	1263	420	ok	ok	-
HVO_0067	D4GYR2		GEN	MIS	small CPxCG-related zinc finger protein	CHR	69249-69536/F	288	95	ok	ok	-
HVO_0068	D4GYR3	panE	COM	MET	2-dehydropantoate 2-reductase	CHR	69607-70503/F	897	298	ok	ok	-	1.1.1.169
HVO_0069	D4GYR4		GEN	MIS	AlkP-core domain protein	CHR	70535-72082/R	1548	515	ok	ok	-
HVO_0070	D4GYR5		GEN	MIS	NifU C-terminal domain protein	CHR	72161-72538/R	378	125	ok	ok	-
HVO_0071	D4GYR6		GEN	MIS	DUF5783 domain protein	CHR	72583-72900/R	318	105	ok	ok	-
HVO_0072	D4GYR7		CHY	UNASS	conserved hypothetical protein	CHR	73059-73280/R	222	73	ok	ok	-
HVO_0073	D4GYR9	recJ1	RRR	GIP	single-stranded-DNA-specific exonuclease RecJ1	CHR	74663-76093/R	1431	476	ok	ok	-	3.1.-.-
HVO_0074	D4GYR8		MIS	MIS	polyphosphate-dependent ADP phosphorylase	CHR	73836-74666/F	831	276	ok	ok	-	2.7.4.1
HVO_0075	D4GYS0		TP	TP_CP	major facilitator superfamily transport protein	CHR	76230-77447/R	1218	405	ok	ok	-
HVO_0076	D4GYS1	hemD	COM	MET	uroporphyrinogen-III synthase	CHR	77449-78192/R	744	247	ok	ok	-	4.2.1.75
HVO_0077	D4GYS2	sirA	COM	MET	uroporphyrin-III C-methyltransferase	CHR	78189-79070/R	882	293	ok	ok	-	2.1.1.107
HVO_0078	D4GYS3	hemC	COM	MET	hydroxymethylbilane synthase (porphobilinogen deaminase)	CHR	79072-80163/R	1092	363	ok	ok	-	2.5.1.61
HVO_0079	D4GYS4		CHY	UNASS	conserved hypothetical protein	CHR	80270-80659/F	390	129	ok	ok	-
HVO_0080	D4GYS5		CHY	UNASS	conserved hypothetical protein	CHR	80735-80968/F	234	77	ok	ok	-
HVO_0081	D4GYS6	hemL	COM	MET	glutamate-1-semialdehyde 2,1-aminomutase	CHR	81002-82339/R	1338	445	ok	ok	-	5.4.3.8
HVO_0082	D4GYS7		GEN	MIS	Abi/CAAX domain protein	CHR	82482-83189/R	708	235	ok	ok	-
HVO_0083	D4GYS8		MIS	MIS	GlnK-type ammonia transport regulator	CHR	83382-83753/R	372	123	ok	ok	-
HVO_0084	D4GYS9	amt1	TP	TP_CP	transport protein (probable substrate ammonium)	CHR	83757-85127/R	1371	456	ok	ok	-
HVO_0085	D4GYT0		MIS	MIS	GlnK-type ammonia transport regulator	CHR	85507-85866/R	360	119	ok	ok	-
HVO_0086	D4GYT1	amt2	TP	TP_CP	transport protein (probable substrate ammonium)	CHR	85863-87266/R	1404	467	ok	ok	-
HVO_0087	D4GYT2	hemB	COM	MET	porphobilinogen synthase	CHR	87625-88608/R	984	327	ok	ok	-	4.2.1.24
HVO_0088	D4GYT3		GEN	MIS	DedA family protein (nonfunctional)	CHR	88714-89034/F	321	106	ok	ok	-
	#N/A			#N/A			89035-89226/F	192	63
HVO_0089	D4GYT4		CHY	UNASS	conserved hypothetical protein (nonfunctional)	CHR	89035-89226/F	192	63	fpf	ok	-
HVO_0090	D4GYT5		GEN	MIS	DUF6757 domain protein	CHR	89307-89471/R	165	54	ok	ok	-
HVO_0091	D4GYT6		GEN	MIS	PHP domain protein	CHR	89547-90341/R	795	264	ok	ok	-
HVO_0092	D4GYT7		CHY	UNASS	conserved hypothetical protein	CHR	90474-90758/F	285	94	ok	ok	-
HVO_0093	D4GYT8		GEN	MIS	DUF5784 domain protein	CHR	90921-91928/R	1008	335	ok	ok	-
HVO_0094	D4GYT9		GEN	MIS	DUF5786 domain protein	CHR	92094-92270/F	177	58	ok	ok	-
HVO_0095	D4GYU0		CHY	UNASS	conserved hypothetical protein	CHR	92298-92993/R	696	231	ok	ok	-
HVO_0096	D4GYU1		GEN	MIS	arNOG08307 family NADH-binding domain protein	CHR	93097-94029/R	933	310	ok	ok	-
HVO_0097	D4GYU2		CHY	UNASS	conserved hypothetical protein	CHR	94154-95038/R	885	294	ok	ok	-
HVO_0098	D4GYU3		GEN	MIS	small CPxCG-related zinc finger protein	CHR	95156-95359/F	204	67	ok	ok	-
HVO_0099	D4GYU4		GEN	MIS	helicase domain protein	CHR	95441-97351/F	1911	636	ok	ok	-
HVO_0099_A	#N/A		CHY	UNASS	conserved hypothetical protein	CHR	97756-97950/F	195	64	ok	ok	-
HVO_0100	D4GYU6		GEN	MIS	NMD3 family protein	CHR	98087-99214/R	1128	375	ok	ok	-
HVO_0101	D4GYU7	gptA1	GEN	MIS	probable phosphoribosyltransferase	CHR	99292-99930/R	639	212	ok	ok	-	2.4.2.-
HVO_0102	D4GYU8	htpX1	MIS	MIS	HtpX-like protease	CHR	100055-100936/F	882	293	ok	ok	-	3.4.24.-
HVO_0103	D4GYU9		CHY	UNASS	conserved hypothetical protein	CHR	100943-101548/F	606	201	ok	ok	-
HVO_0104	Q48328	radA	RRR	GIP	DNA repair and recombination protein RadA	CHR	101807-102838/F	1032	343	ok	ok	-
HVO_0105	D4GYV1		GEN	MIS	FAD-dependent oxidoreductase	CHR	103089-104234/F	1146	381	ok	ok	-
HVO_0106	D4GYV2		GEN	MIS	DUF1641 domain protein	CHR	104245-104658/F	414	137	ok	ok	-
HVO_0107	D4GYV3	iscU	MIS	MIS	iron-sulfur cluster assembly protein	CHR	104705-105133/R	429	142	ok	ok	-
HVO_0108	D4GYV4	mscS8	TP	TP_CP	mechanosensitive channel protein MscS	CHR	105206-105793/R	588	195	ok	ok	-
HVO_0109	D4GYV5	sufS1	AA	MET	cysteine desulfurase	CHR	105867-107147/R	1281	426	ok	ok	-	2.8.1.7
HVO_0110	D4GYV6		SIG	ENV	sensor box histidine kinase	CHR	107327-108373/F	1047	348	ok	ok	-	2.7.13.3
HVO_0111	D4GYV7		GEN	MIS	DUF424 family protein	CHR	108419-108721/R	303	100	ok	ok	-
HVO_0112	D4GYV8		GEN	MIS	tetratricopeptide repeat protein	CHR	108722-109462/R	741	246	ok	ok	-
HVO_0113	D4GYV9		GEN	MIS	probable phosphatase (histidine phosphatase family protein)	CHR	109554-110171/F	618	205	ok	ok	-
HVO_0114	D4GYW0	thpR	MIS	MIS	RNA 2',3'-cyclic 3'-phosphodiesterase	CHR	110198-110752/F	555	184	ok	ok	-	3.1.4.58
HVO_0115	D4GYW1	rpl39e	TL	GIP	50S ribosomal protein L39e	CHR	110903-111055/F	153	50	ok	ok	-
HVO_0116	D4GYW2	rpl31e	TL	GIP	50S ribosomal protein L31e	CHR	111059-111337/F	279	92	ok	ok	-
HVO_0117	D4GYW3	tif6	TL	GIP	translation initiation factor aIF-6	CHR	111341-112006/F	666	221	ok	ok	-
HVO_0118	D4GYW4	rpl20e, rplX	TL	GIP	50S ribosomal protein L20e	CHR	112088-112264/F	177	58	ok	ok	-
HVO_0119	D4GYW5	pfdA	CP	TP_CP	prefoldin alpha subunit	CHR	112261-112734/F	474	157	ok	ok	-
HVO_0120	D4GYW6	ftsY	SEC	TP_CP	signal recognition particle receptor FtsY	CHR	112767-114137/F	1371	456	ok	ok	-
HVO_0121	D4GYW7		TP	TP_CP	LysE family transport protein	CHR	114180-114797/R	618	205	ok	ok	-
HVO_0122	D4GYW8	serA1	GEN	MIS	probable D-2-hydroxyacid dehydrogenase	CHR	114831-115805/R	975	324	ok	ok	-	1.1.1.-
HVO_0123	Q977V2	srp54	SEC	TP_CP	signal recognition particle 54K protein	CHR	115896-117293/F	1398	465	ok	ok	-
HVO_0124	D4GYX0		TP	TP_CP	MgtE family transport protein	CHR	117403-117984/F	582	193	ok	ok	-
HVO_0125	D4GYX1		TP	TP_CP	MgtE family transport protein	CHR	117985-118545/F	561	186	ok	ok	-
HVO_0126	D4GYX2		CHY	UNASS	conserved hypothetical protein	CHR	118620-119639/F	1020	339	ok	ok	-
HVO_0127	D4GYX3		GEN	MIS	UPF0201 family protein	CHR	119674-120090/R	417	138	ok	ok	-
HVO_0128	D4GYX4		GEN	MIS	UPF0200 family protein	CHR	120093-120662/R	570	189	ok	ok	-
HVO_0129	D4GYX5		GEN	MIS	DUF307 family protein	CHR	120802-121179/F	378	125	ok	ok	-
HVO_0131	D4GYX6		CHY	UNASS	conserved hypothetical protein	CHR	121710-121985/F	276	91	ok	ok	-
HVO_0131_A	#N/A		CHY	UNASS	conserved hypothetical protein (nonfunctional)	CHR	121996-122181/F	186	61	ok	ok	-
HVO_0131_B	#N/A		GEN	MIS	small CPxCG-related zinc finger protein	CHR	122191-122298/R	108	35	ok	ok	-
HVO_0132	D4GYX8		CHY	UNASS	conserved hypothetical protein	CHR	122368-122781/R	414	137	ok	ok	-
HVO_0133	O30561	ths1, cct1	CHP	GIP	thermosome subunit 1	CHR	123087-124769/R	1683	560	ok	ok	-
HVO_0134	D4GYY0	dim2	MIS	MIS	probable ribosome biogenesis protein Dim2	CHR	124992-125534/R	543	180	ok	ok	-
HVO_0135	D4GYY1	rio1, pkn2	MIS	MIS	RIO-type serine/threonine protein kinase Rio1	CHR	125628-126500/R	873	290	ok	ok	-	2.7.11.1
HVO_0136	D4GZ79	tif1A1	TL	GIP	translation initiation factor aIF-1A	CHR	126602-126892/R	291	96	ok	ok	-
HVO_0136_A	#N/A		CHY	UNASS	conserved hypothetical protein	CHR	126998-127177/F	180	59	ok	ok	-
HVO_0137	D4GZ81		GEN	MIS	alpha/beta hydrolase fold protein	CHR	127203-128030/R	828	275	ok	ok	-
HVO_0138	D4GZ82	tyrS	TL	GIP	tyrosine--tRNA ligase	CHR	128123-129109/R	987	328	ok	ok	-	6.1.1.1
HVO_0139	D4GZ83		CHY	UNASS	conserved hypothetical protein	CHR	129199-129504/F	306	101	ok	ok	-
HVO_0140	D4GZ84		GEN	MIS	DUF460 domain protein	CHR	129520-131589/R	2070	689	ok	ok	-
HVO_0141	D4GZ85		GEN	MIS	stomatin family protein	CHR	131762-132754/F	993	330	ok	ok	-
HVO_0142	D4GZ86		GEN	MIS	small CPxCG-related zinc finger protein	CHR	132763-133107/F	345	114	ok	ok	-
HVO_0143	D4GZ87	phzF2	GEN	MIS	PhzF family protein	CHR	133150-134028/R	879	292	ok	ok	-
HVO_0144	D4GZ88	rnz	RMT	GIP	ribonuclease Z	CHR	134083-135036/R	954	317	ok	ok	-	3.1.26.11
HVO_0145	D4GZ89	rfcC	RRR	GIP	replication factor C small subunit	CHR	135168-136193/F	1026	341	ok	ok	-
HVO_0146	D4GZ90	asdA, psd	LIP	MET	probable archaetidylserine decarboxylase	CHR	136193-136798/F	606	201	ok	ok	-	4.1.1.-
HVO_0147	D4GZ91	ureB	AA	MET	urease beta subunit	CHR	137039-137458/F	420	139	ok	ok	-	3.5.1.5
HVO_0148	D4GZ92	ureC	AA	MET	urease alpha subunit	CHR	137455-139161/F	1707	568	ok	ok	-	3.5.1.5
HVO_0149	D4GZ93	ureA	AA	MET	urease gamma subunit	CHR	139158-139553/F	396	131	ok	ok	-	3.5.1.5
HVO_0150	D4GZ94	ureG	AA	MET	urease accessory protein UreG	CHR	139550-140173/F	624	207	ok	ok	-
HVO_0151	D4GZ95	ureD	AA	MET	urease accessory protein UreD	CHR	140173-141072/F	900	299	ok	ok	-
HVO_0152	D4GZ96	ureE	AA	MET	urease accessory protein UreE	CHR	141072-141731/F	660	219	ok	ok	-
HVO_0153	D4GZ97	ureF	AA	MET	urease accessory protein UreF	CHR	141728-142417/F	690	229	ok	ok	-
HVO_0154	D4GZ98		CHY	UNASS	conserved hypothetical protein	CHR	142507-142956/F	450	149	ok	ok	-
HVO_0155	D4GZ99		CHY	UNASS	conserved hypothetical protein	CHR	142995-143201/R	207	68	ok	ok	-
HVO_0156	D4GZA0	trmG10	RMT	GIP	tRNA (guanine(10),N(2))-dimethyltransferase	CHR	143303-144268/R	966	321	ok	ok	-	2.1.1.213
HVO_0157	D4GZA1		GEN	MIS	DUF5658 domain protein	CHR	144416-144727/F	312	103	ok	ok	-
HVO_0158	D4GZA2	tbp1	TC	GIP	TATA-binding transcription initiation factor	CHR	144786-145355/F	570	189	ok	ok	-
HVO_0159	D4GZA3		CHY	UNASS	conserved hypothetical protein	CHR	145435-145812/F	378	125	ok	ok	-
HVO_0160	D4GZA4		GEN	MIS	Abi/CAAX domain protein	CHR	145858-146799/F	942	313	ok	ok	-
HVO_0161	D4GZA5	hisG	AA	MET	ATP phosphoribosyltransferase	CHR	146821-147666/R	846	281	ok	ok	-	2.4.2.17
HVO_0162	D4GZA6		GEN	MIS	peptidase M48 family protein	CHR	147744-148844/F	1101	366	ok	ok	-
HVO_0163	D4GZA7		REG	ENV	ArsR family transcription regulator	CHR	148866-149378/R	513	170	ok	ok	-
HVO_0164	D4GZA8		CHY	UNASS	conserved hypothetical protein	CHR	149375-149722/R	348	115	ok	ok	-
HVO_0165	D4GZA9	mtaD	MIS	MIS	5-methylthioadenosine/S-adenosylhomocysteine deaminase	CHR	149886-151178/F	1293	430	ok	ok	-	3.5.4.28,3.5.4.31
HVO_0166	D4GZB0		GEN	MIS	HTH domain protein	CHR	151249-151560/R	312	103	ok	ok	-
HVO_0167	D4GZB1	ahcY	AA	MET	adenosylhomocysteinase	CHR	151659-152945/F	1287	428	ok	ok	-	3.13.2.1
HVO_0168	D4GZB2		TP	TP_CP	Smr family transport protein	CHR	153018-153350/R	333	110	ok	ok	-
HVO_0169	D4GZB3		REG	ENV	TrmB family transcription regulator	CHR	153402-154259/F	858	285	ok	ok	-
HVO_0170	D4GZB4	hjc	RRR	GIP	Holliday junction resolvase Hjc	CHR	154332-154754/F	423	140	ok	ok	-	3.1.21.10
HVO_0171	D4GZB5		GEN	MIS	SWIM zinc finger domain protein	CHR	154782-155471/R	690	229	ok	ok	-
HVO_0172	D4GZB6		CHY	UNASS	conserved hypothetical protein	CHR	155649-155852/F	204	67	ok	ok	-
HVO_0173	D4GZB7	priL	RRR	GIP	DNA primase large subunit	CHR	155952-157052/R	1101	366	ok	ok	-	2.7.7.102
HVO_0174	D4GZB8		CHY	UNASS	conserved hypothetical protein	CHR	157202-157795/F	594	197	ok	ok	-
HVO_0175	D4GZB9	pcnA	RRR	GIP	DNA polymerase sliding clamp	CHR	157928-158671/R	744	247	ok	ok	-
HVO_0176	D4GZC1	cat1	TP	TP_CP	transport protein (probable substrate cationic amino acids)	CHR	159403-161649/R	2247	748	ok	ok	-
HVO_0177	D4GZC0	arsC	MIS	MIS	arsenate reductase (glutaredoxin)	CHR	158945-159406/F	462	153	ok	ok	-	1.20.4.1
HVO_0178	D4GZC2		CHY	UNASS	conserved hypothetical protein	CHR	161646-161891/R	246	81	ok	ok	-
HVO_0179	D4GZC3		REG	ENV	Lrp/AsnC family transcription regulator / TrkA domain protein	CHR	162031-162816/F	786	261	ok	ok	-
HVO_0180	D4GZC4	rlmE, ftsJ	RMT	GIP	23S rRNA (uridine-2'-O-) methyltransferase	CHR	162982-163761/F	780	259	ok	ok	-	2.1.1.166
HVO_0181	D4GZC5		CHY	UNASS	conserved hypothetical protein	CHR	163911-164312/F	402	133	ok	ok	-
HVO_0182	D4GZC6		CHY	UNASS	conserved hypothetical protein	CHR	164385-164561/R	177	58	ok	ok	-
HVO_0183	D4GZC7		TP	TP_CP	probable transport protein (probable substrate queuosine precursor)	CHR	164618-165337/R	720	239	ok	ok	-
HVO_0184	D4GZC8		GEN	MIS	CopG domain protein	CHR	165330-165506/R	177	58	ok	ok	-
HVO_0185	D4GZC9	tatCt	SEC	TP_CP	Sec-independent protein translocase protein TatCt	CHR	165626-167782/R	2157	718	ok	ok	-
HVO_0186	D4GZD0	tatCo	SEC	TP_CP	Sec-independent protein translocase protein TatCo	CHR	167913-169238/F	1326	441	ok	ok	-
HVO_0187	D4GZD1		GEN	MIS	small CPxCG-related zinc finger protein	CHR	169351-169671/F	321	106	ok	ok	-
HVO_0188	D4GZD2		GEN	MIS	START domain protein	CHR	169702-170184/R	483	160	ok	ok	-
HVO_0189	D4GZD3		GEN	MIS	CobC/GpmA family phosphatase	CHR	170259-170897/F	639	212	ok	ok	-	3.1.3.-
HVO_0190	D4GZD4		GEN	MIS	LarE family protein	CHR	170943-171839/R	897	298	ok	ok	-
HVO_0191	D4GZD5	mutS5a	RRR	GIP	DNA mismatch repair protein MutS	CHR	172017-174011/F	1995	664	ok	ok	-
HVO_0192	D4GZD7		CHY	UNASS	conserved hypothetical protein	CHR	174329-174736/R	408	135	ok	ok	-
HVO_0193	D4GZD6		CHY	UNASS	conserved hypothetical protein	CHR	174066-174335/F	270	89	ok	ok	-
HVO_0194	D4GZD8	orc9	MIS	MIS	Orc1-type DNA replication protein	CHR	174892-176016/F	1125	374	ok	ok	-
HVO_0195	D4GZD9	rpiA	CIM	MET	ribose-5-phosphate isomerase	CHR	176077-176769/F	693	230	ok	ok	-	5.3.1.6
HVO_0196	D4GZE0		GEN	MIS	DUF1931 domain protein	CHR	176934-177101/R	168	55	ok	ok	-
HVO_0197	D4GZE1	purE2	GEN	MIS	LarB family protein	CHR	177286-178047/F	762	253	ok	ok	-
HVO_0197_A	#N/A		GEN	MIS	small CPxCG-related zinc finger protein	CHR	178195-178344/F	150	49	ok	ok	-
HVO_0198	D4GZE3		GEN	MIS	UPF0213 family protein	CHR	178439-178678/F	240	79	ok	ok	-
HVO_0199	D4GZE4	pmm2	CHM	MET	phosphohexomutase (phosphoglucomutase / phosphomannomutase)	CHR	178741-180114/F	1374	457	ok	ok	-	5.4.2.-
HVO_0200	D4GZE5		GEN	MIS	HTH domain protein	CHR	180124-180504/R	381	126	ok	ok	-
HVO_0201	D4GZE6		GEN	MIS	GNAT family acetyltransferase	CHR	180588-180998/R	411	136	ok	ok	-	2.3.1.-
HVO_0202	D4GZE7	samp2	CP	TP_CP	ubiquitin-like modifier protein SAMP2	CHR	181007-181207/R	201	66	ok	ok	-
HVO_0203	D4GZE8	rfcA	RRR	GIP	replication factor C small subunit	CHR	181313-182296/F	984	327	ok	ok	-
HVO_0204	D4GZE9		SIG	ENV	sensor box histidine kinase	CHR	182364-184730/R	2367	788	ok	ok	-	2.7.13.3
HVO_0205	D4GZF0	tspO	GEN	MIS	TspO family protein	CHR	184851-185336/R	486	161	ok	ok	-
HVO_0206	D4GZF1	alaS1	TL	GIP	alanine--tRNA ligase	CHR	185459-188227/F	2769	922	ok	ok	-	6.1.1.7
HVO_0207	D4GZF2		GEN	MIS	alpha/beta hydrolase fold protein	CHR	188332-189108/F	777	258	ok	ok	-
HVO_0208	D4GZF3	guaAa2	GEN	MIS	glutamine amidotransferase (homolog to GMP synthase subunit A)	CHR	189223-189936/F	714	237	ok	ok	-
HVO_0209	D4GZF4	acd1	MIS	MIS	glutaryl-CoA dehydrogenase	CHR	190112-191275/F	1164	387	ok	ok	-	1.3.8.6
HVO_0210	D4GZF5		CHY	UNASS	conserved hypothetical protein	CHR	191384-191674/F	291	96	ok	ok	-
HVO_0211	D4GZF6	ferB1	EM	MET	ferredoxin (3Fe-4S)(4Fe-4S), zinc-containing	CHR	191877-192200/F	324	107	ok	ok	-
HVO_0212	D4GZF7		GEN	MIS	glyoxalase domain protein	CHR	192245-192619/F	375	124	ok	ok	-
HVO_0213	D4GZF8	dpsA2	GEN	MIS	ferritin/Dps domain protein	CHR	192742-193194/F	453	150	ok	ok	-
HVO_0214	D4GZF9		CIM	MET	L-lactate dehydrogenase	CHR	193386-194348/F	963	320	ok	ok	-	1.1.1.27
HVO_0215	D4GZG0		GEN	MIS	iron-sulfur protein (4Fe-4S)	CHR	194367-196481/R	2115	704	ok	ok	-
HVO_0216	D4GZG1	bioN	TP	TP_CP	ABC-type transport system permease protein (probable substrate biotin)	CHR	196563-197267/R	705	234	ok	ok	-
HVO_0217	D4GZG2	bioM	TP	TP_CP	ABC-type transport system ATP-binding protein (probable substrate biotin)	CHR	197261-197962/R	702	233	ok	ok	-
HVO_0218	D4GZG3	bioY	TP	TP_CP	biotin transport protein BioY	CHR	197963-198541/R	579	192	ok	ok	-
HVO_0219	D4GZG4	cmi4	GEN	MIS	conditioned medium-induced protein 4	CHR	198709-199314/F	606	201	ok	ok	-
HVO_0220	D4GZG5	mcm	RRR	GIP	ATP-dependent DNA helicase MCM	CHR	199368-201476/F	2109	702	ok	ok	-	3.6.4.12
HVO_0221	D4GZG6		CHY	UNASS	conserved hypothetical protein	CHR	201577-201879/F	303	100	ok	ok	-
HVO_0222	D4GZG7		CHY	UNASS	conserved hypothetical protein	CHR	202030-202368/F	339	112	ok	ok	-
HVO_0223	D4GZG8		CHY	UNASS	conserved hypothetical protein	CHR	202365-203306/F	942	313	ok	ok	-
HVO_0224	D4GZG9		CHY	UNASS	conserved hypothetical protein	CHR	203358-204212/F	855	284	ok	ok	-
HVO_0225	D4GZH0	minD1	GEN	MIS	MinD/ParA domain protein	CHR	204209-204871/F	663	220	ok	ok	-
HVO_0226	D4GZH1	tfb7	TC	GIP	transcription initiation factor TFB	CHR	204965-205831/R	867	288	ok	ok	-
HVO_0227	D4GZH2		CHY	UNASS	conserved hypothetical protein	CHR	205994-206515/F	522	173	ok	ok	-
HVO_0228	D4GZH3		GEN	MIS	ParA domain protein	CHR	206630-207373/R	744	247	ok	ok	-
HVO_0229	D4GZH4		CHY	UNASS	conserved hypothetical protein	CHR	207442-208257/R	816	271	ok	ok	-
HVO_0230	D4GZH5	hit1	GEN	MIS	histidine triad family protein (homolog to bis(5'-nucleosyl)-tetraphosphatase)	CHR	208346-208762/R	417	138	ok	ok	-
HVO_0231	D4GZH6	udg1	RRR	GIP	uracil-DNA glycosylase	CHR	209051-209686/R	636	211	ok	ok	-	3.2.2.27
HVO_0232	D4GZH7		CHY	UNASS	conserved hypothetical protein	CHR	209687-209917/R	231	76	ok	ok	-
HVO_0233	D4GZH8	prsA	CIM	MET	ribose-phosphate pyrophosphokinase	CHR	209972-210823/R	852	283	ok	ok	-	2.7.6.1
HVO_0234	D4GZH9		CHY	UNASS	conserved hypothetical protein	CHR	210884-211711/R	828	275	ok	ok	-
HVO_0235	D4GZI0		GEN	MIS	SWIM zinc finger domain protein	CHR	211808-212152/R	345	114	ok	ok	-
HVO_0236	D4GZI1	trm1	RMT	GIP	tRNA (guanine(26)-N(2))-dimethyltransferase	CHR	212299-213429/F	1131	376	ok	ok	-	2.1.1.216
HVO_0237	D4GZI2		GEN	MIS	UPF0761 family protein	CHR	213507-214844/F	1338	445	ok	ok	-
HVO_0238	D4GZI3		GEN	MIS	probable PAP2-type phosphatase	CHR	214846-215811/F	966	321	ok	ok	-	3.1.3.-
HVO_0239	P43386	glnA	AA	MET	glutamine synthetase	CHR	215944-217314/R	1371	456	ok	ok	-	6.3.1.2
HVO_0240	D4GZI5		REG	ENV	Lrp/AsnC family transcription regulator	CHR	217441-217899/F	459	152	ok	ok	-
HVO_0241	D4GZI6		GEN	MIS	small CPxCG-related zinc finger protein	CHR	217905-218057/R	153	50	ok	ok	-
HVO_0242	D4GZI7	pepB1	GEN	MIS	aminopeptidase (homolog to leucyl aminopeptidase / aminopeptidase T)	CHR	218337-219419/R	1083	360	ok	ok	-	3.4.11.-
HVO_0243	D4GZI8	ltaE	AA	MET	threonine aldolase	CHR	219536-220561/F	1026	341	ok	ok	-	4.1.2.5
HVO_0244	D4GZI9		TP	TP_CP	transport protein (probable substrate zinc/cadmium/cobalt)	CHR	220622-221566/R	945	314	ok	ok	-
HVO_0245	D4GZJ0		GEN	MIS	MJ0936 family phosphodiesterase	CHR	221699-222217/F	519	172	ok	ok	-	3.1.4.-
HVO_0246	D4GZJ1		REG	ENV	ArsR family transcription regulator	CHR	222424-223386/R	963	320	ok	ok	-
HVO_0247	D4GZJ2		CHY	UNASS	conserved hypothetical protein	CHR	223483-223650/F	168	55	ok	ok	-
HVO_0248	D4GZJ3		TP	TP_CP	transport protein (probable substrate phosphate/sulfate)	CHR	223693-224892/F	1200	399	ok	ok	-
HVO_0249	D4GZJ4		CHY	UNASS	conserved hypothetical protein	CHR	224889-225164/F	276	91	ok	ok	-
HVO_0250	D4GZJ5		GEN	MIS	DUF21/CBS domain protein	CHR	225232-226647/R	1416	471	ok	ok	-
HVO_0251	D4GZJ6	grx2	MIS	MIS	glutaredoxin	CHR	226809-227072/F	264	87	ok	ok	-
HVO_0252	D4GZJ7	bcp2	GEN	MIS	peroxiredoxin domain protein	CHR	227072-227578/F	507	168	ok	ok	-
HVO_0253	D4GZJ8	yrdC	RMT	GIP	L-threonylcarbamoyladenylate synthase	CHR	227672-228271/F	600	199	ok	ok	-	2.7.7.87
HVO_0254	D4GZJ9		GEN	MIS	DUF83 domain protein	CHR	228343-229032/R	690	229	ok	ok	-
HVO_0255	D4GZK0		MIS	MIS	polyamine aminopropyltransferase	CHR	229170-230783/F	1614	537	ok	ok	-	2.5.1.-
HVO_0256	D4GZK1		CHY	UNASS	conserved hypothetical protein	CHR	230787-231071/F	285	94	ok	ok	-
HVO_0257	D4GZK2		CHY	UNASS	conserved hypothetical protein	CHR	231140-231331/R	192	63	ok	ok	-
HVO_0258	D4GZK3		RRR	GIP	XerC/D-like integrase	CHR	231538-232569/R	1032	343	ok	ok	-
HVO_0259	D4GZK4		CHY	UNASS	conserved hypothetical protein	CHR	232566-232742/R	177	58	ok	ok	-
HVO_0259A	L9UF68		CHY	UNASS	conserved hypothetical protein	CHR	233026-233268/R	243	80	ok	ok	-
HVO_0260	D4GZK5		GEN	MIS	homolog to phage PhiH1 repressor protein	CHR	233415-233702/F	288	95	ok	ok	-
HVO_0261	D4GZK6		GEN	MIS	homolog to phage PhiH1 repressor protein	CHR	233714-234040/F	327	108	ok	ok	-
HVO_0262	D4GZK7		CHY	UNASS	conserved hypothetical protein	CHR	234085-234963/F	879	292	ok	ok	-
HVO_0263	D4GZK8		ISH	MIS	ISH3-type transposase ISH51	CHR	235110-236276/R	1167	388	ok	ok	-
HVO_0264	D4GZK9		CHY	UNASS	conserved hypothetical protein	CHR	236333-236932/F	600	199	ok	ok	-
HVO_0264_A	#N/A		CHY	UNASS	conserved hypothetical protein	CHR	236934-237194/R	261	86	ok	ok	-
HVO_0265	D4GZL1		CHY	UNASS	conserved hypothetical protein	CHR	237481-237741/F	261	86	ok	ok	-
HVO_0266	D4GZL2		GEN	MIS	UPF0395 family protein	CHR	237743-237988/F	246	81	ok	ok	-
HVO_0267	D4GZL3		CHY	UNASS	conserved hypothetical protein	CHR	237992-238198/R	207	68	ok	ok	-
HVO_0268	D4GZL4		GEN	MIS	homolog to virus structural protein HGPV1-VP2	CHR	238338-238736/F	399	132	ok	ok	-
HVO_0269	D4GZL5		GEN	MIS	homolog to virus structural protein HGPV1-VP3	CHR	238733-238948/F	216	71	ok	ok	-
HVO_0270	D4GZQ0		CHY	UNASS	conserved hypothetical protein	CHR	238945-239475/F	531	176	ok	ok	-
HVO_0271	D4GZQ1		GEN	MIS	homolog to virus structural protein HRPV1-VP4	CHR	239482-241095/F	1614	537	ok	ok	-
HVO_0272	D4GZQ2		GEN	MIS	homolog to HGPV1-ORF5	CHR	241129-241704/F	576	191	ok	ok	-
HVO_0273	D4GZQ3		GEN	MIS	homolog to HGPV1-ORF6	CHR	241698-242492/F	795	264	ok	ok	-
HVO_0274	D4GZQ4		GEN	MIS	homolog to virus protein HRPV1-VP8	CHR	242489-243640/F	1152	383	ok	ok	-
HVO_0275	D4GSU1		ISH	MIS	ISH5-type transposase ISHvo11	CHR	243876-245228/F	1353	450	ok	ok	-
HVO_0276	D4GQA9		ISH	MIS	ISH5-type transposase ISHvo11	CHR	245331-246683/F	1353	450	ok	ok	-
HVO_0276_A	#N/A		GEN	MIS	homolog to HGPV1-ORF9	CHR	246714-247094/F	381	126	ok	ok	-
HVO_0277	D4GZQ7		CHY	UNASS	conserved hypothetical protein	CHR	247254-247859/F	606	201	ok	ok	-
HVO_0278	D4GQ46		ISH	MIS	ISH18-type transposase ISHvo9	CHR	248186-249184/F	999	332	ok	ok	-
HVO_0279	D4GZQ9		GEN	MIS	homolog to HGPV1-ORF14	CHR	249749-251479/R	1731	576	ok	ok	-
HVO_0280	D4GZR0		CHY	UNASS	conserved hypothetical protein (nonfunctional)	CHR	251621-251728/R	108	35	ok	ok	-
HVO_0280_A	#N/A		GEN	MIS	small CPxCG-related zinc finger protein	CHR	251728-251961/R	234	77	ok	ok	-
HVO_0282	D4GZR2		TP	TP_CP	DASS family transport protein	CHR	252148-254004/R	1857	618	ok	ok	-
HVO_0283	D4GZR3	ashA	MIS	MIS	archaea-specific helicase AshA	CHR	254076-256130/R	2055	684	ok	ok	-	3.6.4.-
HVO_0284	D4GZR4		GEN	MIS	cupin 2 barrel domain protein	CHR	256281-256670/R	390	129	ok	ok	-
HVO_0285	D4GZR5		GEN	MIS	M50 family metalloprotease	CHR	256758-257930/F	1173	390	ok	ok	-	3.4.24.-
HVO_0286	D4GZR6		COM	MET	ADP-ribose pyrophosphatase	CHR	257951-258775/R	825	274	ok	ok	-	3.6.1.13
HVO_0287	D4GZR7		CHY	UNASS	conserved hypothetical protein	CHR	258948-259067/R	120	39	ok	ok	-
HVO_0289	D4GZR8		GEN	MIS	DUF5814 domain protein	CHR	259521-259982/F	462	153	ok	ok	-
HVO_0290	D4GZR9		GEN	MIS	CopG domain protein	CHR	260022-260435/R	414	137	ok	ok	-
HVO_0291	D4GZS0	rpap3	RRR	GIP	rpa-associated protein	CHR	260600-261190/R	591	196	ok	ok	-
HVO_0292	D4GZS1	rpa3	RRR	GIP	replication protein A	CHR	261191-262126/R	936	311	ok	ok	-
HVO_0293	D4GZS2		CHY	UNASS	conserved hypothetical protein	CHR	262298-262579/F	282	93	ok	ok	-
HVO_0294	D4GZS3	manC	CHM	MET	mannose-1-phosphate guanylyltransferase	CHR	262634-263638/F	1005	334	ok	ok	-	2.7.7.13
HVO_0295	D4GZS4		CHY	UNASS	conserved hypothetical protein	CHR	263680-264327/F	648	215	ok	ok	-
HVO_0296	D4GZS5		GEN	MIS	probable oxidoreductase (short-chain dehydrogenase family)	CHR	264341-265126/R	786	261	ok	ok	-	1.1.1.-
HVO_0297	D4GZS6	tfx	GEN	MIS	Tfx-type DNA-binding protein	CHR	265238-265732/R	495	164	ok	ok	-
HVO_0298	D4GZS7		GEN	MIS	TRAM domain protein	CHR	265809-266291/R	483	160	ok	ok	-
HVO_0299	D4GZS8		CHY	UNASS	conserved hypothetical protein	CHR	266382-267068/F	687	228	ok	ok	-
HVO_0300	D4GZS9		GEN	MIS	radical SAM domain protein	CHR	267117-268112/R	996	331	ok	ok	-
HVO_0301	D4GZT0		SIG	ENV	receiver/sensor box histidine kinase	CHR	268220-270109/F	1890	629	ok	ok	-	2.7.13.3
HVO_0302	D4GZT1		GEN	MIS	DUF373 family protein	CHR	270240-271373/F	1134	377	ok	ok	-
HVO_0303	D4GZT2	idsA2	LIP	MET	bifunctional short chain isoprenyl diphosphate synthase	CHR	271412-272254/R	843	280	ok	ok	-	2.5.1.10,2.5.1.29
HVO_0304	D4GZT3	etfA1	EM	MET	electron transfer flavoprotein alpha subunit	CHR	272558-273511/R	954	317	ok	ok	-
HVO_0305	D4GZT4	etfB1	EM	MET	electron transfer flavoprotein beta subunit	CHR	273508-274305/R	798	265	ok	ok	-
HVO_0306	D4GZT5		GEN	MIS	probable transmembrane glycoprotein / HTH domain protein	CHR	274375-275553/R	1179	392	ok	ok	-
HVO_0307	D4GZT6		CHY	UNASS	conserved hypothetical protein	CHR	275700-277091/F	1392	463	ok	ok	-
HVO_0308	D4GZT7		GEN	MIS	DUF1628 domain protein	CHR	277131-277613/F	483	160	ok	ok	-
HVO_0309	D4GZT8	menG	COM	MET	probable demethylmenaquinone methyltransferase	CHR	277680-278303/R	624	207	ok	ok	-	2.1.1.163
HVO_0310	D4GZT9	atpH	EM	MET	A-type ATP synthase subunit H	CHR	278458-278790/F	333	110	ok	ok	-	7.1.2.2
HVO_0311	D4GZU0	atpI	EM	MET	A-type ATP synthase subunit I	CHR	278777-280978/F	2202	733	ok	ok	-	7.1.2.2
HVO_0312	D4GZU1	atpK	EM	MET	A-type ATP synthase subunit K	CHR	281153-281410/F	258	85	ok	ok	-	7.1.2.2
HVO_0313	Q48329	atpE	EM	MET	A-type ATP synthase subunit E	CHR	281432-282016/F	585	194	ok	ok	-	7.1.2.2
HVO_0314	Q48330	atpC	EM	MET	A-type ATP synthase subunit C	CHR	282013-283059/F	1047	348	ok	ok	-	7.1.2.2
HVO_0315	Q48331	atpF	EM	MET	A-type ATP synthase subunit F	CHR	283056-283376/F	321	106	ok	ok	-	7.1.2.2
HVO_0316	Q48332	atpA	EM	MET	A-type ATP synthase subunit A	CHR	283383-285143/F	1761	586	ok	ok	-	7.1.2.2
HVO_0317	Q48333	atpB	EM	MET	A-type ATP synthase subunit B	CHR	285148-286554/F	1407	468	ok	ok	-	7.1.2.2
HVO_0318	D4GZU7		REG	ENV	receiver/sensor/bat box HTH-10 family transcription regulator	CHR	286684-288660/F	1977	658	ok	ok	-
HVO_0319	D4GZU8	atpD1	EM	MET	A-type ATP synthase subunit D	CHR	288859-289566/F	708	235	ok	ok	-	7.1.2.2
HVO_0320	D4GZU9		GEN	MIS	small CPxCG-related zinc finger protein	CHR	289648-290031/F	384	127	ok	ok	-
HVO_0321	D4GZV0	arf1	TL	GIP	peptide chain release factor aRF-1	CHR	290089-291333/R	1245	414	ok	ok	-
HVO_0322	D4GZV1	minD4	GEN	MIS	MinD/ParA domain protein	CHR	291490-293214/F	1725	574	ok	ok	-
HVO_0323	D4GZV2		CHY	UNASS	conserved hypothetical protein	CHR	293254-293391/F	138	45	ok	ok	-
HVO_0324	D4GZV3	argS	TL	GIP	arginine--tRNA ligase	CHR	293437-295200/R	1764	587	ok	ok	-	6.1.1.19
HVO_0325	D4GZV4		GEN	MIS	small CPxCG-related zinc finger protein	CHR	295413-295565/F	153	50	ok	ok	-
HVO_0326	D4GZV5	rbkR, ribK	COM	MET	riboflavin kinase, CTP-dependent / transcription regulator RbkR	CHR	296025-296738/F	714	237	ok	ok	-	2.7.1.161
HVO_0327	D4GZV6	ribB	COM	MET	3,4-dihydroxy-2-butanone 4-phosphate synthase	CHR	296735-297424/F	690	229	ok	ok	-	4.1.99.12
HVO_0328	D4GZV7		GEN	MIS	GalE family epimerase/dehydratase	CHR	297455-298345/R	891	296	ok	ok	-
HVO_0329	D4GZV8	ilvE	AA	MET	branched-chain amino acid aminotransferase	CHR	298435-299373/F	939	312	ok	ok	-	2.6.1.42
HVO_0330	D4GZV9		GEN	MIS	DUF502 family protein	CHR	299452-300096/R	645	214	ok	ok	-
HVO_0331	D4GZW0	fadM1	AA	MET	proline dehydrogenase	CHR	300176-301015/R	840	279	ok	ok	-	1.5.5.2
HVO_0332	D4GZW1	carS	LIP	MET	CDP-2,3-bis-(O-geranylgeranyl)-sn-glycerol synthase	CHR	301142-301684/F	543	180	ok	ok	-	2.7.7.67
HVO_0333	D4GZW2	pyrE2	NUM	MET	orotate phosphoribosyltransferase	CHR	301751-302281/F	531	176	ok	ok	-	2.4.2.10
HVO_0334	D4GZW3	apt2	NUM	MET	purine phosphoribosyltransferase (adenine phosphoribosyltransferase, xanthine-guanine phosphoribosyltransferase)	CHR	302356-303069/F	714	237	ok	ok	-	2.4.2.-
HVO_0335	D4GZW4	uraA3	TP	TP_CP	xanthine/uracil permease family transport protein	CHR	303256-304668/F	1413	470	ok	ok	-
HVO_0336	D4GZW5		CHY	UNASS	conserved hypothetical protein (nonfunctional)	CHR	304760-304852/F	93	30	ok	ok	-
	#N/A			#N/A			304852-306147/F	1296	431
HVO_0337	D4GZW6	grx1	MIS	MIS	glutaredoxin	CHR	306250-306504/F	255	84	ok	ok	-
HVO_0338	D4GZW7		REG	ENV	cro/C1 family transcription regulator	CHR	306563-307537/R	975	324	ok	ok	-
HVO_0339	D4GZW8	tiaS	RMT	GIP	tRNA(Ile2) 2-agmatinylcytidine synthetase TiaS	CHR	307680-308948/F	1269	422	ok	ok	-	6.3.4.22
HVO_0340	D4GZW9		CHY	UNASS	conserved hypothetical protein	CHR	308973-309416/R	444	147	ok	ok	-
HVO_0341	D4GZX0		GEN	MIS	DUF87 domain protein	CHR	309492-310541/F	1050	349	ok	ok	-
HVO_0342	D4GZX1	crcB1	TP	TP_CP	putative fluoride ion transport protein CrcB	CHR	310562-310897/F	336	111	ok	ok	-
HVO_0343	D4GZX2	crcB2	TP	TP_CP	putative fluoride ion transport protein CrcB	CHR	310894-311250/F	357	118	ok	ok	-
HVO_0346	D4GZX3	rpo5, rpoH	TC	GIP	DNA-directed RNA polymerase subunit Rpo5	CHR	312095-312322/F	228	75	ok	ok	-	2.7.7.6
HVO_0347	D4GZX4	rpo2n, rpoB2	TC	GIP	DNA-directed RNA polymerase subunit Rpo2N	CHR	312319-313884/F	1566	521	ok	ok	-	2.7.7.6
HVO_0348	D4GZX5	rpo2c, rpoB1	TC	GIP	DNA-directed RNA polymerase subunit Rpo2C	CHR	313886-315715/F	1830	609	ok	ok	-	2.7.7.6
HVO_0349	D4GZX6	rpo1n, rpoA1	TC	GIP	DNA-directed RNA polymerase subunit Rpo1N	CHR	315722-318652/F	2931	976	ok	ok	-	2.7.7.6
HVO_0350	D4GZX7	rpo1c, rpoA2	TC	GIP	DNA-directed RNA polymerase subunit Rpo1C	CHR	318645-319904/F	1260	419	ok	ok	-	2.7.7.6
HVO_0351	D4GZX8	nusA	TC	GIP	transcription elongation factor NusA	CHR	319907-320326/F	420	139	ok	ok	-
HVO_0352	D4GZX9	mscS6	TP	TP_CP	mechanosensitive channel protein MscS	CHR	320381-321157/F	777	258	ok	ok	-
HVO_0353	D4GZY0	rps12	TL	GIP	30S ribosomal protein S12	CHR	321385-321813/F	429	142	ok	ok	-
HVO_0354	D4GZY1	rps7	TL	GIP	30S ribosomal protein S7	CHR	321816-322430/F	615	204	ok	ok	-
HVO_0355	D4GZY2		GEN	MIS	DUF5781 domain protein	CHR	322539-323294/R	756	251	ok	ok	-
HVO_0356	D4GZY3	tef2	TL	GIP	translation elongation factor aEF-2	CHR	323485-325668/F	2184	727	ok	ok	-
HVO_0356A	#N/A		CHY	UNASS	conserved hypothetical protein	CHR	325862-325969/F	108	35	ok	ok	-
HVO_0357	D4GZY4		GEN	MIS	ACT domain protein	CHR	325966-326535/F	570	189	ok	ok	-
HVO_0358	D4GZY5	hom1	AA	MET	homoserine dehydrogenase	CHR	326532-327485/F	954	317	ok	ok	-	1.1.1.3
HVO_0359	D4GZY6	tef1a1	TL	GIP	translation elongation factor aEF-1 alpha / peptide chain release factor aRF-3	CHR	327676-328941/F	1266	421	ok	ok	-
HVO_0360	D4GZY7	rps10a	TL	GIP	30S ribosomal protein S10a	CHR	328944-329252/F	309	102	ok	ok	-
HVO_0362	D4GZY8		GEN	MIS	SWIM zinc finger domain protein	CHR	329856-330458/F	603	200	ok	ok	-
HVO_0363	D4GZZ0		CHY	UNASS	conserved hypothetical protein	CHR	331092-331232/R	141	46	ok	ok	-
HVO_0364	D4GZY9		CHY	UNASS	conserved hypothetical protein	CHR	330643-331095/F	453	150	ok	ok	-
HVO_0365	D4GZZ1		CHY	UNASS	conserved hypothetical protein	CHR	331222-331422/R	201	66	ok	ok	-
HVO_0366	D4GZZ2		CHY	UNASS	conserved hypothetical protein	CHR	331415-331801/R	387	128	ok	ok	-
HVO_0367	D4GZZ3		CHY	UNASS	conserved hypothetical protein	CHR	331803-332225/R	423	140	ok	ok	-
HVO_0368	D4GZZ4		CHY	UNASS	conserved hypothetical protein	CHR	332222-332788/R	567	188	ok	ok	-
HVO_0369	D4GZZ5		HY	UNASS	hypothetical protein	CHR	332788-332943/R	156	51	ok	ok	-
HVO_0370	D4GZZ6		CHY	UNASS	conserved hypothetical protein	CHR	332943-333431/R	489	162	ok	ok	-
HVO_0371	D4GZZ7		CHY	UNASS	conserved hypothetical protein	CHR	333431-333871/R	441	146	ok	ok	-
HVO_0372	D4GZZ8		CHY	UNASS	conserved hypothetical protein	CHR	333882-334388/R	507	168	ok	ok	-
HVO_0373	D4GZZ9		CHY	UNASS	conserved hypothetical protein	CHR	334392-334589/R	198	65	ok	ok	-
HVO_0374	D4H000		CHY	UNASS	conserved hypothetical protein	CHR	334719-334901/F	183	60	ok	ok	-
HVO_0375	D4H001		GEN	MIS	small CPxCG-related zinc finger protein	CHR	334898-335359/F	462	153	ok	ok	-
HVO_0376	D4H002		CHY	UNASS	conserved hypothetical protein	CHR	335352-335792/F	441	146	ok	ok	-
HVO_0377	D4H003		CHY	UNASS	conserved hypothetical protein	CHR	335789-336409/F	621	206	ok	ok	-
HVO_0378	D4H004		CHY	UNASS	conserved hypothetical protein	CHR	336406-336630/F	225	74	ok	ok	-
HVO_0379	D4H005		GEN	MIS	integrase family protein	CHR	337199-337783/F	585	194	ok	ok	-
HVO_0379C	#N/A		CHY	UNASS	conserved hypothetical protein	CHR	337799-338116/R	318	105	ok	ok	-
HVO_0379_A	#N/A		CHY	UNASS	conserved hypothetical protein	CHR	338106-338621/R	516	171	ok	ok	-
HVO_0379_B	#N/A		CHY	UNASS	conserved hypothetical protein	CHR	338611-339210/R	600	199	ok	ok	-
HVO_0380	D4H006		CHY	UNASS	conserved hypothetical protein	CHR	339578-339793/R	216	71	ok	ok	-
HVO_0381	D4H007		GEN	MIS	CopG domain protein	CHR	339904-340089/F	186	61	ok	ok	-
HVO_0382	D4H008		CHY	UNASS	conserved hypothetical protein	CHR	340199-340432/F	234	77	ok	ok	-
HVO_0383	D4H009		GEN	MIS	HTH domain protein	CHR	340429-340620/F	192	63	ok	ok	-
HVO_0384	D4H010		CHY	UNASS	conserved hypothetical protein	CHR	340617-340787/F	171	56	ok	ok	-
HVO_0385	D4H011		RRR	GIP	XerC/D-like integrase	CHR	340784-341785/F	1002	333	ok	ok	-
HVO_0385_A	#N/A		CHY	UNASS	conserved hypothetical protein	CHR	342265-342510/R	246	81	ok	ok	-
HVO_0386	D4H012		CHY	UNASS	conserved hypothetical protein	CHR	342850-343224/F	375	124	ok	ok	-
HVO_0387	D4H013		CHY	UNASS	conserved hypothetical protein	CHR	343321-343560/F	240	79	ok	ok	-
HVO_0388	D4H014	rnr, vacB	MIS	MIS	ribonuclease R	CHR	343699-345018/R	1320	439	ok	ok	-	3.1.13.1
HVO_0389	D4H015		GEN	MIS	small CPxCG-related zinc finger protein	CHR	345139-345441/R	303	100	ok	ok	-
HVO_0390	D4H016		GEN	MIS	PUA domain protein	CHR	345603-346082/F	480	159	ok	ok	-
HVO_0391	D4H017		GEN	MIS	DUF1028 family protein	CHR	346125-346805/R	681	226	ok	ok	-
HVO_0392	D4H018	sepF	MIS	MIS	cell division protein SepF	CHR	347026-347382/F	357	118	ok	ok	-
HVO_0393	D4H019	uvrA	RRR	GIP	UvrABC system protein A	CHR	347502-350453/F	2952	983	ok	ok	-
HVO_0394	D4H020		CHY	UNASS	conserved hypothetical protein	CHR	350591-351007/F	417	138	ok	ok	-
HVO_0394A	-		CHY	UNASS	conserved hypothetical protein (nonfunctional)	CHR	351042-351107/R	66	21	ok	ok	-
HVO_0395	D4H021		GEN	MIS	WD40/YVTN domain protein	CHR	351178-352194/F	1017	338	ok	ok	-
HVO_0396	D4H022		GEN	MIS	FAD-dependent oxidoreductase (homolog to geranylgeranyl reductase)	CHR	352270-353352/F	1083	360	ok	ok	-
HVO_0397	D4H023		GEN	MIS	homolog to glycine cleavage system protein T	CHR	353383-354480/R	1098	365	ok	ok	-
HVO_0398	D4H024		GEN	MIS	DUF6432 domain protein	CHR	354646-354945/R	300	99	ok	ok	-
HVO_0399	D4H025		CHY	UNASS	conserved hypothetical protein	CHR	355050-356090/F	1041	346	ok	ok	-
HVO_0400	D4H026		GEN	MIS	DUF5611 domain protein	CHR	356161-356541/F	381	126	ok	ok	-
HVO_0401	D4H027		GEN	MIS	UspA domain protein	CHR	356734-357192/F	459	152	ok	ok	-
HVO_0402	D4H028		GEN	MIS	DUF124 family protein	CHR	357270-357947/F	678	225	ok	ok	-
HVO_0403	D4H029	glcK	CIM	MET	glucokinase	CHR	358032-359000/F	969	322	ok	ok	-	2.7.1.2
HVO_0404	#N/A		-	#N/A	spurious ORF	CHR	359118-359231/R	114	37	del		-
HVO_0405	D4H031		GEN	MIS	NifU C-terminal domain protein	CHR	359447-361420/F	1974	657	ok	ok	-
HVO_0406	D4GRU7	aubA	MIS	MIS	probable ribonuclease FAU-1	CHR	361646-363052/R	1407	468	ok	ok	-	3.1.26.-
HVO_0407	D4GRU8		CHY	UNASS	conserved hypothetical protein	CHR	363049-363423/R	375	124	ok	ok	-
HVO_0408	D4GRU9		GEN	MIS	PrsW family protein	CHR	363561-364598/F	1038	345	ok	ok	-
HVO_0409	D4GRV0	ribE	COM	MET	riboflavin synthase	CHR	364649-365260/R	612	203	ok	ok	-	2.5.1.9
HVO_0410	#N/A		-	#N/A	spurious ORF	CHR	365292-365756/R	465	154	del		-
HVO_0410_A	#N/A		GEN	MIS	DUF502 family protein (nonfunctional)	CHR	365370-365735/F	366	121	ok	ok	-
	#N/A			#N/A			365725-365955/F	231	76
HVO_0412	D4GRV3		TP	TP_CP	DASS family transport protein (nonfunctional)	CHR	366622-367695/R	1074	357	ok	ok	-
	#N/A			#N/A			365957-366628/R	672	223
HVO_0413	D4GRV4		CHY	UNASS	conserved hypothetical protein	CHR	367843-368085/F	243	80	ok	ok	-
HVO_0414	D4GRV5		GEN	MIS	peptidase M24 family protein	CHR	368086-369234/R	1149	382	ok	ok	-
HVO_0415	D4GRV6	uvrD	RRR	GIP	repair helicase UvrD	CHR	369241-371091/R	1851	616	ok	ok	-	3.6.4.12
HVO_0416	D4GRV7		GEN	MIS	small CPxCG-related zinc finger protein	CHR	371250-371426/R	177	58	ok	ok	-
HVO_0417	D4GRV8	cxp	MIS	MIS	metal-dependent carboxypeptidase	CHR	371518-373026/R	1509	502	ok	ok	-	3.4.17.19
HVO_0418	D4GRV9		GEN	MIS	homing endonuclease domain protein	CHR	373221-374717/R	1497	498	ok	ok	-
HVO_0419	D4GRW0		GEN	MIS	M20 family amidohydrolase (homolog to succinyl-diaminopimelate desuccinylase)	CHR	374824-375918/R	1095	364	ok	ok	-
HVO_0420	D4GRW1	mpcT, htr14	SIG	ENV	transducer protein MpcT	CHR	376085-377716/F	1632	543	ok	ok	-
HVO_0421	D4GRW2		GEN	MIS	arNOG04375 family protein (homolog to PilT-type ATPase)	CHR	377834-379714/F	1881	626	ok	ok	-
HVO_0422	D4GRW3		REG	ENV	NP_1176A family transcription regulator	CHR	379829-380122/R	294	97	ok	ok	-
HVO_0423	D4GRW4		GEN	MIS	DUF5782 domain protein	CHR	380247-380561/F	315	104	ok	ok	-
HVO_0424	D4GRW5		TL	GIP	ABCE1 family ribosome recycling factor	CHR	380564-382378/F	1815	604	ok	ok	-
HVO_0425	D4GRW6		GEN	MIS	glyoxalase domain protein (homolog to catechol-2,3-dioxygenase)	CHR	382515-383456/F	942	313	ok	ok	-
HVO_0426	D4GRW7		GEN	MIS	UPF0098 family protein	CHR	383511-383993/F	483	160	ok	ok	-
HVO_0427	D4GRW8	rtcA	MIS	MIS	RNA 3'-terminal phosphate cyclase	CHR	384018-385076/R	1059	352	ok	ok	-	6.5.1.4
HVO_0428	D4GRW9		GEN	MIS	UspA domain protein	CHR	385077-385526/R	450	149	ok	ok	-
HVO_0429	D4GRX0	amzA	MIS	MIS	archaemetzincin	CHR	385608-386129/R	522	173	ok	ok	-	3.4.-.-
HVO_0430	D4GRX1		GEN	MIS	UPF0146 family protein	CHR	386169-386621/F	453	150	ok	ok	-
HVO_0431	D4GRX2		GEN	MIS	HAD superfamily hydrolase	CHR	386653-387507/F	855	284	ok	ok	-
HVO_0432	D4GRX3		CHY	UNASS	conserved hypothetical protein	CHR	387557-387772/F	216	71	ok	ok	-
HVO_0433	D4GRX4	npdG	MIS	MIS	F420H2:NADP oxidoreductase	CHR	387864-388532/F	669	222	ok	ok	-	1.5.1.40
HVO_0434	D4GRX5		TP	TP_CP	major facilitator superfamily transport protein	CHR	388563-389816/R	1254	417	ok	ok	-
HVO_0435	D4GRX6	hisE	AA	MET	phosphoribosyl-ATP pyrophosphatase	CHR	390051-390353/R	303	100	ok	ok	-	3.6.1.31
HVO_0436	D4GRX7	pdxT	COM	MET	pyridoxal 5'-phosphate synthase subunit PdxT	CHR	390432-391040/R	609	202	ok	ok	-	4.3.3.6
HVO_0437	D4GRX8	secG, sec61b	SEC	TP_CP	protein translocase subunit SecG	CHR	391096-391260/R	165	54	ok	ok	-
HVO_0438	D4GRX9	trxA1	EM	MET	thioredoxin	CHR	391499-391768/F	270	89	ok	ok	-
HVO_0439	D4GRY0	rpl40e	TL	GIP	50S ribosomal protein L40e	CHR	391882-392028/F	147	48	ok	ok	-
HVO_0440	D4GRY1		CHY	UNASS	conserved hypothetical protein	CHR	392044-392424/R	381	126	ok	ok	-
HVO_0441	D4GRY2		GEN	MIS	beta-lactamase domain protein	CHR	392426-393052/R	627	208	ok	ok	-
HVO_0442	D4GRY3		GEN	MIS	DUF5786 domain protein	CHR	393182-393352/F	171	56	ok	ok	-
HVO_0443	D4GRY4		GEN	MIS	UPF0215 family protein	CHR	393349-393960/F	612	203	ok	ok	-
HVO_0444	D4GRY5	udg3	RRR	GIP	uracil-DNA glycosylase	CHR	393985-394581/F	597	198	ok	ok	-	3.2.2.27
HVO_0445	D4GRY6	phnE1	TP	TP_CP	ABC-type transport system permease protein (probable substrate phosphate/phosphonate)	CHR	394719-395684/R	966	321	ok	ok	-
HVO_0446	D4GRY7	phnC1	TP	TP_CP	ABC-type transport system ATP-binding protein (probable substrate phosphate/phosphonate)	CHR	395674-396477/R	804	267	ok	ok	-
HVO_0447	D4GRY8	phnD1	TP	TP_CP	ABC-type transport system periplasmic substrate-binding protein (probable substrate phosphate/phosphonate)	CHR	396573-397619/R	1047	348	ok	ok	-
HVO_0448	D4GRY9	hisH	AA	MET	imidazole glycerol-phosphate synthase subunit HisH	CHR	397884-398543/F	660	219	ok	ok	-	4.3.2.10
HVO_0449	D4GRZ0	pheA	AA	MET	prephenate dehydratase	CHR	398598-399404/F	807	268	ok	ok	-	4.2.1.51
HVO_0450	D4GRZ1	hsp20A	CHP	GIP	Hsp20-type molecular chaperone	CHR	399548-399955/F	408	135	ok	ok	-
HVO_0451	D4GRZ2	hsp20B	CHP	GIP	Hsp20-type molecular chaperone	CHR	400072-400515/F	444	147	ok	ok	-
HVO_0452	D4GRZ3	leuS	TL	GIP	leucine--tRNA ligase	CHR	400730-403606/F	2877	958	ok	ok	-	6.1.1.4
HVO_0453	D4GRZ4		CHY	UNASS	conserved hypothetical protein	CHR	403730-403948/F	219	72	ok	ok	-
HVO_0454	D4GRZ5	ala	AA	MET	alanine dehydrogenase	CHR	404006-405001/R	996	331	ok	ok	-	1.4.1.1
HVO_0455	O30560	ths2, cct2	CHP	GIP	thermosome subunit 2	CHR	405300-406973/R	1674	557	ok	ok	-
HVO_0456	D4GRZ7		CHY	UNASS	conserved hypothetical protein	CHR	407159-407551/R	393	130	ok	ok	-
HVO_0457	D4GRZ8		CHY	UNASS	conserved hypothetical protein	CHR	407615-407797/R	183	60	ok	ok	-
HVO_0458A	L9UM12		CHY	UNASS	conserved hypothetical protein	CHR	408453-408659/R	207	68	ok	ok	-
HVO_0459	D4GRZ9	ridA1	MIS	MIS	enamine/imine deaminase	CHR	408661-409047/R	387	128	ok	ok	-	3.5.99.10
HVO_0460	D4GS00		CHY	UNASS	conserved hypothetical protein	CHR	409132-409338/R	207	68	ok	ok	-
HVO_0461	D4GS01	cydB	EM	MET	cytochrome bd ubiquinol oxidase subunit II	CHR	409378-410376/R	999	332	ok	ok	-	7.1.1.7
HVO_0462	D4GS02	cydA	EM	MET	cytochrome bd ubiquinol oxidase subunit I	CHR	410369-411793/R	1425	474	ok	ok	-	7.1.1.7
HVO_0463	#N/A		-	#N/A	spurious ORF	CHR	411856-412164/R	309	102	del		-
HVO_0463_A	#N/A		CHY	UNASS	conserved hypothetical protein	CHR	412138-412344/F	207	68	ok	ok	-
HVO_0464	D4GS04	ilvA1	AA	MET	threonine ammonia-lyase	CHR	412389-413600/R	1212	403	ok	ok	-	4.3.1.19
HVO_0465	D4GS05		GEN	MIS	MATE efflux family protein	CHR	413956-415347/F	1392	463	ok	ok	-
HVO_0466	D4GS06	citZ	CIM	MET	citrate synthase	CHR	415459-416598/R	1140	379	ok	ok	-	2.3.3.16
HVO_0467	D4GS07	pchB	GEN	MIS	PhoU/TrkA-C domain protein	CHR	416899-418107/F	1209	402	ok	ok	-
HVO_0468	D4GS08		CHY	UNASS	conserved hypothetical protein	CHR	418158-418448/R	291	96	ok	ok	-
HVO_0469	D4GS09		GEN	MIS	AstE domain protein	CHR	418546-419502/F	957	318	ok	ok	-
HVO_0470	D4GS10	thrC1	AA	MET	threonine synthase	CHR	419599-420702/F	1104	367	ok	ok	-	4.2.3.1
HVO_0471	D4GS11		CHY	UNASS	conserved hypothetical protein	CHR	420720-422078/R	1359	452	ok	ok	-
HVO_0472	D4GS12		GEN	MIS	DUF2892 family protein	CHR	422204-422479/R	276	91	ok	ok	-
HVO_0473	D4GS13		CHY	UNASS	conserved hypothetical protein	CHR	422618-422818/F	201	66	ok	ok	-
HVO_0474	D4GS14	pimT	MIS	MIS	protein-L-isoaspartate O-methyltransferase	CHR	422870-423604/R	735	244	ok	ok	-	2.1.1.77
HVO_0475	D4GS15		GEN	MIS	probable S-adenosylmethionine-dependent methyltransferase	CHR	423626-424564/R	939	312	ok	ok	-	2.1.1.-
HVO_0476	D4GS16		GEN	MIS	UCP015877 family protein	CHR	424661-425317/R	657	218	ok	ok	-
HVO_0477	D4GS17	pepB3	GEN	MIS	aminopeptidase (homolog to leucyl aminopeptidase / aminopeptidase T)	CHR	425456-426415/R	960	319	ok	ok	-	3.4.11.-
HVO_0478	D4GS18	gap1	CIM	MET	glyceraldehyde-3-phosphate dehydrogenase (NAD(P)) (phosphorylating)	CHR	426605-427672/F	1068	355	ok	ok	-	1.2.1.59
HVO_0479	D4GS19		GEN	MIS	MJ0936 family phosphodiesterase	CHR	427742-428230/R	489	162	ok	ok	-	3.1.4.-
HVO_0479A	L9UP26		CHY	UNASS	conserved hypothetical protein	CHR	428338-428637/F	300	99	ok	ok	-
HVO_0480	D4GS20	pgk	CIM	MET	phosphoglycerate kinase	CHR	428646-429851/R	1206	401	ok	ok	-	2.7.2.3
HVO_0481	D4GS21	gap2	CIM	MET	glyceraldehyde-3-phosphate dehydrogenase (NAD) (phosphorylating)	CHR	429927-430979/R	1053	350	ok	ok	-	1.2.1.12
HVO_0482	D4GS22	hsp20C	CHP	GIP	Hsp20-type molecular chaperone	CHR	431247-431609/F	363	120	ok	ok	-
HVO_0483	D4GS23		GEN	MIS	ATP-grasp fold protein	CHR	431634-432506/R	873	290	ok	ok	-
HVO_0484	D4GS24	rpl16	TL	GIP	50S ribosomal protein L16	CHR	432592-433122/R	531	176	ok	ok	-
HVO_0485	D4GS25	guaAa3	GEN	MIS	glutamine amidotransferase (homolog to GMP synthase subunit A)	CHR	433283-433930/F	648	215	ok	ok	-
HVO_0486	D4GS26	nucS	MIS	MIS	endonuclease NucS	CHR	433931-434725/R	795	264	ok	ok	-	3.1.-.-
HVO_0487	D4GS27		GEN	MIS	FMN-binding domain protein	CHR	434848-435303/F	456	151	ok	ok	-
HVO_0488	D4GS28		GEN	MIS	HTH domain protein	CHR	435432-435830/F	399	132	ok	ok	-
HVO_0489	D4GS29		GEN	MIS	small CPxCG-related zinc finger protein	CHR	435901-436059/F	159	52	ok	ok	-
HVO_0490	D4GS30		GEN	MIS	small CPxCG-related zinc finger protein	CHR	436184-436330/F	147	48	ok	ok	-
HVO_0491	D4GS31		GEN	MIS	FMN-binding domain protein	CHR	436448-436909/F	462	153	ok	ok	-
HVO_0492	D4GS32	boa1	REG	ENV	HTH-10 family transcription regulator	CHR	437012-437659/F	648	215	ok	ok	-
HVO_0493	D4GS33		GEN	MIS	HTH domain protein	CHR	437774-438166/F	393	130	ok	ok	-
HVO_0494	D4GS34		CHY	UNASS	conserved hypothetical protein	CHR	438284-439078/F	795	264	ok	ok	-
HVO_0496	D4GS35		GEN	MIS	DUF2270 family protein	CHR	439362-440087/R	726	241	ok	ok	-
HVO_0497	D4GS36	cspA1	MIS	MIS	cold shock protein	CHR	440257-440451/R	195	64	ok	ok	-
HVO_0498	D4GS37	cspA2, cmi9	MIS	MIS	cold shock protein	CHR	440611-440805/R	195	64	ok	ok	-
HVO_0500	D4GS38		CHY	UNASS	conserved hypothetical protein	CHR	441371-442039/R	669	222	ok	ok	-
HVO_0501	D4GS39		GEN	MIS	VanZ family protein	CHR	442085-442483/R	399	132	ok	ok	-
HVO_0502	D4GS40		CHY	UNASS	conserved hypothetical protein	CHR	442587-442790/F	204	67	ok	ok	-
HVO_0504	D4GS41		GEN	MIS	DUF192 family protein	CHR	443185-443682/F	498	165	ok	ok	-
HVO_0505	D4GS42		CHY	UNASS	conserved hypothetical protein	CHR	443723-443992/F	270	89	ok	ok	-
HVO_0506	D4GS43		TP	TP_CP	ABC-type transport system ATP-binding/permease protein	CHR	444097-446034/F	1938	645	ok	ok	-
HVO_0507	D4GS44	cre1	GEN	MIS	creatininase domain protein	CHR	446078-446800/F	723	240	ok	ok	-
HVO_0508	D4GS45		GEN	MIS	DUF5790 domain protein	CHR	446839-447285/R	447	148	ok	ok	-
HVO_0509	D4GS46		GEN	MIS	NUDIX family hydrolase	CHR	447374-447841/R	468	155	ok	ok	-
HVO_0510	D4GS47	mptD	COM	MET	dihydroneopterin aldolase, archaeal-type	CHR	447838-448179/R	342	113	ok	ok	-	4.1.2.25
HVO_0511	D4GS48	azf	CIM	MET	glucose-6-phosphate 1-dehydrogenase (NAD)	CHR	448281-449069/F	789	262	ok	ok	-	1.1.1.388
HVO_0512	D4GS49		CHY	UNASS	conserved hypothetical protein	CHR	449134-449559/R	426	141	ok	ok	-
HVO_0513	D4GS50		REG	ENV	HTH-10 family transcription regulator	CHR	449668-450342/F	675	224	ok	ok	-
HVO_0514	D4GS51		GEN	MIS	DUF309 family protein	CHR	450349-450960/R	612	203	ok	ok	-
HVO_0515	D4GS52		GEN	MIS	small CPxCG-related zinc finger protein	CHR	451105-451329/F	225	74	ok	ok	-
HVO_0516	D4GS53		GEN	MIS	SGNH-type esterase (homolog to rhamnogalacturonan acetylesterase)	CHR	451494-452177/F	684	227	ok	ok	-	3.1.1.-
HVO_0518	D4GS54		CHY	UNASS	conserved hypothetical protein	CHR	452571-453080/F	510	169	ok	ok	-
HVO_0519	D4GS55	rpa2	RRR	GIP	replication protein A	CHR	453269-454720/F	1452	483	ok	ok	-
HVO_0520	D4GS56	hstA	CP	TP_CP	archaeal histone	CHR	454913-455344/F	432	143	ok	ok	-
HVO_0521	D4GS58	cca	RMT	GIP	tRNA adenylyltransferase, CCA-adding	CHR	456336-457715/R	1380	459	ok	ok	-	2.7.7.72
HVO_0522	D4GS57	hda1, hdal	CP	TP_CP	HdaI-type histone deacetylase	CHR	455344-456357/F	1014	337	ok	ok	-
HVO_0525	D4GS59		CHY	UNASS	conserved hypothetical protein (nonfunctional)	CHR	458267-458368/F	102	33	ok	ok	-
HVO_0526	D4GS60		GEN	MIS	homolog to plasmid pHK2 ORF1 (nonfunctional)	CHR	458359-458583/F	225	74	ok	fpf	-
	#N/A			#N/A			458584-459087/F	504	167
HVO_0527	D4GS61		CHY	UNASS	conserved hypothetical protein (nonfunctional)	CHR	459356-459949/R	594	197	ok	ok	-
	#N/A			#N/A			459084-459356/R	273	90
HVO_0528	D4GS62		ISH	MIS	ISH3-type transposase ISH51	CHR	460194-461360/R	1167	388	ok	ok	-
HVO_0529	#N/A		-	#N/A	spurious ORF	CHR	461385-461570/R	186	61	del		-
HVO_0529_A	#N/A		GEN	MIS	homolog to pHK2-ORF2	CHR	461409-461756/F	348	115	ok	ok	-
HVO_0530	D4GS63	tsgA1	TP	TP_CP	ABC-type transport system periplasmic substrate-binding protein (probable substrate sugar)	CHR	461838-463211/F	1374	457	ok	ok	-
HVO_0531	D4GS64	tsgB1	TP	TP_CP	ABC-type transport system permease protein (probable substrate sugar)	CHR	463222-464286/F	1065	354	ok	ok	-
HVO_0532	D4GS65	tsgC1	TP	TP_CP	ABC-type transport system permease protein (probable substrate sugar)	CHR	464283-465227/F	945	314	ok	ok	-
HVO_0533	#N/A		-	#N/A	spurious ORF	CHR	465224-465361/F	138	45	del		-
HVO_0534	D4GS66	tsgD1	TP	TP_CP	ABC-type transport system ATP-binding protein (probable substrate sugar)	CHR	465348-466499/F	1152	383	ok	ok	-
HVO_0535	D4GS67		GEN	MIS	DUF4013 family protein	CHR	466545-467234/R	690	229	ok	ok	-
HVO_0536	D4GS68	dpsA1	MIS	MIS	ferritin DpsA	CHR	467702-468232/F	531	176	ok	ok	-
HVO_0537	D4GS69		CHY	UNASS	conserved hypothetical protein	CHR	468354-468521/R	168	55	ok	ok	-
HVO_0538	D4GS70	idr2	REG	ENV	SirR/DtxR family transcription regulator Idr2	CHR	468630-469064/R	435	144	ok	ok	-
HVO_0539	D4GS71		CHY	UNASS	conserved hypothetical protein	CHR	469061-469891/R	831	276	ok	ok	-
HVO_0540	D4GS72		GEN	MIS	DUF6069 domain protein	CHR	470089-470577/R	489	162	ok	ok	-
HVO_0541	D4GS73	citB2, acnA	CIM	MET	aconitate hydratase	CHR	470736-473552/R	2817	938	ok	ok	-	4.2.1.3
HVO_0542	D4GS74		CHY	UNASS	conserved hypothetical protein	CHR	473683-474102/R	420	139	ok	ok	-
HVO_0543	D4GS75	trxA8	EM	MET	thioredoxin	CHR	474201-474461/R	261	86	ok	ok	-
HVO_0544	D4GS76		TP	TP_CP	major facilitator superfamily transport protein	CHR	474717-476132/F	1416	471	ok	ok	-
HVO_0545	D4GS77		GEN	MIS	HTH domain protein	CHR	476452-476949/F	498	165	ok	ok	-
HVO_0546	D4GSE3		GEN	MIS	small CPxCG-related zinc finger protein	CHR	477060-477224/F	165	54	ok	ok	-
HVO_0547	D4GSE4		GEN	MIS	DUF6663 domain protein	CHR	477273-477917/R	645	214	ok	ok	-
HVO_0548	D4GSE5	nhaC1	TP	TP_CP	probable NhaC-type sodium/proton antiporter	CHR	478045-479526/R	1482	493	ok	ok	-
HVO_0549	D4GSE6	kdgK1	CIM	MET	2-keto-3-deoxygluconate kinase / 2-keto-3-deoxygalactonate kinase	CHR	479663-480625/R	963	320	ok	ok	-	2.7.1.178
HVO_0550	D4GSE7		CHY	UNASS	conserved hypothetical protein	CHR	480714-481016/R	303	100	ok	ok	-
HVO_0551	D4GSE8	mutLb	RRR	GIP	DNA mismatch repair protein MutL	CHR	481150-483357/R	2208	735	ok	ok	-
HVO_0552	D4GSE9	mutS1b	RRR	GIP	DNA mismatch repair protein MutS	CHR	483354-486128/R	2775	924	ok	ok	-
HVO_0553	D4GSF0	basB	SIG	ENV	chemotactic signal transduction system periplasmic substrate-binding protein BasB	CHR	486347-487591/F	1245	414	ok	ok	-
HVO_0554	D4GSF1	basT, htr3	SIG	ENV	transducer protein BasT	CHR	487588-490083/F	2496	831	ok	ok	-
HVO_0555	D4GSF2	htr15a	SIG	ENV	transducer protein Htr15	CHR	490290-491960/F	1671	556	ok	ok	-
HVO_0556	-		ISH	MIS	ISH18-type transposase ISHvo10 (nonfunctional)	CHR	492257-492727/F	471	156	ok	ok	-
	#N/A			#N/A			492728-493255/F	528	175
HVO_0558	D4GSF3	ubaA, moeB	CP	TP_CP	SAMP-activating enzyme E1	CHR	493539-494351/R	813	270	ok	ok	-	2.7.7.100
HVO_0559	D4GSF4	glpE, ubaB	MIS	MIS	thiosulfate sulfurtransferase GlpE	CHR	494488-494841/F	354	117	ok	ok	-	2.8.1.1
HVO_0560	D4GSF5		CHY	UNASS	conserved hypothetical protein	CHR	494928-495119/R	192	63	ok	ok	-
HVO_0561	D4GSF6	rpl15e	TL	GIP	50S ribosomal protein L15e	CHR	495226-495816/R	591	196	ok	ok	-
HVO_0562	D4GSF7	malG	TP	TP_CP	ABC-type transport system permease protein (probable substrate maltose)	CHR	496045-497121/R	1077	358	ok	ok	-
HVO_0563	D4GSF8	malF	TP	TP_CP	ABC-type transport system permease protein (probable substrate maltose)	CHR	497118-498053/R	936	311	ok	ok	-
HVO_0564	D4GSF9	malE	TP	TP_CP	ABC-type transport system periplasmic substrate-binding protein (probable substrate maltose)	CHR	498059-499357/R	1299	432	ok	ok	-
HVO_0565	D4GSG0	malK	TP	TP_CP	ABC-type transport system ATP-binding protein (probable substrate maltose)	CHR	499582-500721/F	1140	379	ok	ok	-
HVO_0566	D4GSG1		GEN	MIS	glycoside transferase domain protein	CHR	500782-502788/R	2007	668	ok	ok	-
HVO_0567	D4GSG2	malA1, amyA1	CHM	MET	alpha-amylase MalA	CHR	502893-505076/F	2184	727	ok	ok	-	3.2.1.1
HVO_0568	D4GSG3		REG	ENV	TrmB family transcription regulator	CHR	505103-506152/F	1050	349	ok	ok	-
HVO_0569	D4GSG4	rio2, pkn1	MIS	MIS	RIO-type serine/threonine protein kinase Rio2	CHR	506363-507274/R	912	303	ok	ok	-	2.7.11.1
HVO_0570	D4GSG5		SIG	ENV	histidine kinase	CHR	507810-508865/R	1056	351	ok	ok	-	2.7.13.3
HVO_0571	D4GSG6		GEN	MIS	glyoxalase domain protein	CHR	508914-509564/R	651	216	ok	ok	-
HVO_0572	D4GSG7	lpl	GEN	MIS	lipoate--protein ligase domain protein	CHR	509723-510550/F	828	275	ok	ok	-
HVO_0573	D4GSG8	apn1	RRR	GIP	endonuclease 4	CHR	510605-511480/F	876	291	ok	ok	-	3.1.21.2
HVO_0574	D4GSG9		GEN	MIS	probable S-adenosylmethionine-dependent methyltransferase	CHR	511562-512362/F	801	266	ok	ok	-	2.1.1.-
HVO_0575	D4GSH1		GEN	MIS	homolog to NAD-dependent epimerase/dehydratase	CHR	512426-513064/R	639	212	ok	ok	-
HVO_0576	D4GSH2		REG	ENV	HxlR family transcription regulator	CHR	513213-513560/F	348	115	ok	ok	-
HVO_0577	D4GSH3		GEN	MIS	DUF2082 family protein	CHR	513578-513793/R	216	71	ok	ok	-
HVO_0578	D4GSH4		CHY	UNASS	conserved hypothetical protein	CHR	513869-514150/F	282	93	ok	ok	-
HVO_0579	D4GSH5		CHY	UNASS	conserved hypothetical protein	CHR	514211-514855/R	645	214	ok	ok	-
HVO_0580	D4GSH6	ncsA, tuc1	RMT	GIP	putative tRNA 2-thiolation protein NcsA	CHR	514996-515961/F	966	321	ok	ok	-
HVO_0581	D4GSH7	ftsZ2	MIS	MIS	cell division protein FtsZ, type II	CHR	516141-517343/R	1203	400	ok	ok	-
HVO_0582	D4GSH8	cdrS	REG	ENV	CopG family transcription regulator CdrS	CHR	517346-517531/R	186	61	ok	ok	-
HVO_0583	D4GSH9	cdrL	REG	ENV	CopG family transcription regulator CdrL / DZR domain protein	CHR	517744-518328/R	585	194	ok	ok	-
HVO_0585	D4GSI0		GEN	MIS	probable oxidoreductase (aldo-keto reductase family protein)	CHR	518847-519830/F	984	327	ok	ok	-	1.1.1.-
HVO_0586	D4GSI1		COM	MET	putative adenosylcobalamin/alpha-ribazole phosphatase	CHR	519896-520531/F	636	211	ok	ok	-	3.1.3.73
HVO_0587	D4GSI2	cbiB	COM	MET	adenosylcobinamide-phosphate synthase	CHR	520522-521430/F	909	302	ok	ok	-	6.3.1.10
HVO_0588	D4GSI3	cobS	COM	MET	adenosylcobinamide-GDP ribazoletransferase	CHR	521421-522185/F	765	254	ok	ok	-	2.7.8.26
HVO_0589	D4GSI4	cobY	COM	MET	adenosylcobinamide-phosphate guanylyltransferase	CHR	522185-522778/F	594	197	ok	ok	-	2.7.7.62
HVO_0590	D4GSI5	cobT	COM	MET	probable nicotinate-nucleotide-dimethylbenzimidazole phosphoribosyltransferase	CHR	522769-523836/F	1068	355	ok	ok	-	2.4.2.21
HVO_0591	D4GSI6	cobD1	COM	MET	L-threonine-O-3-phosphate decarboxylase	CHR	523826-524848/F	1023	340	ok	ok	-	4.1.1.81
HVO_0592	D4GSI7	cbiZ	COM	MET	adenosylcobinamide amidohydrolase	CHR	524841-525578/F	738	245	ok	ok	-	3.5.1.90
HVO_0593	D4GSI8	cobD2	COM	MET	L-threonine-O-3-phosphate decarboxylase	CHR	525678-526691/F	1014	337	ok	ok	-	4.1.1.81
HVO_0594	D4GSI9		CHY	UNASS	conserved hypothetical protein	CHR	526838-526945/R	108	35	ok	ok	-
HVO_0595	D4GSJ0	minD2	GEN	MIS	MinD/ParA domain protein	CHR	527070-527843/F	774	257	ok	ok	-
HVO_0596	D4GSJ1		CHY	UNASS	conserved hypothetical protein	CHR	527840-528424/F	585	194	ok	ok	-
HVO_0597	D4GSJ2		GEN	MIS	OsmC domain protein	CHR	528489-528956/F	468	155	ok	ok	-
HVO_0598	D4GSJ3		CHY	UNASS	conserved hypothetical protein	CHR	529064-529795/F	732	243	ok	ok	-
HVO_0599	D4GSJ4		GEN	MIS	DUF1486 family protein	CHR	530034-530474/R	441	146	ok	ok	-
HVO_0600	D4GSJ5		GEN	MIS	ACT domain protein	CHR	531046-531579/F	534	177	ok	ok	-
HVO_0601	D4GSJ6	hom2	AA	MET	homoserine dehydrogenase	CHR	531576-532526/F	951	316	ok	ok	-	1.1.1.3
HVO_0602	D4GSJ7	aroD1	AA	MET	3-dehydroquinate dehydratase	CHR	532608-533351/R	744	247	ok	ok	-	4.2.1.10
HVO_0603	D4GSJ8	aroD2	AA	MET	3-dehydroquinate dehydratase	CHR	533893-534561/R	669	222	ok	ok	-	4.2.1.10
HVO_0604	D4GSJ9		GEN	MIS	GalE family epimerase/dehydratase	CHR	534891-535787/F	897	298	ok	ok	-
HVO_0605	D4GSK1		REG	ENV	IclR family transcription regulator	CHR	535848-536621/R	774	257	ok	ok	-
HVO_0606	D4GSK2		GEN	MIS	MenG family protein	CHR	536843-537532/R	690	229	ok	ok	-
HVO_0607	D4GSK3		GEN	MIS	Bug domain protein	CHR	537737-538747/R	1011	336	ok	ok	-
HVO_0608	D4GSK4		GEN	MIS	oxidoreductase (homolog to zinc-containing alcohol dehydrogenase)	CHR	538994-540037/F	1044	347	ok	ok	-	1.1.1.-
HVO_0609	D4GSK5		GEN	MIS	beta-lactamase domain protein	CHR	540257-540904/R	648	215	ok	ok	-
HVO_0610	D4GSK6		GEN	MIS	DUF1468 family protein	CHR	541192-541707/F	516	171	ok	ok	-
HVO_0611	D4GSK7		GEN	MIS	DUF112 family protein	CHR	541707-543194/F	1488	495	ok	ok	-
HVO_0612	D4GSK8		GEN	MIS	UspA domain protein	CHR	543730-544161/F	432	143	ok	ok	-
HVO_0613	D4GSK9		GEN	MIS	beta-lactamase domain protein	CHR	544296-544943/F	648	215	ok	ok	-
HVO_0614	D4GSL0		CHY	UNASS	conserved hypothetical protein	CHR	545379-545921/R	543	180	ok	ok	-
HVO_0615	D4GSL1		CHY	UNASS	conserved hypothetical protein	CHR	545918-546391/R	474	157	ok	ok	-
HVO_0616	D4GSL2		CHY	UNASS	conserved hypothetical protein	CHR	546384-547079/R	696	231	ok	ok	-
HVO_0617	D4GSL3		CHY	UNASS	conserved hypothetical protein	CHR	547072-547644/R	573	190	ok	ok	-
HVO_0618	D4GSL4		GEN	MIS	probable secreted glycoprotein	CHR	547637-548350/R	714	237	ok	ok	-
HVO_0619	D4GSL5	pilC1	MIS	MIS	type IV pilus biogenesis complex membrane subunit	CHR	548347-550266/R	1920	639	ok	ok	-
HVO_0620	D4GSL6	pilB1	MIS	MIS	type IV pilus biogenesis complex ATPase subunit	CHR	550263-552629/R	2367	788	ok	ok	-
HVO_0621	D4GSL7		SIG	ENV	HisKA_7TM/sensor box histidine kinase	CHR	552851-554593/R	1743	580	ok	ok	-	2.7.13.3
HVO_0622	D4GSL8	ubiA3	GEN	MIS	UbiA family prenyltransferase	CHR	554747-555640/R	894	297	ok	ok	-	2.5.1.-
HVO_0623	D4GSL9		GEN	MIS	MoaD family protein	CHR	555767-556195/F	429	142	ok	ok	-
HVO_0624	D4GSM0		CHY	UNASS	conserved hypothetical protein	CHR	556293-556805/F	513	170	ok	ok	-
HVO_0625	D4GSM1		TP	TP_CP	DMT superfamily transport protein	CHR	556841-557266/R	426	141	ok	ok	-
HVO_0626	D4GSM2		CHY	UNASS	conserved hypothetical protein	CHR	557375-557884/R	510	169	ok	ok	-
HVO_0627	D4GSM3	dppDF2	TP	TP_CP	ABC-type transport system ATP-binding protein (probable substrate dipeptide/oligopeptide)	CHR	558052-560748/F	2697	898	ok	ok	-
HVO_0628	D4GSM4	dppA2	TP	TP_CP	ABC-type transport system periplasmic substrate-binding protein (probable substrate dipeptide/oligopeptide)	CHR	560896-562620/F	1725	574	ok	ok	-
HVO_0629	D4GSM5	dppB2	TP	TP_CP	ABC-type transport system permease protein (probable substrate dipeptide/oligopeptide)	CHR	562646-563665/F	1020	339	ok	ok	-
HVO_0630	D4GSM7	dppC2	TP	TP_CP	ABC-type transport system permease protein (probable substrate dipeptide/oligopeptide)	CHR	563662-564597/F	936	311	ok	ok	-
HVO_0631	D4GSN4		CHY	UNASS	conserved hypothetical protein	CHR	564604-564999/F	396	131	ok	ok	-
HVO_0632	D4GSN6		SIG	ENV	sensor box histidine kinase	CHR	565023-567599/R	2577	858	ok	ok	-	2.7.13.3
HVO_0633	D4GSN7	cirC	MIS	MIS	KaiC-type circadian clock protein CirC	CHR	567596-569050/R	1455	484	ok	ok	-
HVO_0634	D4GSN9	orc2	MIS	MIS	Orc1-type DNA replication protein	CHR	569203-570429/R	1227	408	ok	ok	-
HVO_0635	D4GSP0		GEN	MIS	DUF4129 domain protein	CHR	571195-572157/F	963	320	ok	ok	-
HVO_0636	D4GSP1		CHY	UNASS	conserved hypothetical protein	CHR	572154-572726/F	573	190	ok	ok	-
HVO_0637	D4GSP3		GEN	MIS	DUF11/DUF58 domain protein	CHR	572723-573991/F	1269	422	ok	ok	-
HVO_0638	D4GSP5		CHY	UNASS	conserved hypothetical protein	CHR	573979-574485/F	507	168	ok	ok	-
HVO_0639	D4GSP6	moxR1	MIS	MIS	AAA-type ATPase (MoxR subfamily)	CHR	574519-575469/R	951	316	ok	ok	-
HVO_0641	D4GSP8	bluB	COM	MET	5,6-dimethylbenzimidazole synthase BluB	CHR	575944-576600/R	657	218	ok	ok	-	1.13.11.79
HVO_0642	D4GSP9		CHY	UNASS	conserved hypothetical protein	CHR	576706-576855/F	150	49	ok	ok	-
HVO_0643	D4GSQ1		CHY	UNASS	conserved hypothetical protein	CHR	576993-577172/F	180	59	ok	ok	-
HVO_0644	D4GSQ2	leuA1, cimA	AA	MET	2-isopropylmalate synthase / (R)-citramalate synthase	CHR	577242-578780/R	1539	512	ok	ok	-	2.3.3.13,2.3.1.182
HVO_0644A	#N/A		CHY	UNASS	conserved hypothetical protein	CHR	578803-578880/R	78	25	ok	ok	-
HVO_0645	D4GSQ4		GEN	MIS	DUF192 family protein	CHR	578988-579335/R	348	115	ok	ok	-
HVO_0646	D4GSQ6		CHY	UNASS	conserved hypothetical protein	CHR	579438-579980/F	543	180	ok	ok	-
HVO_0647	D4GSQ7	guaAa1	NUM	MET	GMP synthase (glutamine-hydrolyzing) subunit A	CHR	580081-580632/F	552	183	ok	ok	-	6.3.5.2
HVO_0648	D4GSQ8		GEN	MIS	DUF2070 family protein	CHR	580809-582722/F	1914	637	ok	ok	-
HVO_0649	D4GSQ9		GEN	MIS	small CPxCG-related zinc finger protein	CHR	582834-583040/R	207	68	ok	ok	-
HVO_0650	D4GSR0		GEN	MIS	DUF3194 family protein	CHR	583221-583484/R	264	87	ok	ok	-
HVO_0651	D4GSR1	pfdB	CP	TP_CP	prefoldin beta subunit	CHR	583485-583868/R	384	127	ok	ok	-
HVO_0652	D4GSR2	pcc1	RMT	GIP	KEOPS complex subunit Pcc1	CHR	583912-584181/R	270	89	ok	ok	-
HVO_0653	D4GSR3	rpo12, rpoP	TC	GIP	DNA-directed RNA polymerase subunit Rpo12	CHR	584183-584317/R	135	44	ok	ok	-	2.7.7.6
HVO_0654	D4GSR4	rpl43e	TL	GIP	50S ribosomal protein L43e	CHR	584352-584621/R	270	89	ok	ok	-
HVO_0655	D4GSR5		GEN	MIS	GalE family epimerase/dehydratase	CHR	584724-585749/F	1026	341	ok	ok	-
HVO_0656	D4GSR6		GEN	MIS	DUF2103 family protein	CHR	585788-586513/R	726	241	ok	ok	-
HVO_0657	D4GSR7		CHY	UNASS	conserved hypothetical protein	CHR	586618-587451/F	834	277	ok	ok	-
HVO_0658	D4GSR8	truD	RMT	GIP	tRNA pseudouridine(13) synthase TruD	CHR	587495-588886/R	1392	463	ok	ok	-	5.4.99.27
HVO_0659	D4GSR9	pth	TL	GIP	peptidyl-tRNA hydrolase	CHR	588886-589224/R	339	112	ok	ok	-	3.1.1.29
HVO_0660	D4GSS0		GEN	MIS	Yip1 domain protein	CHR	589320-590060/F	741	246	ok	ok	-
HVO_0661	D4GSS1	dcd	NUM	MET	dCTP deaminase	CHR	590190-590777/F	588	195	ok	ok	-	3.5.4.13
HVO_0662	D4GSS2	thiR	REG	ENV	transcription regulator ThiR	CHR	590774-591673/F	900	299	ok	ok	-
HVO_0663	D4GSS3		GEN	MIS	probable S-adenosylmethionine-dependent methyltransferase	CHR	591686-592441/F	756	251	ok	ok	-	2.1.1.-
HVO_0664	D4GSS4		CHY	UNASS	conserved hypothetical protein	CHR	592508-592975/F	468	155	ok	ok	-
HVO_0665	D4GSS5	thi4	COM	MET	adenosine diphosphate thiazole synthase, cysteine-dependent	CHR	593079-594002/R	924	307	ok	ok	-	2.4.2.60
HVO_0666	D4GSS6	dsa2	GEN	MIS	dihydrolipoamide S-acyltransferase	CHR	594094-595581/F	1488	495	ok	ok	-	2.3.1.-
HVO_0667	D4GSZ7		GEN	MIS	homolog to NAD kinase	CHR	595636-596685/R	1050	349	ok	ok	-
HVO_0668	D4GSZ8	oadhB3	GEN	MIS	2-oxoacid dehydrogenase E1 component beta subunit	CHR	596686-597696/R	1011	336	ok	ok	-	1.2.4.-
HVO_0669	D4GSZ9	oadhA3	GEN	MIS	2-oxoacid dehydrogenase E1 component alpha subunit	CHR	597693-598727/R	1035	344	ok	ok	-	1.2.4.-
HVO_0670	D4GT00		MIS	MIS	YqjG-type gamma-glutamylcysteinyl-hydroquinone reductase	CHR	598977-599957/F	981	326	ok	ok	-	1.8.-.-
HVO_0671	D4GT01		GEN	MIS	molybdopterin-binding domain protein (nonfunctional)	CHR	600054-601019/F	966	321	ok	ok	-
	#N/A			#N/A			601020-601127/F	108	35
HVO_0672	D4GT02		CHY	UNASS	conserved hypothetical protein	CHR	601170-601301/R	132	43	ok	ok	-
HVO_0673	D4GT03		CHY	UNASS	conserved hypothetical protein	CHR	601363-601848/R	486	161	ok	ok	-
HVO_0674	D4GT06		COM	MET	4-phosphopantoate--beta-alanine ligase	CHR	601895-602647/R	753	250	ok	ok	-	6.3.2.36
HVO_0675	D4GT07		COM	MET	pantoate kinase	CHR	602703-603536/R	834	277	ok	ok	-	2.7.1.169
HVO_0676	D4GT08		GEN	MIS	DUF2078 domain protein	CHR	603591-604046/R	456	151	ok	ok	-
HVO_0677	D4GT09	aspS	TL	GIP	aspartate--tRNA(Asp/Asn) ligase	CHR	604398-605702/R	1305	434	ok	ok	-	6.1.1.23
HVO_0678	D4GT11		GEN	MIS	cupin 2 barrel domain protein (nonfunctional)	CHR	605862-605945/F	84	27	ok	ok	-
	#N/A			#N/A			605951-606286/F	336	111
	#N/A			#N/A			606291-606410/F	120	39
HVO_0679	D4GT14		GEN	MIS	DUF4013 family protein	CHR	606487-607254/F	768	255	ok	ok	-
HVO_0680	D4GT16	pcrB1	LIP	MET	(S)-3-O-geranylgeranylglyceryl phosphate synthase 1	CHR	607278-608000/R	723	240	ok	ok	-	2.5.1.41
HVO_0681	D4GT20	topA	RRR	GIP	DNA topoisomerase 1	CHR	609107-611629/R	2523	840	ok	ok	-	5.6.2.1
HVO_0682	D4GT18	mrr	MIS	MIS	probable Mrr family endonuclease	CHR	608106-609110/F	1005	334	ok	ok	-
HVO_0683	D4GT21		CHY	UNASS	conserved hypothetical protein	CHR	611926-612621/F	696	231	ok	ok	-
HVO_0684	D4GT23	gatB, aatB	TL	GIP	aspartyl/glutamyl-tRNA(Asn/Gln) amidotransferase subunit B	CHR	612687-614177/R	1491	496	ok	ok	-	6.3.5.6,6.3.5.7
HVO_0685	D4GT24		GEN	MIS	DUF3100 family protein	CHR	614347-615231/F	885	294	ok	ok	-
HVO_0686	D4GT25		CHY	UNASS	conserved hypothetical protein	CHR	615233-615697/F	465	154	ok	ok	-
HVO_0687	D4GT26		GEN	MIS	M20 family amidohydrolase	CHR	615744-617078/F	1335	444	ok	ok	-
HVO_0688	D4GT28		CHY	UNASS	conserved hypothetical protein	CHR	617184-617507/F	324	107	ok	ok	-
HVO_0689	D4GT30	smc	CP	TP_CP	chromosome segregation protein SMC	CHR	617591-621313/F	3723	1240	ok	ok	-
HVO_0690	D4GT32	scpA	RRR	GIP	chromosome segregation and condensation protein ScpA	CHR	621306-622433/F	1128	375	ok	ok	-
HVO_0691	D4GT34		CHY	UNASS	conserved hypothetical protein	CHR	622466-622942/F	477	158	ok	ok	-
HVO_0692	D4GT36		NUM	MET	probable 6-oxopurine nucleoside phosphorylase	CHR	622950-623810/R	861	286	ok	ok	-	2.4.2.1
HVO_0693	D4GT38		TP	TP_CP	auxin permease family transport protein	CHR	623856-624830/R	975	324	ok	ok	-
HVO_0694	D4GT40	gptA2	GEN	MIS	probable phosphoribosyltransferase	CHR	624993-625706/R	714	237	ok	ok	-	2.4.2.-
HVO_0695	D4GT41		GEN	MIS	small CPxCG-related zinc finger protein	CHR	625917-626087/F	171	56	ok	ok	-
HVO_0696	D4GT42	phzF1	GEN	MIS	PhzF family protein	CHR	626195-627094/F	900	299	ok	ok	-
HVO_0697	D4GT44		GEN	MIS	PAC2 family protein	CHR	627140-627907/R	768	255	ok	ok	-
HVO_0698	D4GT45	nop10	RMT	GIP	tRNA/rRNA pseudouridine synthase complex protein Nop10	CHR	627962-628153/R	192	63	ok	ok	-
HVO_0699	D4GT46	tif2a	TL	GIP	translation initiation factor aIF-2 alpha subunit	CHR	628158-628958/R	801	266	ok	ok	-
HVO_0700	D4GT48	rps27e	TL	GIP	30S ribosomal protein S27e	CHR	628977-629171/R	195	64	ok	ok	-
HVO_0701	D4GT50	rpl42e	TL	GIP	50S ribosomal protein L42e	CHR	629175-629456/R	282	93	ok	ok	-
HVO_0702	D4GT53		GEN	MIS	DUF2298 family protein	CHR	629916-632279/R	2364	787	ok	ok	-
HVO_0703	D4GT52		CHY	UNASS	conserved hypothetical protein	CHR	629659-629919/F	261	86	ok	ok	-
HVO_0704	D4GT55		GEN	MIS	probable glycosyltransferase, type 2	CHR	632375-633160/F	786	261	ok	ok	-	2.4.-.-
HVO_0705	D4GT56		GEN	MIS	GtrA family protein	CHR	633153-633620/F	468	155	ok	ok	-
HVO_0707	D4GT58		GEN	MIS	probable iron-sulfur protein (2Fe-2S)	CHR	633967-634392/F	426	141	ok	ok	-
HVO_0708	D4GT60	pabC	COM	MET	aminodeoxychorismate lyase	CHR	634430-635422/R	993	330	ok	ok	-	4.1.3.38
HVO_0709	D4GT61	pabA	COM	MET	aminodeoxychorismate synthase component 2	CHR	635419-636138/R	720	239	ok	ok	-	2.6.1.85
HVO_0710	D4GT63	pabB	COM	MET	aminodeoxychorismate synthase component 1	CHR	636135-637649/R	1515	504	ok	ok	-	2.6.1.85
HVO_0711	D4GT64		CHY	UNASS	conserved hypothetical protein	CHR	637764-638414/R	651	216	ok	ok	-
HVO_0712	D4GT66	aroE	AA	MET	shikimate dehydrogenase (nonfunctional)	CHR	638991-639269/R	279	92	ok	ok	-	1.1.1.25
	#N/A			#N/A			638948-638989/R	42	13
	#N/A			#N/A			638458-638946/R	489	162
HVO_0714	D4GT70		TP	TP_CP	SLC24 family transport protein	CHR	639441-640412/F	972	323	ok	ok	-
HVO_0715	D4GT72		TP	TP_CP	sodium/calcium antiporter	CHR	640510-641862/F	1353	450	ok	ok	-
HVO_0716	D4GT74	dtdA	MIS	MIS	D-aminoacyl-tRNA deacylase	CHR	641920-643239/F	1320	439	ok	ok	-	3.1.1.96
HVO_0717	Q48327	ftsZ1	MIS	MIS	cell division protein FtsZ, type I	CHR	643397-644536/F	1140	379	ok	ok	-
HVO_0718	D4GT81	secE, sec61c	SEC	TP_CP	protein translocase subunit SecE	CHR	644717-644890/F	174	57	ok	ok	-
HVO_0719	D4GT82	spt5, nusG	TC	GIP	transcription elongation factor Spt5	CHR	644892-645344/F	453	150	ok	ok	-
HVO_0720	D4GT84		GEN	MIS	small CPxCG-related zinc finger protein	CHR	645525-645827/R	303	100	ok	ok	-
HVO_0721	D4GT85		GEN	MIS	PHP domain protein	CHR	645926-646690/F	765	254	ok	ok	-
HVO_0722	D4GT87		GEN	MIS	DUF457 family protein	CHR	646747-647271/R	525	174	ok	ok	-
HVO_0723	D4GT88		COM	MET	nicotinamide mononucleotide deamidase	CHR	647342-647872/R	531	176	ok	ok	-	3.5.1.42
HVO_0724	D4GT90	arsA1	GEN	MIS	ArsA family ATPase	CHR	648022-649251/F	1230	409	ok	ok	-	7.3.-.-
HVO_0725	D4GT91		GEN	MIS	probable oxidoreductase (short-chain dehydrogenase family)	CHR	649318-650163/R	846	281	ok	ok	-	1.1.1.-
HVO_0726	D4GT92	endV, nfi	RRR	GIP	endonuclease 5	CHR	650251-651075/R	825	274	ok	ok	-	3.1.21.7
HVO_0727	D4GT94		MIS	MIS	rhomboid family protease	CHR	651077-651967/R	891	296	ok	ok	-	3.4.21.105
HVO_0728	D4GT95		CHY	UNASS	conserved hypothetical protein	CHR	652167-652283/R	117	38	ok	ok	-
HVO_0729	D4GT97	ipp, ppa	MIS	MIS	inorganic pyrophosphatase	CHR	652485-653018/R	534	177	ok	ok	-	3.6.1.1
HVO_0730	D4GT98	rosR	REG	ENV	PadR family transcription regulator RosR	CHR	653354-653713/F	360	119	ok	ok	-
HVO_0731	D4GTA0		CHY	UNASS	conserved hypothetical protein	CHR	653749-654309/R	561	186	ok	ok	-
HVO_0732	D4GTA2	rnhA2	RRR	GIP	ribonuclease H, type 1	CHR	654302-654895/R	594	197	ok	ok	-	3.1.26.4
HVO_0733	D4GTA4	tfb4	TC	GIP	transcription initiation factor TFB	CHR	655014-655994/F	981	326	ok	ok	-
HVO_0734	D4GTA5	nreA	RRR	GIP	DNA repair protein NreA	CHR	656079-657341/F	1263	420	ok	ok	-
HVO_0735	D4GTA7		CHY	UNASS	conserved hypothetical protein	CHR	657377-657550/F	174	57	ok	ok	-
HVO_0736	D4GTA8		GEN	MIS	DUF302 family protein	CHR	657583-658038/R	456	151	ok	ok	-
HVO_0737	D4GTA9		GEN	MIS	Abi/CAAX domain protein	CHR	658118-658789/R	672	223	ok	ok	-
HVO_0738	D4GTB1		GEN	MIS	DUF5789 domain protein	CHR	658792-659073/R	282	93	ok	ok	-
HVO_0739	D4GTB2		CHY	UNASS	conserved hypothetical protein	CHR	659245-660234/F	990	329	ok	ok	-
HVO_0740	D4GTB3		GEN	MIS	DUF82 family protein	CHR	660288-660854/R	567	188	ok	ok	-
HVO_0741	D4GTB4	polX	RRR	GIP	DNA-directed DNA polymerase X	CHR	660851-662599/R	1749	582	ok	ok	-	2.7.7.7
HVO_0742	D4GTB6		GEN	MIS	DUF5788 domain protein	CHR	662596-663036/R	441	146	ok	ok	-
HVO_0743	D4GTB7		GEN	MIS	probable phosphodiesterase	CHR	663290-664639/F	1350	449	ok	ok	-	3.1.4.-
HVO_0744	D4GTB9		GEN	MIS	homolog to carboxylate-amine ligase	CHR	664655-665764/R	1110	369	ok	ok	-
HVO_0745	D4GTC1	cetZ2, ftsZ3	MIS	MIS	FtsZ family protein CetZ, type III	CHR	665970-667052/R	1083	360	ok	ok	-
HVO_0746	D4GTC2		CHY	UNASS	conserved hypothetical protein	CHR	667174-667800/F	627	208	ok	ok	-
HVO_0747	D4GTC3		CHY	UNASS	conserved hypothetical protein	CHR	667797-668258/F	462	153	ok	ok	-
HVO_0748	D4GTC5	pilB2	MIS	MIS	type IV pilus biogenesis complex ATPase subunit	CHR	668291-670273/F	1983	660	ok	ok	-
HVO_0749	D4GTC7	pilC2	MIS	MIS	type IV pilus biogenesis complex membrane subunit	CHR	670267-672030/F	1764	587	ok	ok	-
HVO_0750	D4GTC8		CHY	UNASS	conserved hypothetical protein	CHR	672085-672555/F	471	156	ok	ok	-
HVO_0751	D4GTP1		CHY	UNASS	conserved hypothetical protein	CHR	672533-672925/F	393	130	ok	ok	-
HVO_0752	D4GTP3		CHY	UNASS	conserved hypothetical protein	CHR	672922-673806/F	885	294	ok	ok	-
HVO_0753	D4GTP4		CHY	UNASS	conserved hypothetical protein	CHR	673803-676859/F	3057	1018	ok	ok	-
HVO_0754	D4GTP5		GEN	MIS	DUF5791 domain protein	CHR	676918-677337/F	420	139	ok	ok	-
HVO_0755	D4GTP6		GEN	MIS	homolog to NAD-dependent epimerase/dehydratase	CHR	677334-678230/F	897	298	ok	ok	-
HVO_0756	D4GTP7		GEN	MIS	DHH/RecJ family phosphoesterase	CHR	678332-679516/F	1185	394	ok	ok	-
HVO_0757	D4GTP9		GEN	MIS	probable oxidoreductase (aldo-keto reductase family protein)	CHR	679608-680699/F	1092	363	ok	ok	-	1.1.1.-
HVO_0758	D4GTQ1		GEN	MIS	small CPxCG-related zinc finger protein	CHR	680745-680915/R	171	56	ok	ok	-
HVO_0759	D4GTQ3		TP	TP_CP	major facilitator superfamily transport protein	CHR	681037-682233/F	1197	398	ok	ok	-
HVO_0760	D4GTQ4		GEN	MIS	probable glycosyltransferase, type 2	CHR	682316-683422/F	1107	368	ok	ok	-	2.4.-.-
HVO_0761	D4GTQ5		CHY	UNASS	conserved hypothetical protein	CHR	683419-683907/F	489	162	ok	ok	-
HVO_0762	D4GTQ7		GEN	MIS	NUDIX family hydrolase	CHR	683937-684533/F	597	198	ok	ok	-
HVO_0763	D4GTQ8		GEN	MIS	DoxX domain protein	CHR	684671-685198/R	528	175	ok	ok	-
HVO_0764	D4GTR0		CHY	UNASS	conserved hypothetical protein	CHR	685589-686371/F	783	260	ok	ok	-
HVO_0765	D4GTR2		GEN	MIS	FAD-dependent oxidoreductase	CHR	686654-687820/F	1167	388	ok	ok	-
HVO_0766	D4GTR3	hsp20D	CHP	GIP	Hsp20-type molecular chaperone	CHR	687866-688354/R	489	162	ok	ok	-
HVO_0767	D4GTR5		GEN	MIS	small CPxCG-related zinc finger protein	CHR	688351-688509/R	159	52	ok	ok	-
HVO_0768	D4GTR8		GEN	MIS	radical SAM domain protein	CHR	688631-690328/F	1698	565	ok	ok	-
HVO_0769	D4GTR9		GEN	MIS	TRAM domain protein	CHR	690496-690900/R	405	134	ok	ok	-
HVO_0770	D4GTS1		CHY	UNASS	conserved hypothetical protein	CHR	690965-691660/R	696	231	ok	ok	-
HVO_0771	D4GTS5		GEN	MIS	beta-lactamase domain protein	CHR	691757-692545/R	789	262	ok	ok	-
HVO_0772	D4GTS7		REG	ENV	NP_1176A family transcription regulator	CHR	692660-692932/R	273	90	ok	ok	-
HVO_0772A	A0A1C9J6U3		GEN	MIS	small CPxCG-related zinc finger protein	CHR	693054-693215/R	162	53	ok	ok	-
HVO_0773	D4GTS8		GEN	MIS	probable S-adenosylmethionine-dependent methyltransferase	CHR	693320-694084/F	765	254	ok	fpf	-	2.1.1.-
HVO_0774	D4GTS9		GEN	MIS	probable glycosyltransferase, type 2	CHR	694155-695057/F	903	300	ok	ok	-	2.4.-.-
HVO_0775	D4GTT0		GEN	MIS	amidohydrolase domain protein	CHR	695067-695891/R	825	274	ok	ok	-
HVO_0776	D4GTT1		REG	ENV	HTH-10 family transcription regulator	CHR	696079-696729/F	651	216	ok	ok	-
HVO_0777	D4GTT2		GEN	MIS	HalOD1 domain protein	CHR	696784-697065/F	282	93	ok	ok	-
HVO_0778	Q9HHA2	ths3, cct3	CHP	GIP	thermosome subunit 3	CHR	697228-698802/F	1575	524	ok	ok	-
HVO_0779	D4GTT4	cat6	TP	TP_CP	transport protein (probable substrate cationic amino acids)	CHR	698990-700309/F	1320	439	ok	ok	-
HVO_0780	D4GTT5		GEN	MIS	UPF0126 family protein	CHR	700343-700999/R	657	218	ok	ok	-
HVO_0781	D4GTT6		GEN	MIS	S-adenosylmethionine hydroxide adenosyltransferase family protein	CHR	700999-701787/R	789	262	ok	ok	-
HVO_0782	D4GTT7	nadM	COM	MET	nicotinamide-nucleotide adenylyltransferase	CHR	701789-702334/R	546	181	ok	ok	-	2.7.7.1
HVO_0783	D4GTT9	lonB	CP	TP_CP	ATP-dependent protease LonB	CHR	702504-704588/F	2085	694	ok	ok	-	3.4.21.53
HVO_0784	D4GU09		GEN	MIS	Abi/CAAX domain protein	CHR	704595-705614/F	1020	339	ok	ok	-
HVO_0785	D4GU10		CHY	UNASS	conserved hypothetical protein	CHR	705717-706055/F	339	112	ok	ok	-
HVO_0786	D4GU11	ogt1	RRR	GIP	probable methylated-DNA--protein-cysteine methyltransferase	CHR	706072-706527/R	456	151	ok	ok	-	2.1.1.63
HVO_0787	P18304	trpC	AA	MET	indole-3-glycerol-phosphate synthase	CHR	706709-707464/F	756	251	ok	ok	-	4.1.1.48
HVO_0788	P18285	trpB	AA	MET	tryptophan synthase beta subunit	CHR	707461-708729/F	1269	422	ok	ok	-	4.2.1.20
HVO_0789	P18284	trpA	AA	MET	tryptophan synthase alpha subunit	CHR	708729-709562/F	834	277	ok	ok	-	4.2.1.20
HVO_0790	D4GU21	fba2	AA	MET	2-amino-3,7-dideoxy-D-threo-hept-6-ulosonate synthase	CHR	709587-710387/F	801	266	ok	ok	-	2.2.1.10
HVO_0791	D4GU22	ogt2	RRR	GIP	probable methylated-DNA--protein-cysteine methyltransferase	CHR	710480-710893/F	414	137	ok	ok	-	2.1.1.63
HVO_0792	D4GU24	aroB	AA	MET	3-dehydroquinate synthase, type II	CHR	711644-712822/F	1179	392	ok	ok	-	1.4.1.24
HVO_0793	D4GU93		GEN	MIS	small CPxCG-related zinc finger protein	CHR	712892-713287/R	396	131	ok	ok	-
HVO_0794	D4GU94	zim	MIS	MIS	CTAG modification methylase	CHR	713403-714497/R	1095	364	ok	ok	-	2.1.1.113
HVO_0795	D4GU95	tfb6	TC	GIP	transcription initiation factor TFB	CHR	714561-715568/R	1008	335	ok	ok	-
HVO_0796	D4GU96		TP	TP_CP	ABC-type transport system periplasmic substrate-binding protein (probable substrate iron/cobalamin)	CHR	715844-716650/F	807	268	ok	ok	-
HVO_0797	D4GU99		MIS	MIS	probable inosine/xanthosine triphosphatase	CHR	716671-717192/F	522	173	ok	ok	-	3.6.1.73
HVO_0798	D4GUA0	aglD	MIS	MIS	dolichyl-phosphate mannosyltransferase AglD	CHR	717217-719091/R	1875	624	ok	ok	-	2.4.1.-
HVO_0799	D4GUA1		CHY	UNASS	conserved hypothetical protein	CHR	719373-719642/F	270	89	ok	ok	-
HVO_0800	D4GUA2		GEN	MIS	HTH domain protein	CHR	719859-720482/R	624	207	ok	ok	-
HVO_0801	D4GUA4		GEN	MIS	stomatin family protein	CHR	720565-721839/R	1275	424	ok	ok	-
HVO_0802	D4GUA7		GEN	MIS	NfeD domain protein	CHR	721979-722581/R	603	200	ok	ok	-
HVO_0803	D4GUB0		GEN	MIS	homolog to restriction system mrr	CHR	722661-723857/R	1197	398	ok	ok	-
HVO_0804	D4GUB2		CHY	UNASS	conserved hypothetical protein	CHR	723854-724015/R	162	53	ok	ok	-
HVO_0805	D4GUB4		CHY	UNASS	conserved hypothetical protein	CHR	724281-724529/R	249	82	ok	ok	-
HVO_0806	D4GUB6	pykA	CIM	MET	pyruvate kinase	CHR	724574-726331/R	1758	585	ok	ok	-	2.7.1.40
HVO_0807	D4GUB8		CHY	UNASS	conserved hypothetical protein	CHR	726446-726733/R	288	95	ok	ok	-
HVO_0808	D4GUC1		CHY	UNASS	conserved hypothetical protein	CHR	726805-727110/R	306	101	ok	ok	-
HVO_0809	D4GUC3	metS	TL	GIP	methionine--tRNA ligase	CHR	727241-729463/R	2223	740	ok	ok	-	6.1.1.10
HVO_0810	D4GUC4		GEN	MIS	TVP38/TMEM64 family protein	CHR	729754-730320/R	567	188	ok	ok	-
HVO_0811	D4GUC7	panD	COM	MET	aspartate 1-decarboxylase	CHR	730369-731442/R	1074	357	ok	ok	-	4.1.1.11
HVO_0812	D4GUD0	ppsA	CIM	MET	phosphoenolpyruvate synthase	CHR	731572-733857/R	2286	761	ok	ok	-	2.7.9.2
HVO_0813	D4GUD1		GEN	MIS	small CPxCG-related zinc finger protein	CHR	733975-734223/R	249	82	ok	ok	-
HVO_0813A	#N/A		-	#N/A	spurious ORF	CHR	734160-734819/R	660	219	del		-
HVO_0814	D4GUD3		GEN	MIS	DnaJ N-terminal domain protein	CHR	734301-734900/F	600	199	ok	ok	-
HVO_0815	D4GUD4		REG	ENV	arNOG05395 family transcription regulator	CHR	734938-735717/R	780	259	ok	ok	-
HVO_0816	D4GUD6		GEN	MIS	probable phosphoesterase	CHR	735848-736540/F	693	230	ok	ok	-
HVO_0817	D4GUD8		GEN	MIS	amine oxidase domain protein	CHR	736584-737861/R	1278	425	ok	ok	-
HVO_0818	D4GUE0	thrC2	AA	MET	threonine synthase	CHR	737956-739125/F	1170	389	ok	ok	-	4.2.3.1
HVO_0819	D4GUE2	sirR	REG	ENV	SirR/DtxR family transcription regulator SirR	CHR	739212-739907/F	696	231	ok	ok	-
HVO_0820	D4GUE5		GEN	MIS	Gdt1 family protein	CHR	739904-740605/F	702	233	ok	ok	-
HVO_0821	D4GUE8		TP	TP_CP	LysE family transport protein	CHR	740692-741375/F	684	227	ok	ok	-
HVO_0822	D4GUF0	gldA	CIM	MET	glycerol-1-phosphate dehydrogenase (NAD(P))	CHR	741511-742557/F	1047	348	ok	ok	-	1.1.1.261
HVO_0823	D4GUF2		GEN	MIS	DUF420 family protein	CHR	742827-743468/F	642	213	ok	ok	-
HVO_0824	D4GUF3		GEN	MIS	probable glycosyltransferase, type 1	CHR	743574-744632/F	1059	352	ok	ok	-	2.4.-.-
HVO_0825	D4GUF5	hcpA	EM	MET	halocyanin	CHR	744741-745364/R	624	207	ok	ok	-
HVO_0826	D4GUF7		GEN	MIS	peptidase M42 family protein	CHR	745509-746555/R	1047	348	ok	ok	-
HVO_0827	D4GUF9		GEN	MIS	MTH865 family protein	CHR	746707-746964/F	258	85	ok	ok	-
HVO_0828	D4GUG1		CHY	UNASS	conserved hypothetical protein	CHR	746978-747700/F	723	240	ok	ok	-
HVO_0829	D4GUG3		GEN	MIS	peptidase S9 family protein	CHR	747740-749566/F	1827	608	ok	ok	-
HVO_0830	D4GUG5	mmcB	CIM	MET	methylmalonyl-CoA mutase subunit B (cobalamin-binding subunit)	CHR	749624-750043/F	420	139	ok	ok	-	5.4.99.2
HVO_0831	D4GUG7	ygfD	GEN	MIS	YgfD family GTPase	CHR	750040-751158/F	1119	372	ok	ok	-
HVO_0832	D4GUG9		GEN	MIS	alpha/beta hydrolase fold protein	CHR	751246-752172/F	927	308	ok	ok	-
HVO_0833	D4GUH2		CHY	UNASS	conserved hypothetical protein	CHR	752204-752347/F	144	47	ok	ok	-
HVO_0834	D4GUH3		GEN	MIS	DUF35 family protein	CHR	752362-752742/R	381	126	ok	ok	-
HVO_0835	D4GUH4	acaB1	LIP	MET	acetyl-CoA C-acetyltransferase	CHR	752739-753905/R	1167	388	ok	ok	-	2.3.1.9
HVO_0836	D4GUH5	ywaD1	MIS	MIS	probable M28 family peptidase (homolog to aminopeptidase YwaD)	CHR	754108-755415/F	1308	435	ok	ok	-	3.4.11.-
HVO_0837	D4GUH6	nadK2	COM	MET	probable NAD kinase (polyphosphate/ATP)	CHR	755559-756290/F	732	243	ok	ok	-	2.7.1.23
HVO_0838	D4GUH7		CHY	UNASS	conserved hypothetical protein	CHR	756402-756845/R	444	147	ok	ok	-
HVO_0839	D4GUH8		CHY	UNASS	conserved hypothetical protein	CHR	756983-757264/R	282	93	ok	ok	-
HVO_0840	D4GUH9		CHY	UNASS	conserved hypothetical protein	CHR	757257-757646/R	390	129	ok	ok	-
HVO_0841	D4GUI1	petD	EM	MET	cytochrome bc1 complex cytochrome b/c subunit	CHR	757686-758450/R	765	254	ok	ok	-	7.1.1.-
HVO_0842	D4GUI3	petB	EM	MET	cytochrome bc1 complex cytochrome b subunit	CHR	758461-759255/R	795	264	ok	ok	-	7.1.1.-
HVO_0843	D4GUI5		CHY	UNASS	conserved hypothetical protein	CHR	759259-759648/R	390	129	ok	ok	-
HVO_0844	D4GUI7	hcpB	EM	MET	halocyanin	CHR	759648-760286/R	639	212	ok	ok	-
HVO_0845	D4GUI8		CHY	UNASS	conserved hypothetical protein	CHR	760372-761202/R	831	276	ok	ok	-
HVO_0846	#N/A		-	#N/A	spurious ORF	CHR	761233-761385/F	153	50	del		-
HVO_0847	D4GUJ3		CHY	UNASS	conserved hypothetical protein	CHR	761446-761928/F	483	160	ok	ok	-
HVO_0848	D4GUJ5	nthA	RRR	GIP	endonuclease 3	CHR	761929-762612/R	684	227	ok	ok	-	4.2.99.18
HVO_0849	D4GUJ6		CHY	UNASS	conserved hypothetical protein	CHR	762725-762859/F	135	44	ok	ok	-
HVO_0850	D4GUJ7	panA, pan1	CP	TP_CP	proteasome-activating nucleotidase	CHR	762939-764156/R	1218	405	ok	ok	-
HVO_0851	#N/A		-	#N/A	spurious ORF	CHR	764594-764980/R	387	128	del		-
HVO_0852	D4GUJ8		REG	ENV	NP_1176A family transcription regulator	CHR	764328-764597/F	270	89	ok	ok	-
HVO_0852_A	#N/A		CHY	UNASS	conserved hypothetical protein	CHR	764624-765037/F	414	137	ok	ok	-
HVO_0853	D4GUK0	mre11	RRR	GIP	DNA double-strand break repair protein Mre11	CHR	765034-766359/F	1326	441	ok	ok	-	3.1.-.-
HVO_0854	D4GUK1	rad50	RRR	GIP	DNA double-strand break repair ATPase Rad50	CHR	766356-769037/F	2682	893	ok	ok	-
HVO_0855	D4GUK2		GEN	MIS	HTH domain protein	CHR	769063-769500/R	438	145	ok	ok	-
HVO_0856	D4GUK3		CHY	UNASS	conserved hypothetical protein	CHR	769528-770085/R	558	185	ok	ok	-
HVO_0857	D4GUK4		CHY	UNASS	conserved hypothetical protein	CHR	770134-770319/R	186	61	ok	ok	-
HVO_0858	D4GUK5	polB1	RRR	GIP	DNA-directed DNA polymerase B (intein-containing)	CHR	770425-774432/F	4008	1335	ok	ok	-	2.7.7.7
HVO_0859	D4GUK6	sufC	MIS	MIS	Fe-S cluster assembly complex ATPase SufC	CHR	774651-775556/F	906	301	ok	ok	-
HVO_0860	D4GUK7	sufB1	MIS	MIS	Fe-S cluster assembly complex protein SufB	CHR	775569-776999/F	1431	476	ok	ok	-
HVO_0861	D4GUK8	sufB2, sufD	GEN	MIS	SufB domain protein	CHR	777003-778211/F	1209	402	ok	ok	-
HVO_0862	D4GUK9		GEN	MIS	ferritin domain protein	CHR	778355-778846/F	492	163	ok	ok	-
HVO_0863	D4GUL0	troR	REG	ENV	SirR/DtxR family transcription regulator TroR	CHR	778851-779303/F	453	150	ok	ok	-
HVO_0864	D4GUL1		ISH	MIS	ISH11-type transposase ISHvo7	CHR	779373-780371/R	999	332	ok	ok	-
HVO_0864_A	#N/A		CHY	UNASS	conserved hypothetical protein (nonfunctional)	CHR	780439-780918/F	480	159	ok	ok	-
	#N/A			#N/A			780919-781164/F	246	81
HVO_0865	D4GUL2		GEN	MIS	FkbM family methyltransferase	CHR	781408-782166/F	759	252	ok	ok	-	2.1.1.-
HVO_0866	D4GUL3		GEN	MIS	homolog to alanine-tRNA ligase	CHR	782201-782935/R	735	244	ok	ok	-
HVO_0867	D4GUL4		GEN	MIS	HD family hydrolase	CHR	783131-783823/F	693	230	ok	ok	-
HVO_0868	D4GUL5		GEN	MIS	GalE family epimerase/dehydratase	CHR	783867-784856/R	990	329	ok	ok	-
HVO_0869	D4GUL6	gltB	AA	MET	glutamate synthase (ferredoxin)	CHR	784965-789500/R	4536	1511	ok	ok	-	1.4.7.1
HVO_0870	D4GUL7	proS	TL	GIP	proline--tRNA ligase	CHR	789658-791124/R	1467	488	ok	ok	-	6.1.1.15
HVO_0871	D4GUL8		GEN	MIS	HTH domain protein (nonfunctional)	CHR	791288-791623/F	336	111	ok	ok	-
	#N/A			#N/A			791623-791784/F	162	53
HVO_0873	D4GUM0		GEN	MIS	PgpA domain protein	CHR	791827-792306/R	480	159	ok	ok	-
HVO_0874	D4GUM1	fttA	TC	GIP	transcription termination factor FttA	CHR	792555-794477/F	1923	640	ok	ok	-	3.1.-.-
HVO_0875	D4GUM2		GEN	MIS	DUF1628 domain protein	CHR	794549-794959/F	411	136	ok	ok	-
HVO_0876	D4GUM3	mgsA	MIS	MIS	methylglyoxal synthase	CHR	795023-795406/F	384	127	ok	ok	-	4.2.3.3
HVO_0877	D4GUM4		CHY	UNASS	conserved hypothetical protein	CHR	795543-795974/F	432	143	ok	ok	-
HVO_0878	D4GUM5	nthB	RRR	GIP	endonuclease 3	CHR	795975-796781/R	807	268	ok	ok	-	4.2.99.18
HVO_0879	D4GUU6		GEN	MIS	DUF371 family protein	CHR	796851-797276/R	426	141	ok	ok	-
HVO_0880	D4GUU7		CHY	UNASS	conserved hypothetical protein	CHR	797576-798499/F	924	307	ok	ok	-
HVO_0881	D4GUU8	sppA1	MIS	MIS	signal peptide peptidase SppA	CHR	798590-799591/F	1002	333	ok	ok	-	3.4.21.-
HVO_0882	D4GUU9		GEN	MIS	DUF373 family protein	CHR	799635-800771/F	1137	378	ok	ok	-
HVO_0883	D4GUV0		CHY	UNASS	conserved hypothetical protein	CHR	800808-800999/R	192	63	ok	ok	-
HVO_0884	D4GUV1		GEN	MIS	probable oxidoreductase (aldo-keto reductase family protein)	CHR	801088-801918/R	831	276	ok	ok	-	1.1.1.-
HVO_0885	D4GUV2		GEN	MIS	small CPxCG-related zinc finger protein	CHR	802107-802304/F	198	65	ok	ok	-
HVO_0886	D4GUV3		HY	UNASS	hypothetical protein	CHR	802327-802476/F	150	49	ok	ok	-
HVO_0887	D4GUV4	korB	CIM	MET	oxoglutarate--ferredoxin oxidoreductase beta subunit	CHR	802517-803380/R	864	287	ok	ok	-	1.2.7.3
HVO_0888	D4GUV5	korA	CIM	MET	oxoglutarate--ferredoxin oxidoreductase alpha subunit	CHR	803377-805137/R	1761	586	ok	ok	-	1.2.7.3
HVO_0889	D4GUV6		GEN	MIS	FAD-dependent oxidoreductase	CHR	805444-806088/F	645	214	ok	ok	-
HVO_0890	D4GUV7	nosY	TP	TP_CP	ABC-type transport system permease protein (probable substrate copper)	CHR	806141-806962/R	822	273	ok	ok	-
HVO_0891	D4GUV8	nosF	TP	TP_CP	ABC-type transport system ATP-binding protein (probable substrate copper)	CHR	806959-807810/R	852	283	ok	ok	-
HVO_0892	D4GUV9	nosD	TP	TP_CP	ABC-type transport system periplasmic substrate-binding protein (probable substrate copper)	CHR	807803-809728/R	1926	641	ok	ok	-
HVO_0893	D4GUW0	mmcA1	CIM	MET	methylmalonyl-CoA mutase subunit A	CHR	809951-811651/F	1701	566	ok	ok	-	5.4.99.2
HVO_0894	D4GUW1	acs1	CIM	MET	acetyl-CoA synthetase	CHR	811838-813826/F	1989	662	ok	ok	-	6.2.1.1
HVO_0895	D4GUW3		CHY	UNASS	conserved hypothetical protein	CHR	813856-814101/R	246	81	ok	ok	-
HVO_0896	D4GUW5	acs2	CIM	MET	acetyl-CoA synthetase	CHR	814278-815900/F	1623	540	ok	ok	-	6.2.1.1
HVO_0897	D4GUW7		CHY	UNASS	conserved hypothetical protein	CHR	815984-816592/R	609	202	ok	ok	-
HVO_0898	D4GUW9		HY	UNASS	hypothetical protein	CHR	816639-816833/R	195	64	ok	ok	-
HVO_0899	D4GUX1	livJ1	TP	TP_CP	ABC-type transport system periplasmic substrate-binding protein (probable substrate branched-chain amino acids)	CHR	817082-818482/F	1401	466	ok	ok	-
HVO_0900	D4GUX3	livH1	TP	TP_CP	ABC-type transport system permease protein (probable substrate branched-chain amino acids)	CHR	818606-819574/F	969	322	ok	ok	-
HVO_0901	D4GUX5	livM1	TP	TP_CP	ABC-type transport system permease protein (probable substrate branched-chain amino acids)	CHR	819571-820752/F	1182	393	ok	ok	-
HVO_0902	D4GUX7	livG1	TP	TP_CP	ABC-type transport system ATP-binding protein (probable substrate branched-chain amino acids)	CHR	820749-821507/F	759	252	ok	ok	-
HVO_0903	D4GUX9	livF1	TP	TP_CP	ABC-type transport system ATP-binding protein (probable substrate branched-chain amino acids)	CHR	821504-822247/F	744	247	ok	ok	-
HVO_0904	D4GUY3		GEN	MIS	UspA domain protein	CHR	822927-823331/R	405	134	ok	ok	-
HVO_0905	D4GUY0	trxA6	EM	MET	thioredoxin	CHR	822250-822930/F	681	226	ok	ok	-
HVO_0906	D4GUY4		CHY	UNASS	conserved hypothetical protein	CHR	823386-823640/R	255	84	ok	ok	-
HVO_0906_A	#N/A		CHY	UNASS	conserved hypothetical protein	CHR	823746-823829/F	84	27	ok	ok	-
HVO_0907	D4GUY6	coxA1	EM	MET	cox-type terminal oxidase subunit I	CHR	824054-825853/R	1800	599	ok	ok	-	7.1.1.-
HVO_0908	D4GUY7		CHY	UNASS	conserved hypothetical protein	CHR	825916-826275/R	360	119	ok	ok	-
HVO_0909	D4GUY8		CHY	UNASS	conserved hypothetical protein	CHR	826378-826743/R	366	121	ok	ok	-
HVO_0910	D4GUY9		CHY	UNASS	conserved hypothetical protein	CHR	826789-826992/R	204	67	ok	ok	-
HVO_0911	D4GUZ0	drg	GEN	MIS	GTP-binding protein Drg	CHR	827150-828259/F	1110	369	ok	ok	-
HVO_0912	D4GUZ1		GEN	MIS	TIGR04206 family protein	CHR	828256-828747/F	492	163	ok	ok	-
HVO_0913	D4GUZ2		GEN	MIS	MATE efflux family protein	CHR	828791-830233/R	1443	480	ok	ok	-
HVO_0914	D4GUZ3		GEN	MIS	glyoxalase domain protein	CHR	830369-831148/F	780	259	ok	ok	-
HVO_0915	D4GUZ4	artA	CE	TP_CP	archaeosortase A	CHR	831303-832214/F	912	303	ok	ok	-
HVO_0916	D4GUZ5	dph5	MIS	MIS	diphthine synthase	CHR	832235-833044/R	810	269	ok	ok	-	2.1.1.98
HVO_0917	D4GUZ6		GEN	MIS	DoxX domain protein	CHR	833161-833736/F	576	191	ok	ok	-
HVO_0918	D4GUZ7		CHY	UNASS	conserved hypothetical protein	CHR	833824-834033/F	210	69	ok	ok	-
HVO_0919	D4GUZ8		EM	MET	small CPxCG-related zinc finger protein	CHR	834136-834252/F	117	38	ok	ok	-
HVO_0920	D4GUZ9		GEN	MIS	probable iron-sulfur protein (2Fe-2S)	CHR	834343-834786/F	444	147	ok	ok	-
HVO_0921	D4GV00		REG	ENV	Lrp/AsnC family transcription regulator	CHR	834841-835320/R	480	159	ok	ok	-
HVO_0922	-		ISH	MIS	ISH3-type transposase ISH51 (nonfunctional)	CHR	835405-835878/F	474	157	ok	ok	-
	#N/A			#N/A			835880-836572/F	693	230
HVO_0924	D4GQ39		ISH	MIS	ISH5-type transposase ISHvo11	CHR	836669-838021/F	1353	450	ok	ok	-
HVO_0924A	-		CHY	UNASS	conserved hypothetical protein (nonfunctional)	CHR	838213-838419/F	207	68	ok	ok	-
HVO_0925	D4GV03		CHY	UNASS	conserved hypothetical protein (nonfunctional)	CHR	838421-838639/F	219	72	ok	ok	-
	#N/A			#N/A			840040-840762/F	723	240
HVO_0926	D4GRB5		ISH	MIS	ISH3-type transposase ISH51	CHR	838824-839990/R	1167	388	ok	ok	-
HVO_0929	D4GV10	trm5, trmM	RMT	GIP	tRNA (guanine(37)-N(1))-methyltransferase	CHR	841078-842064/R	987	328	ok	ok	-	2.1.1.228
HVO_0930	D4GV12		GEN	MIS	HTH domain protein	CHR	842405-842875/R	471	156	ok	ok	-
HVO_0931	D4GV14		GEN	MIS	UspA domain protein	CHR	843073-843501/F	429	142	ok	ok	-
HVO_0932	D4GV17		GEN	MIS	UspA domain protein	CHR	843545-843988/R	444	147	ok	ok	-
HVO_0933	D4GV19		TP	TP_CP	P-type transport ATPase (probable substrate calcium/metal cation)	CHR	844755-847604/R	2850	949	ok	ok	-	7.2.2.-
HVO_0934	D4GV18		GEN	MIS	TVP38/TMEM64 family protein	CHR	844064-844780/F	717	238	ok	ok	-
HVO_0935	D4GV21	fdhA	MIS	MIS	formate dehydrogenase alpha subunit	CHR	847700-849742/F	2043	680	ok	ok	-	1.17.1.9
HVO_0936	D4GV23		GEN	MIS	YqeC family protein	CHR	849735-850499/F	765	254	ok	ok	-
HVO_0937	D4GV25		GEN	MIS	FMN-binding domain protein	CHR	850537-850977/R	441	146	ok	ok	-
HVO_0938	D4GV26		GEN	MIS	UspA domain protein	CHR	851051-851527/R	477	158	ok	ok	-
HVO_0939	D4GV28		CHY	UNASS	conserved hypothetical protein	CHR	851558-851878/R	321	106	ok	ok	-
HVO_0940	D4GV30	cpx	TP	TP_CP	P-type transport ATPase (probable substrate copper/metal cation)	CHR	851945-854431/R	2487	828	ok	ok	-	7.2.2.-
HVO_0941	D4GV32		GEN	MIS	DsbD-TM domain protein	CHR	854428-855222/R	795	264	ok	ok	-
HVO_0942	D4GV34	cbaE	EM	MET	ba3-type terminal oxidase subunit CbaE	CHR	855224-855442/R	219	72	ok	ok	-	7.1.1.-
HVO_0943	D4GV37	cbaD	EM	MET	ba3-type terminal oxidase subunit CbaD	CHR	855542-855835/F	294	97	ok	ok	-	7.1.1.-
HVO_0944	D4GV39	cbaB	EM	MET	ba3-type terminal oxidase subunit II	CHR	855836-856375/F	540	179	ok	ok	-	7.1.1.-
HVO_0945	D4GV41	cbaA	EM	MET	ba3-type terminal oxidase subunit I	CHR	856375-858144/F	1770	589	ok	ok	-	7.1.1.-
HVO_0946	D4GV43	cbaC	GEN	MIS	CbaC protein	CHR	858141-858335/F	195	64	ok	ok	-
HVO_0947	D4GV45		CHY	UNASS	conserved hypothetical protein	CHR	858517-858738/F	222	73	ok	ok	-
HVO_0948	D4GV50		GEN	MIS	UspA domain protein	CHR	858873-859304/F	432	143	ok	ok	-
HVO_0949	D4GV56		CHY	UNASS	conserved hypothetical protein	CHR	859328-859729/R	402	133	ok	ok	-
HVO_0950	D4GV57	kdgA1	CIM	MET	2-dehydro-3-deoxy-phosphogluconate aldolase, bacterial-type	CHR	859880-860539/F	660	219	ok	ok	-	4.1.2.14
HVO_0951	D4GV58		CHY	UNASS	conserved hypothetical protein	CHR	860652-861665/R	1014	337	ok	ok	-
HVO_0952	D4GV59	cynT	MIS	MIS	carbonic anhydrase	CHR	861842-862537/R	696	231	ok	ok	-	4.2.1.1
HVO_0953	D4GV60		GEN	MIS	DUF304 domain protein	CHR	862560-864398/R	1839	612	ok	ok	-
HVO_0954	D4GV61		GEN	MIS	DUF304 domain protein	CHR	864395-864859/R	465	154	ok	ok	-
HVO_0955	D4GV62		CHY	UNASS	conserved hypothetical protein	CHR	864943-865719/R	777	258	ok	ok	-
HVO_0956	D4GV63		GEN	MIS	metallophosphoesterase domain protein	CHR	865710-866747/R	1038	345	ok	ok	-
HVO_0957	D4GV64		CHY	UNASS	conserved hypothetical protein	CHR	866744-866869/R	126	41	ok	ok	-
HVO_0958	D4GV65		GEN	MIS	CopD domain protein	CHR	866976-867422/R	447	148	ok	ok	-
HVO_0959	D4GV66		GEN	MIS	DUF2071 family protein	CHR	867536-868222/R	687	228	ok	ok	-
HVO_0960	D4GV67		GEN	MIS	probable oxidoreductase (aldo-keto reductase family protein)	CHR	868340-869185/F	846	281	ok	ok	-	1.1.1.-
HVO_0961	D4GV68		GEN	MIS	chimeric protein (nonfunctional)	CHR	869187-869798/F	612	203	ok	ok	-
HVO_0962	D4GV69		GEN	MIS	HTH domain protein	CHR	869825-870199/F	375	124	ok	ok	-
HVO_0963	D4GV70		CHY	UNASS	conserved hypothetical protein	CHR	870199-870492/F	294	97	ok	ok	-
HVO_0964	D4GV71	trxA3	EM	MET	thioredoxin	CHR	870707-871132/F	426	141	ok	ok	-
HVO_0965	D4GV72	deoA	NUM	MET	AMP phosphorylase	CHR	871193-872671/F	1479	492	ok	ok	-	2.4.2.57
HVO_0966	D4GV73	tif2Ba	TL	GIP	translation initiation factor aIF-2B alpha subunit / ribose-1,5-bisphosphate isomerase	CHR	872721-873692/F	972	323	ok	ok	-	5.3.1.29
HVO_0967	D4GV74		REG	ENV	HTH-10 family transcription regulator	CHR	873723-874385/R	663	220	ok	ok	-
HVO_0968	D4GV75	nuoCD2	EM	MET	NADH dehydrogenase-like complex subunit CD	CHR	874483-876177/F	1695	564	ok	ok	-	7.1.1.-
HVO_0969	D4GV76	htr39	SIG	ENV	transducer protein Htr39	CHR	876217-879165/R	2949	982	ok	ok	-
HVO_0970	D4GV77	rbcL	CIM	MET	ribulose-bisphosphate carboxylase	CHR	879448-880692/R	1245	414	ok	ok	-	4.1.1.39
HVO_0971	D4GV78	hel308b	RRR	GIP	ATP-dependent DNA helicase Hel308b	CHR	880821-882740/R	1920	639	ok	ok	-	3.6.4.12
HVO_0972	D4GV79	pilA1	MIS	MIS	pilin PilA	CHR	882969-883490/R	522	173	ok	ok	-
HVO_0973	D4GV80	aspC3	GEN	MIS	pyridoxal phosphate-dependent aminotransferase	CHR	883706-884860/R	1155	384	ok	ok	-	2.6.1.-
HVO_0974	D4GVF1	ribH	COM	MET	6,7-dimethyl-8-ribityllumazine synthase	CHR	884857-885261/R	405	134	ok	ok	-	2.5.1.78
HVO_0975	D4GVF2	agl23a	MIS	MIS	probable dolichyl-phosphate--hexose flippase Agl23	CHR	885363-887117/F	1755	584	ok	ok	-
HVO_0976	D4GVF3	purK	NUM	MET	5-(carboxyamino)imidazole ribonucleotide synthase	CHR	887289-888434/F	1146	381	ok	ok	-	6.3.4.18
HVO_0977	D4GVF4	purE	NUM	MET	N5-carboxyaminoimidazole ribonucleotide mutase	CHR	888441-889052/F	612	203	ok	ok	-	5.4.99.18
HVO_0978	D4GVF5	nuoA	EM	MET	NADH dehydrogenase-like complex subunit A	CHR	889252-889668/F	417	138	ok	ok	-	7.1.1.-
HVO_0979	D4GVF6	nuoB	EM	MET	NADH dehydrogenase-like complex subunit B	CHR	889665-890366/F	702	233	ok	ok	-	7.1.1.-
HVO_0980	D4GVF7	nuoCD1	EM	MET	NADH dehydrogenase-like complex subunit CD	CHR	890363-892036/F	1674	557	ok	ok	-	7.1.1.-
HVO_0981	D4GVF8	nuoH	EM	MET	NADH dehydrogenase-like complex subunit H	CHR	892036-893085/F	1050	349	ok	ok	-	7.1.1.-
HVO_0982	D4GVF9	nuoI	EM	MET	NADH dehydrogenase-like complex subunit I	CHR	893082-893543/F	462	153	ok	ok	-	7.1.1.-
HVO_0983	D4GVG0	nuoJ1	EM	MET	NADH dehydrogenase-like complex subunit J1	CHR	893649-893909/F	261	86	ok	ok	-	7.1.1.-
HVO_0984	D4GVG1	nuoJ2	EM	MET	NADH dehydrogenase-like complex subunit J2	CHR	893906-894274/F	369	122	ok	ok	-	7.1.1.-
HVO_0985	D4GVG2	nuoK	EM	MET	NADH dehydrogenase-like complex subunit K	CHR	894274-894576/F	303	100	ok	ok	-	7.1.1.-
HVO_0986	D4GVG3	nuoL	EM	MET	NADH dehydrogenase-like complex subunit L	CHR	894580-896616/F	2037	678	ok	ok	-	7.1.1.-
HVO_0987	D4GVG4	nuoM	EM	MET	NADH dehydrogenase-like complex subunit M	CHR	896613-898142/F	1530	509	ok	ok	-	7.1.1.-
HVO_0988	D4GVG5	nuoN	EM	MET	NADH dehydrogenase-like complex subunit N	CHR	898143-899663/F	1521	506	ok	ok	-	7.1.1.-
HVO_0989	D4GVG6		CHY	UNASS	conserved hypothetical protein	CHR	899702-900082/R	381	126	ok	ok	-
HVO_0990	D4GVG7		GEN	MIS	DHH/RecJ family phosphoesterase	CHR	900172-901632/F	1461	486	ok	ok	-
HVO_0991	D4GVG8		GEN	MIS	CBS/parB domain protein	CHR	901676-902458/F	783	260	ok	ok	-
HVO_0992	D4GVG9		CHY	UNASS	conserved hypothetical protein	CHR	902466-902693/R	228	75	ok	ok	-
HVO_0993	D4GVH0		GEN	MIS	small CPxCG-related zinc finger protein	CHR	902724-902894/R	171	56	ok	ok	-
HVO_0994	D4GVH1		TP	TP_CP	major facilitator superfamily transport protein	CHR	902996-904309/F	1314	437	ok	ok	-
HVO_0995	D4GVH2		CHY	UNASS	conserved hypothetical protein	CHR	904367-905404/R	1038	345	ok	ok	-
HVO_0996	D4GVH3		GEN	MIS	DUF21/CBS domain protein	CHR	905599-906702/F	1104	367	ok	ok	-
HVO_0997	D4GVH4	pepQ1	MIS	MIS	probable Xaa-Pro dipeptidase	CHR	906798-907904/F	1107	368	ok	ok	-	3.4.13.9
HVO_0998	D4GVH5		CHY	UNASS	conserved hypothetical protein	CHR	907962-908150/F	189	62	ok	ok	-
HVO_0999	D4GVH6		GEN	MIS	DRTGG domain protein	CHR	908202-909338/R	1137	378	ok	ok	-
HVO_1000	D4GVH7	acdA	CIM	MET	acetate--CoA ligase (ADP-forming)	CHR	909365-911458/R	2094	697	ok	ok	-	6.2.1.13
HVO_1001	D4GVH8		CHY	UNASS	conserved hypothetical protein	CHR	911666-911926/F	261	86	ok	ok	-
HVO_1002	D4GVH9		CHY	UNASS	conserved hypothetical protein	CHR	912137-912889/F	753	250	ok	ok	-
HVO_1003	D4GVI0	gufA2	TP	TP_CP	ZIP/GufA family transport protein (probable substrate iron-II/zinc)	CHR	913053-913850/F	798	265	ok	ok	-
HVO_1004	D4GVI1		CHY	UNASS	conserved hypothetical protein	CHR	913947-914231/R	285	94	ok	ok	-
HVO_1005	D4GVI2		TP	TP_CP	ABC-type transport system permease protein	CHR	914365-915120/R	756	251	ok	ok	-
HVO_1006	D4GVI3		TP	TP_CP	ABC-type transport system ATP-binding protein	CHR	915117-916070/R	954	317	ok	ok	-
HVO_1007	D4GVI4		GEN	MIS	homolog to quinoprotein glucose dehydrogenase	CHR	916212-917606/F	1395	464	ok	ok	-
HVO_1008	D4GVI5		GEN	MIS	GFO family oxidoreductase	CHR	917640-918638/R	999	332	ok	ok	-
HVO_1008A	-		CHY	UNASS	conserved hypothetical protein (nonfunctional)	CHR	918718-918873/F	156	51	ok	ok	-
	#N/A			#N/A			918876-918941/F	66	21
HVO_1009	D4GVI6		GEN	MIS	probable oxidoreductase (aldo-keto reductase family protein)	CHR	918994-920016/F	1023	340	ok	ok	-	1.1.1.-
HVO_1010	D4GVI7		GEN	MIS	DUF457 family protein	CHR	920072-920476/R	405	134	ok	ok	-
HVO_1011	D4GVI8		GEN	MIS	thioredoxin domain protein	CHR	920489-920722/R	234	77	ok	ok	-
HVO_1012	D4GVI9		CHY	UNASS	conserved hypothetical protein	CHR	920789-921448/R	660	219	ok	ok	-
HVO_1013	D4GVJ0	ctaB	COM	MET	heme o synthase	CHR	921476-922882/R	1407	468	ok	ok	-	2.5.1.141
HVO_1014	D4GVJ1	coxB1	EM	MET	cox-type terminal oxidase subunit II	CHR	923045-923803/F	759	252	ok	ok	-	7.1.1.-
HVO_1015	D4GVJ2	ribL	COM	MET	FAD synthase	CHR	923927-924355/R	429	142	ok	ok	-	2.7.7.2
HVO_1016	D4GVJ3		GEN	MIS	JAB domain protein	CHR	924352-924837/R	486	161	ok	ok	-
HVO_1017	D4GVJ4		GEN	MIS	ketosamine kinase domain protein	CHR	924940-925794/F	855	284	ok	ok	-
HVO_1018	D4GVJ5	recJ3, han	RRR	GIP	RNA/ssDNA 3' exonuclease complex protein RecJ3	CHR	925901-927802/F	1902	633	ok	ok	-	3.1.-.-
HVO_1019	D4GVJ6		LIP	MET	putative cardiolipin synthase	CHR	927833-929494/R	1662	553	ok	ok	-	2.7.8.-
HVO_1020	D4GVJ7		GEN	MIS	HEAT-PBS family protein	CHR	929621-930880/R	1260	419	ok	ok	-
HVO_1021	D4GVJ8		GEN	MIS	probable carbon-nitrogen hydrolase	CHR	930999-931763/F	765	254	ok	ok	-
HVO_1022	D4GVJ9		GEN	MIS	NamA family oxidoreductase	CHR	931827-932915/F	1089	362	ok	ok	-
HVO_1023	D4GVK0		CHY	UNASS	conserved hypothetical protein	CHR	933017-933832/F	816	271	ok	ok	-
HVO_1024	D4GVK1		LIP	MET	acetyl-CoA C-acetyltransferase small subunit	CHR	933893-934270/R	378	125	ok	ok	-	2.3.1.9
HVO_1025	D4GVK2	acaB2	LIP	MET	acetyl-CoA C-acetyltransferase catalytic subunit	CHR	934270-935421/R	1152	383	ok	ok	-	2.3.1.9
HVO_1026	D4GVK3		CHY	UNASS	conserved hypothetical protein	CHR	935515-935928/F	414	137	ok	ok	-
HVO_1027	D4GVK4	tatAo	SEC	TP_CP	Sec-independent protein translocase protein TatAo	CHR	936539-936811/R	273	90	ok	ok	-
HVO_1028	D4GVK5		GEN	MIS	probable oxidoreductase (short-chain dehydrogenase family)	CHR	936980-937750/R	771	256	ok	ok	-	1.1.1.-
HVO_1030	D4GVK6		GEN	MIS	DUF4382 domain protein	CHR	938112-939407/R	1296	431	ok	ok	-
HVO_1031	D4GVK7	trxB1	MIS	MIS	thioredoxin-disulfide reductase	CHR	939491-940519/R	1029	342	ok	ok	-	1.8.1.9
HVO_1032	D4GVK8	trm9	RMT	GIP	tRNA (carboxymethyluridine(34)-5-O)-methyltransferase	CHR	940639-941292/R	654	217	ok	ok	-	2.1.1.229
HVO_1033	D4GVK9	pilC3	MIS	MIS	type IV pilus biogenesis complex membrane subunit	CHR	941377-943500/R	2124	707	ok	ok	-
HVO_1034	D4GVL0	pilB3	MIS	MIS	type IV pilus biogenesis complex ATPase subunit	CHR	943502-945196/R	1695	564	ok	ok	-
HVO_1035	D4GVL1		CHY	UNASS	conserved hypothetical protein	CHR	945296-945793/R	498	165	ok	ok	-
HVO_1036	D4GVL2		GEN	MIS	cupin 2 barrel domain protein	CHR	945888-946256/R	369	122	ok	ok	-
HVO_1037	D4GVL3		GEN	MIS	DUF5793 domain protein	CHR	946398-946871/F	474	157	ok	ok	-
HVO_1038	D4GVL4	udg4	GEN	MIS	uracil-DNA glycosylase superfamily protein	CHR	947001-947627/F	627	208	ok	ok	-
HVO_1039	D4GVL5		GEN	MIS	beta-lactamase domain protein (nonfunctional)	CHR	948031-948594/R	564	187	ok	ok	-
HVO_1040	D4GVL6		GEN	MIS	DnaJ N-terminal domain protein	CHR	948679-949818/R	1140	379	ok	ok	-
HVO_1040A	#N/A		-	#N/A	spurious ORF	CHR	949612-949956/F	345	114	del		-
HVO_1041	D4GVL7		GEN	MIS	beta-lactamase domain protein	CHR	949985-950983/F	999	332	ok	ok	-
HVO_1042	D4GVL8	rpo11, rpoL	TC	GIP	DNA-directed RNA polymerase subunit Rpo11	CHR	951010-951300/F	291	96	ok	ok	-	2.7.7.6
HVO_1043	D4GVL9		GEN	MIS	DUF1684 family protein	CHR	951364-951924/R	561	186	ok	ok	-
HVO_1044	D4GVM0	hisF	AA	MET	imidazole glycerol-phosphate synthase subunit HisF	CHR	952064-952876/R	813	270	ok	ok	-	4.3.2.10
HVO_1045	D4GVM1		CHY	UNASS	conserved hypothetical protein	CHR	953067-953222/F	156	51	ok	ok	-
HVO_1046	D4GVM2		CHY	UNASS	conserved hypothetical protein	CHR	953332-953499/F	168	55	ok	ok	-
HVO_1047	D4GVM3	qor2	MIS	MIS	NADPH:quinone reductase	CHR	953595-954566/F	972	323	ok	ok	-	1.6.5.5
HVO_1048	D4GVM4	purL	NUM	MET	phosphoribosylformylglycinamidine synthase subunit PurL	CHR	954615-956723/R	2109	702	ok	ok	-	6.3.5.3
HVO_1049	D4GVM5		GEN	MIS	PHP domain protein	CHR	956966-957649/F	684	227	ok	ok	-
HVO_1050	D4GVM6	asnB	AA	MET	asparagine synthase (glutamine-hydrolyzing)	CHR	957649-958740/F	1092	363	ok	ok	-	6.3.5.4
HVO_1051	D4GVM7		GEN	MIS	NUDIX family hydrolase	CHR	958762-959244/R	483	160	ok	ok	-
HVO_1052	D4GVM8	tfb1	TC	GIP	transcription initiation factor TFB	CHR	959346-960344/R	999	332	ok	ok	-
HVO_1053	D4GVM9	gatC, aatC	TL	GIP	aspartyl/glutamyl-tRNA(Asn/Gln) amidotransferase subunit C	CHR	960564-960842/F	279	92	ok	ok	-	6.3.5.6,6.3.5.7
HVO_1054	D4GVN0	gatA, aatA	TL	GIP	aspartyl/glutamyl-tRNA(Asn/Gln) amidotransferase subunit A	CHR	960843-962114/F	1272	423	ok	ok	-	6.3.5.6,6.3.5.7
HVO_1055	D4GVN2	trkA1	GEN	MIS	TrkA domain protein	CHR	962244-962924/F	681	226	ok	ok	-
HVO_1056	D4GVN4	trkH1	TP	TP_CP	Trk-type transport system (probable substrate potassium)	CHR	962924-964585/F	1662	553	ok	ok	-
HVO_1057	D4GVN5	trkH2	TP	TP_CP	Trk-type transport system (probable substrate potassium)	CHR	964613-966217/R	1605	534	ok	ok	-
HVO_1058	D4GVN7	trkA2	GEN	MIS	TrkA domain protein	CHR	966335-967672/R	1338	445	ok	ok	-
HVO_1059	D4GVP0		GEN	MIS	START domain protein	CHR	967758-968300/R	543	180	ok	ok	-
HVO_1060	D4GVP2		CHY	UNASS	conserved hypothetical protein	CHR	968419-969378/F	960	319	ok	ok	-
HVO_1061	D4GVP3	trxB2	GEN	MIS	oxidoreductase (homolog to thioredoxin-disulfide reductase)	CHR	969459-970238/F	780	259	ok	ok	-
HVO_1062	D4GVP4	coaBC	COM	MET	phosphopantothenoylcysteine decarboxylase / phosphopantothenate--cysteine ligase	CHR	970333-971493/F	1161	386	ok	ok	-	4.1.1.36,6.3.2.5
HVO_1063	D4GVP6	mrpG	TP	TP_CP	Mrp-type sodium/proton antiporter system subunit G	CHR	971509-971904/R	396	131	ok	ok	-
HVO_1064	D4GVP8	mrpF	TP	TP_CP	Mrp-type sodium/proton antiporter system subunit F	CHR	971901-972194/R	294	97	ok	ok	-
HVO_1065	D4GVQ0	mrpE	TP	TP_CP	Mrp-type sodium/proton antiporter system subunit E	CHR	972187-972789/R	603	200	ok	ok	-
HVO_1066	D4GVQ1	mrpD1	TP	TP_CP	Mrp-type sodium/proton antiporter system subunit D1	CHR	972789-974486/R	1698	565	ok	ok	-
HVO_1067	D4GVQ3	mrpC	TP	TP_CP	Mrp-type sodium/proton antiporter system subunit C	CHR	974483-974824/R	342	113	ok	ok	-
HVO_1068	D4GVQ5	mrpB	TP	TP_CP	Mrp-type sodium/proton antiporter system subunit B	CHR	974821-975294/R	474	157	ok	ok	-
HVO_1069	D4GVQ7	mrpA	TP	TP_CP	Mrp-type sodium/proton antiporter system subunit A	CHR	975291-977696/R	2406	801	ok	ok	-
HVO_1070	D4GVQ8		REG	ENV	ArsR family transcription regulator	CHR	977936-978274/F	339	112	ok	ok	-
HVO_1071	D4GVR0		CHY	UNASS	conserved hypothetical protein	CHR	978529-978930/F	402	133	ok	ok	-
HVO_1072	D4GVR1	apt1	NUM	MET	purine phosphoribosyltransferase (adenine phosphoribosyltransferase, xanthine-guanine phosphoribosyltransferase)	CHR	979089-979655/F	567	188	ok	ok	-	2.4.2.-
HVO_1073	D4GVR4		GEN	MIS	ThiJ/PfpI domain protein	CHR	979756-980430/F	675	224	ok	ok	-
HVO_1074	D4GVR6		CHY	UNASS	conserved hypothetical protein	CHR	980512-981357/F	846	281	ok	ok	-
HVO_1075	D4GVR8		GEN	MIS	HTH domain protein	CHR	981367-981666/R	300	99	ok	ok	-
HVO_1076	D4GVS0	graD1	CHM	MET	sugar nucleotidyltransferase	CHR	981781-982749/F	969	322	ok	ok	-	2.7.7.-
HVO_1077	D4GVS2	dph6	MIS	MIS	diphthine--ammonia ligase	CHR	982791-983513/R	723	240	ok	ok	-	6.3.1.14
HVO_1078	-		GEN	MIS	homolog to sulfate adenylyltransferase small subunit (nonfunctional)	CHR	984409-984540/R	132	43	ok	ok	-
	#N/A			#N/A			983588-984406/R	819	272
HVO_1079	D4GVS4		GEN	MIS	homolog to sulfate adenylyltransferase small subunit	CHR	984665-985642/R	978	325	ok	ok	-
HVO_1080	D4GVS6		CHY	UNASS	conserved hypothetical protein	CHR	985780-986346/R	567	188	ok	ok	-
HVO_1081	D4GVS8	grx3	MIS	MIS	glutaredoxin	CHR	986514-986858/R	345	114	ok	ok	-
HVO_1082	Q8NKQ2	gfcR, pyrE1	REG	ENV	PyrE family transcription regulator GfcR	CHR	986942-987574/R	633	210	ok	fpf	-
HVO_1083	D4GVT2	gdh	CHM	MET	glucose 1-dehydrogenase	CHR	987571-988644/R	1074	357	ok	ok	-	1.1.1.47
HVO_1084	D4GVT3	purB	NUM	MET	adenylosuccinate lyase	CHR	988974-990365/R	1392	463	ok	ok	-	4.3.2.2
HVO_1085	D4GVT4	purNH	NUM	MET	phosphoribosylglycinamide formyltransferase / phosphoribosylaminoimidazolecarboxamide formyltransferase	CHR	990555-992132/F	1578	525	ok	ok	-	2.1.2.2,2.1.2.3
HVO_1086	D4GW01	pcrB2	LIP	MET	(S)-3-O-geranylgeranylglyceryl phosphate synthase 2	CHR	992246-993001/F	756	251	ok	ok	-	2.5.1.41
HVO_1087	D4GW02		GEN	MIS	UspA domain protein	CHR	993047-993472/F	426	141	ok	ok	-
HVO_1088	D4GW05	folCP	COM	MET	folylpolyglutamate synthase / 7,8-dihydropteroate reductase / dihydropteroate synthase	CHR	993598-996114/F	2517	838	ok	ok	-	1.5.1.3,2.5.1.15,6.3.2.12,6.3.2.17
HVO_1089	D4GW07		GEN	MIS	NRDE domain protein	CHR	996181-996933/F	753	250	ok	ok	-
HVO_1090	D4GW09	tfeB, rpc34	TC	GIP	transcription initiation factor TFE beta subunit	CHR	996959-997312/F	354	117	ok	ok	-
HVO_1091	Q9V2V6	psmA1	CP	TP_CP	proteasome alpha subunit	CHR	997547-998305/R	759	252	ok	ok	-	3.4.25.1
HVO_1092	D4GW12	rnp2	RMT	GIP	ribonuclease P protein component 2	CHR	998312-998791/R	480	159	ok	ok	-	3.1.26.5
HVO_1093	D4GW13		GEN	MIS	probable S-adenosylmethionine-dependent methyltransferase	CHR	998801-999427/R	627	208	ok	ok	-	2.1.1.-
HVO_1094	D4GW15	rnp3	RMT	GIP	ribonuclease P protein component 3	CHR	999411-1000106/R	696	231	ok	ok	-	3.1.26.5
HVO_1095	D4GW17		GEN	MIS	probable secreted glycoprotein	CHR	1000245-1000799/R	555	184	ok	ok	-
HVO_1096	D4GW18	dapE	AA	MET	succinyl-diaminopimelate desuccinylase	CHR	1000850-1001947/R	1098	365	ok	ok	-	3.5.1.18
HVO_1097	D4GW20	dapF	AA	MET	diaminopimelate epimerase	CHR	1001944-1002810/R	867	288	ok	ok	-	5.1.1.7
HVO_1098	D4GW22	lysA	AA	MET	diaminopimelate decarboxylase	CHR	1002831-1004078/R	1248	415	ok	ok	-	4.1.1.20
HVO_1099	D4GW24	dapD	AA	MET	2,3,4,5-tetrahydropyridine-2,6-dicarboxylate N-succinyltransferase	CHR	1004075-1004917/R	843	280	ok	ok	-	2.3.1.117
HVO_1100	D4GW26	dapB	AA	MET	4-hydroxy-tetrahydrodipicolinate reductase	CHR	1004914-1005675/R	762	253	ok	ok	-	1.17.1.8
HVO_1101	D4GW28	dapA	AA	MET	4-hydroxy-tetrahydrodipicolinate synthase	CHR	1005672-1006589/R	918	305	ok	ok	-	4.3.3.7
HVO_1102	D4GW30		GEN	MIS	DUF88 family protein	CHR	1006980-1007477/F	498	165	ok	ok	-
HVO_1103	D4GW31		CHY	UNASS	conserved hypothetical protein	CHR	1007487-1008407/R	921	306	ok	ok	-
HVO_1104	D4GW33		CHY	UNASS	conserved hypothetical protein	CHR	1008495-1008662/R	168	55	ok	ok	-
HVO_1105	D4GW35		RMT	GIP	MiaB-like tRNA modifying enzyme	CHR	1008781-1009260/F	480	159	ok	ok	-
HVO_1105A	-		CHY	UNASS	conserved hypothetical protein (nonfunctional)	CHR	1009491-1009643/F	153	50	ok	ok	-
	#N/A			#N/A			1011040-1011480/F	441	146
HVO_1106	D4GQB2		ISH	MIS	ISH8-type transposase ISHvo12	CHR	1009657-1010955/R	1299	432	ok	ok	-
HVO_1107	D4GW37		GEN	MIS	DUF1119 family protein	CHR	1011599-1012627/R	1029	342	ok	ok	-
HVO_1108	D4GW39	gar1	RMT	GIP	tRNA/rRNA pseudouridine synthase complex protein Gar1	CHR	1012676-1012900/R	225	74	ok	ok	-
HVO_1109	D4GW40	srp19	SEC	TP_CP	signal recognition particle 19K protein	CHR	1012900-1013178/R	279	92	ok	ok	-
HVO_1110	D4GW42	btuF	TP	TP_CP	ABC-type transport system periplasmic substrate-binding protein (probable substrate cobalamin)	CHR	1013275-1014423/R	1149	382	ok	ok	-
HVO_1111	D4GW45	btuC	TP	TP_CP	ABC-type transport system permease protein (probable substrate cobalamin)	CHR	1014484-1015578/F	1095	364	ok	ok	-
HVO_1112	D4GW46	btuD	TP	TP_CP	ABC-type transport system ATP-binding protein (probable substrate cobalamin)	CHR	1015575-1017005/F	1431	476	ok	ok	-
HVO_1113	D4GW48	cetZ3, ftsZ5	MIS	MIS	FtsZ family protein CetZ, type III	CHR	1017090-1018259/F	1170	389	ok	ok	-
HVO_1114	D4GW50		GEN	MIS	homolog to RNA-free ribonuclease P	CHR	1018346-1019044/F	699	232	ok	ok	-
HVO_1115	D4GW52		CHY	UNASS	conserved hypothetical protein	CHR	1019071-1019271/R	201	66	ok	ok	-
HVO_1116	D4GW55		GEN	MIS	HTH domain protein	CHR	1019271-1019618/R	348	115	ok	ok	-
HVO_1117	D4GW56	boa2	REG	ENV	HTH-10 family transcription regulator	CHR	1019803-1020444/F	642	213	ok	ok	-
HVO_1118	D4GW58		GEN	MIS	small CPxCG-related zinc finger protein	CHR	1020539-1020673/F	135	44	ok	ok	-
HVO_1119	D4GW60	hcpC	EM	MET	halocyanin	CHR	1020707-1021228/R	522	173	ok	ok	-
HVO_1120	D4GW62		GEN	MIS	TIGR04031 family protein	CHR	1021329-1021658/F	330	109	ok	ok	-
HVO_1121	D4GW66	ahbC, pqqE1	COM	MET	Fe-coproporphyrin synthase AhbC	CHR	1021655-1022863/F	1209	402	ok	ok	-
HVO_1122	D4GW67		CHY	UNASS	conserved hypothetical protein	CHR	1022943-1023128/F	186	61	ok	ok	-
HVO_1123	D4GW69	trxB3	MIS	MIS	thioredoxin-disulfide reductase	CHR	1023195-1024244/R	1050	349	ok	ok	-	1.8.1.9
HVO_1124	D4GW71		GEN	MIS	DUF357 family protein	CHR	1024386-1024670/F	285	94	ok	ok	-
HVO_1125	D4GW72	cysS	TL	GIP	cysteine--tRNA ligase	CHR	1024689-1026173/R	1485	494	ok	ok	-	6.1.1.16
HVO_1126	D4GW74	hemAT2, htr10b	SIG	ENV	transducer protein HemAT	CHR	1026290-1028068/R	1779	592	ok	ok	-
HVO_1127	D4GW75		CHY	UNASS	conserved hypothetical protein	CHR	1028135-1028629/R	495	164	ok	ok	-
HVO_1128	D4GW77	cbiX2	COM	MET	sirohydrochlorin cobaltochelatase	CHR	1028819-1029697/F	879	292	ok	ok	-	4.99.1.3
HVO_1129	D4GW79		CHY	UNASS	conserved hypothetical protein	CHR	1029697-1030869/F	1173	390	ok	ok	-
HVO_1130	D4GW80		CHY	UNASS	conserved hypothetical protein	CHR	1030927-1031508/R	582	193	ok	ok	-
HVO_1131	D4GW82	trm112	MIS	MIS	methyltransferase activator Trm112	CHR	1031564-1031749/R	186	61	ok	ok	-
HVO_1132	D4GW83	purA	NUM	MET	adenylosuccinate synthase	CHR	1031858-1033189/R	1332	443	ok	ok	-	6.3.4.4
HVO_1133	D4GW85		GEN	MIS	HTH domain protein	CHR	1033423-1033728/F	306	101	ok	ok	-
HVO_1134	D4GW86		CHY	UNASS	conserved hypothetical protein	CHR	1033994-1036267/R	2274	757	ok	ok	-
HVO_1135	D4GW87		GEN	MIS	homolog to S-adenosylmethionine-dependent methyltransferase	CHR	1036430-1037335/F	906	301	ok	ok	-
HVO_1136	D4GW89	pgsA1	LIP	MET	CDP-alcohol 1-archaetidyltransferase	CHR	1037336-1038220/R	885	294	ok	ok	-	2.7.8.-
HVO_1137	D4GW91	pchA1	GEN	MIS	ion channel pore / TrkA domain protein	CHR	1038438-1040096/F	1659	552	ok	ok	-
HVO_1138	D4GW92	coxC1	EM	MET	cox-type terminal oxidase subunit III	CHR	1040246-1041094/R	849	282	ok	ok	-	7.1.1.-
HVO_1139	D4GW93	fdfT	LIP	MET	squalene synthase	CHR	1041315-1042391/R	1077	358	ok	ok	-	2.5.1.21
HVO_1140	D4GW94	acd2	LIP	MET	acyl-CoA dehydrogenase	CHR	1042509-1043651/F	1143	380	ok	ok	-	1.3.8.-
HVO_1141	D4GW97		REG	ENV	PadR family transcription regulator	CHR	1043654-1043977/R	324	107	ok	ok	-
HVO_1142	D4GW99		CHY	UNASS	conserved hypothetical protein	CHR	1044118-1044393/F	276	91	ok	ok	-
HVO_1143	D4GWA0	assA, pgsA3	LIP	MET	probable archaetidylserine synthase	CHR	1044422-1045093/R	672	223	ok	ok	-	2.7.8.38
HVO_1144	D4GWA4	hcpD	EM	MET	halocyanin	CHR	1045260-1045706/F	447	148	ok	ok	-
HVO_1145	D4GWA5	rps1e	TL	GIP	30S ribosomal protein S1e	CHR	1045827-1046489/R	663	220	ok	ok	-
HVO_1146	D4GWA8		CHY	UNASS	conserved hypothetical protein	CHR	1046482-1046724/R	243	80	ok	ok	-
HVO_1147	D4GWB0	recJ2	RRR	GIP	probable replication complex protein RecJ2	CHR	1046721-1047842/R	1122	373	ok	ok	-
HVO_1148	D4GWB2	rps15	TL	GIP	30S ribosomal protein S15	CHR	1047847-1048314/R	468	155	ok	ok	-
HVO_1150	D4GWB4		ISH	MIS	IS200-type transposase HfIRS11	CHR	1049190-1049582/F	393	130	ok	ok	-
HVO_1151	-		ISH	MIS	IS1341-type RNA-guided DNA endonuclease HfIRS11 (nonfunctional)	CHR	1049584-1050096/F	513	170	ok	ok	-
	#N/A			#N/A			1050098-1050838/F	741	246
HVO_1153	D4GWB7		GEN	MIS	probable secreted glycoprotein	CHR	1050964-1052475/F	1512	503	ok	ok	-
HVO_1154	D4GWB9		GEN	MIS	probable secreted glycoprotein	CHR	1052529-1053299/R	771	256	ok	ok	-
HVO_1155	D4GWC0		GEN	MIS	probable secreted glycoprotein	CHR	1053296-1053748/R	453	150	ok	ok	-
HVO_1156	D4GWC1		CHY	UNASS	conserved hypothetical protein	CHR	1053802-1054788/R	987	328	ok	ok	-
HVO_1157	D4GWC3		CHY	UNASS	conserved hypothetical protein	CHR	1054785-1055417/R	633	210	ok	ok	-
HVO_1158	D4GWC5		CHY	UNASS	conserved hypothetical protein	CHR	1055414-1055914/R	501	166	ok	ok	-
HVO_1159	D4GWC6	pilC4	MIS	MIS	type IV pilus biogenesis complex membrane subunit	CHR	1055914-1057956/R	2043	680	ok	ok	-
HVO_1160	D4GWC7	pilB4	MIS	MIS	type IV pilus biogenesis complex ATPase subunit	CHR	1057957-1061259/R	3303	1100	ok	ok	-
HVO_1162	D4GWC8	tatAt	SEC	TP_CP	Sec-independent protein translocase protein TatAt	CHR	1061644-1061919/R	276	91	ok	ok	-
HVO_1163	D4GWC9	bcp3	MIS	MIS	peroxiredoxin	CHR	1062179-1062679/F	501	166	ok	ok	-	1.11.1.24
HVO_1164	D4GWD0		GEN	MIS	HD family hydrolase	CHR	1062761-1063573/F	813	270	ok	ok	-
HVO_1165	D4GWD1	mscS1	TP	TP_CP	mechanosensitive channel protein MscS	CHR	1063656-1064564/R	909	302	ok	ok	-
HVO_1166	D4GWD2		GEN	MIS	CRM domain protein	CHR	1064561-1064809/R	249	82	ok	ok	-
HVO_1167	D4GWR8	rnp4	RMT	GIP	ribonuclease P protein component 4	CHR	1064921-1065196/R	276	91	ok	ok	-	3.1.26.5
HVO_1168	D4GWR9		GEN	MIS	probable glycosyltransferase, type 1	CHR	1065306-1066367/F	1062	353	ok	ok	-	2.4.-.-
HVO_1169	D4GWS0		GEN	MIS	probable glycosyltransferase, type 1	CHR	1066467-1067573/F	1107	368	ok	ok	-	2.4.-.-
HVO_1170	D4GWS1		GEN	MIS	glycine-rich protein	CHR	1067603-1068031/R	429	142	ok	ok	-
HVO_1171	D4GWS2		GEN	MIS	DUF2797 family protein	CHR	1068092-1068838/R	747	248	ok	ok	-
HVO_1172	D4GWS3		GEN	MIS	GalE family epimerase/dehydratase	CHR	1068963-1069910/R	948	315	ok	ok	-
HVO_1173	D4GWS4	trm56	RMT	GIP	tRNA (cytidine(56)-2'-O)-methyltransferase	CHR	1070008-1070550/F	543	180	ok	ok	-	2.1.1.206
HVO_1174	D4GWS5	tfeA	TC	GIP	transcription initiation factor TFE alpha subunit	CHR	1070635-1071165/F	531	176	ok	ok	-
HVO_1175	D4GWS6		GEN	MIS	DUF2110 family protein	CHR	1071166-1071843/F	678	225	ok	ok	-
HVO_1176	D4GWS7		GEN	MIS	DUF5803 domain protein	CHR	1071848-1072603/F	756	251	ok	ok	-
HVO_1177	D4GWS8		COM	MET	ADP-ribose pyrophosphatase	CHR	1072691-1073383/F	693	230	ok	ok	-	3.6.1.13
HVO_1178	D4GWS9		CHY	UNASS	conserved hypothetical protein	CHR	1073402-1073515/R	114	37	ok	ok	-
HVO_1179	D4GWT0		GEN	MIS	homolog to NAD kinase	CHR	1073681-1074745/F	1065	354	ok	ok	-
HVO_1180	D4GWT2		GEN	MIS	AhpD family protein	CHR	1074831-1075205/R	375	124	ok	ok	-
HVO_1181	D4GWT4	phoU1	GEN	MIS	PhoU domain protein	CHR	1075523-1076554/F	1032	343	ok	ok	-
HVO_1182	D4GWT6		CHY	UNASS	conserved hypothetical protein	CHR	1076674-1077132/F	459	152	ok	ok	-
HVO_1183	D4GWT8		CHY	UNASS	conserved hypothetical protein	CHR	1077208-1077651/R	444	147	ok	ok	-
HVO_1184	D4GWT9		GEN	MIS	DUF1511 family protein	CHR	1077825-1078964/R	1140	379	ok	ok	-
HVO_1185	D4GWU0		CHY	UNASS	conserved hypothetical protein	CHR	1079116-1079298/F	183	60	ok	ok	-
HVO_1186	D4GWU1		GEN	MIS	HTH domain protein	CHR	1079366-1079590/F	225	74	ok	ok	-
HVO_1187	D4GWU2		GEN	MIS	START domain protein	CHR	1079634-1080065/F	432	143	ok	ok	-
HVO_1188	D4GWU6		CHY	UNASS	conserved hypothetical protein	CHR	1080508-1080825/F	318	105	ok	ok	-
HVO_1189	D4GWU7	aldH2	MIS	MIS	aldehyde dehydrogenase	CHR	1080889-1082415/R	1527	508	ok	ok	-	1.2.1.3
HVO_1190	D4GWU8	boa3	REG	ENV	HTH-10 family transcription regulator	CHR	1082548-1083267/F	720	239	ok	ok	-
HVO_1191	D4GWU9	fadM2	AA	MET	proline dehydrogenase	CHR	1083296-1084135/R	840	279	ok	ok	-	1.5.5.2
HVO_1192	D4GWV0	livJ2	TP	TP_CP	ABC-type transport system periplasmic substrate-binding protein (probable substrate branched-chain amino acids) (nonfunctional)	CHR	1084301-1084396/F	96	31	ok	ok	-
	#N/A			#N/A			1084395-1085606/F	1212	403
HVO_1193	D4GWV1	livH2	TP	TP_CP	ABC-type transport system permease protein (probable substrate branched-chain amino acids) (nonfunctional)	CHR	1085608-1086186/F	579	192	ok	ok	-
HVO_1194	D4GWV2	livM2	TP	TP_CP	ABC-type transport system permease protein (probable substrate branched-chain amino acids)	CHR	1086183-1087307/F	1125	374	ok	ok	-
HVO_1195	D4GWV4	livG2	TP	TP_CP	ABC-type transport system ATP-binding protein (probable substrate branched-chain amino acids)	CHR	1087304-1088110/F	807	268	ok	ok	-
HVO_1196	D4GWV6	livF2	TP	TP_CP	ABC-type transport system ATP-binding protein (probable substrate branched-chain amino acids)	CHR	1088107-1088844/F	738	245	ok	ok	-
HVO_1197	D4GWV9		GEN	MIS	RIO-type protein kinase domain protein	CHR	1088887-1089684/R	798	265	ok	ok	-
HVO_1198	D4GWW0		GEN	MIS	UspA domain protein	CHR	1089724-1090161/R	438	145	ok	ok	-
HVO_1199	D4GWW2	acd3	LIP	MET	acyl-CoA dehydrogenase	CHR	1090314-1091456/F	1143	380	ok	ok	-	1.3.8.-
HVO_1200	D4GWW3	arlD2, flaD2	MIS	MIS	arl cluster protein ArlD	CHR	1091481-1091936/R	456	151	ok	ok	-
HVO_1201	D4GWW5		SIG	ENV	HisKA_7TM/sensor box histidine kinase	CHR	1092259-1094385/F	2127	708	ok	ok	-	2.7.13.3
HVO_1202	D4GWW7		CHY	UNASS	conserved hypothetical protein	CHR	1094484-1095581/R	1098	365	ok	ok	-
HVO_1203	D4GWW9	arlD1, flaD1	MIS	MIS	arl cluster protein ArlD	CHR	1095684-1096214/R	531	176	ok	ok	-
HVO_1204	D4GWX1		-	#N/A	spurious ORF	CHR	1096227-1096415/R	189	62	del	ok	-
HVO_1205	D4GWX2	cheD	SIG	ENV	taxis cluster protein CheD	CHR	1096507-1097016/R	510	169	ok	ok	-
HVO_1206	D4GWX3	cheC	SIG	ENV	taxis cluster protein CheC	CHR	1097038-1098225/R	1188	395	ok	ok	-
HVO_1207	D4GWX6	cheY	SIG	ENV	response regulator CheY	CHR	1098222-1098590/R	369	122	ok	ok	-
HVO_1208	D4GWX8		CHY	UNASS	conserved hypothetical protein	CHR	1098739-1099401/R	663	220	ok	ok	-
HVO_1209	D4GWX9		GEN	MIS	HTH domain protein	CHR	1099534-1099872/F	339	112	ok	ok	-
HVO_1210	D4GWY0	arlA1, flgA1	MOT	TP_CP	archaellin A1	CHR	1100086-1100727/F	642	213	ok	ok	-
HVO_1211	D4GWY2	arlA2, flgA2	MOT	TP_CP	archaellin A2	CHR	1100738-1101400/F	663	220	ok	ok	-
HVO_1212	D4GWY5	cirA	MIS	MIS	KaiC-type circadian clock protein CirA	CHR	1101720-1102460/R	741	246	ok	ok	-
HVO_1213	D4GWY6	arlCE, flaCE	MIS	MIS	arl cluster protein ArlCE	CHR	1102755-1104209/F	1455	484	ok	ok	-
HVO_1214	D4GWY7	arlF, flaF	MIS	MIS	arl cluster protein ArlF	CHR	1104193-1104630/F	438	145	ok	ok	-
HVO_1215	D4GWY8	arlG, flaG	MIS	MIS	arl cluster protein ArlG	CHR	1104631-1105080/F	450	149	ok	ok	-
HVO_1216	D4GWY9	arlH, flaH	MIS	MIS	arl cluster protein ArlH	CHR	1105077-1105826/F	750	249	ok	ok	-
HVO_1217	D4GWZ0	arlI, flaI	MOT	TP_CP	archaellar motor/biogenesis protein ArlI	CHR	1105827-1107491/F	1665	554	ok	ok	-
HVO_1218	D4GWZ2	arlJ, flaJ	MOT	TP_CP	archaellar motor/biogenesis protein ArlJ	CHR	1107496-1109238/F	1743	580	ok	ok	-
HVO_1219	D4GWZ4	cheF2	SIG	ENV	taxis protein CheF2	CHR	1109235-1110353/F	1119	372	ok	ok	-
HVO_1220	D4GWZ5		CHY	UNASS	conserved hypothetical protein	CHR	1110429-1110791/F	363	120	ok	ok	-
HVO_1221	D4GWZ6	cheF1	SIG	ENV	taxis protein CheF1	CHR	1110849-1111715/R	867	288	ok	ok	-
HVO_1222	D4GWZ8	cheR	SIG	ENV	protein-glutamate O-methyltransferase CheR	CHR	1111719-1112561/R	843	280	ok	ok	-	2.1.1.80
HVO_1223	D4GWZ9	cheA	SIG	ENV	taxis sensor histidine kinase CheA	CHR	1112561-1114831/R	2271	756	ok	ok	-	2.7.13.3
HVO_1224	D4GX02	cheB	SIG	ENV	protein-glutamate methylesterase / protein-glutamine glutaminase CheB	CHR	1114834-1115934/R	1101	366	ok	ok	-	3.1.1.61,3.5.1.44
HVO_1225	D4GX03	cheW1	SIG	ENV	purine-binding taxis protein CheW	CHR	1116184-1116657/F	474	157	ok	ok	-
HVO_1226	D4GX04		TP	TP_CP	major facilitator superfamily transport protein	CHR	1116697-1117185/R	489	162	ok	ok	-
HVO_1227	D4GX06	uraA1	TP	TP_CP	xanthine/uracil permease family transport protein	CHR	1117313-1118905/F	1593	530	ok	ok	-
HVO_1228	D4GX08	hcpE	GEN	MIS	DUF5059 domain / halocyanin domain protein	CHR	1118978-1121443/F	2466	821	ok	ok	-
HVO_1229	D4GX10		CHY	UNASS	conserved hypothetical protein	CHR	1121446-1121583/R	138	45	ok	ok	-
HVO_1230	D4GX11	mscS9	TP	TP_CP	mechanosensitive channel protein MscS (nonfunctional)	CHR	1122509-1122844/R	336	111	ok	ok	-
	#N/A			#N/A			1121664-1122509/R	846	281
HVO_1231	D4GX14		GEN	MIS	DUF457 family protein	CHR	1122941-1123435/F	495	164	ok	ok	-
HVO_1232	D4GX18		MIS	MIS	putative AhpD family alkylhydroperoxidase	CHR	1123534-1124115/F	582	193	ok	ok	-
HVO_1233	D4GX21	cspA3	MIS	MIS	cold shock protein	CHR	1124201-1124395/F	195	64	ok	ok	-
HVO_1234	D4GX25	phr3	RRR	GIP	(6-4)DNA photolyase	CHR	1124517-1126013/R	1497	498	ok	ok	-	4.1.99.13
HVO_1235	D4GX27	cre2	GEN	MIS	creatininase domain protein	CHR	1126063-1126857/R	795	264	ok	ok	-
HVO_1236	D4GX28	acs3	LIP	MET	acyl-CoA synthetase	CHR	1126927-1128534/R	1608	535	ok	ok	-	6.2.1.-
HVO_1237	D4GX31		GEN	MIS	DUF583 domain protein	CHR	1128598-1129563/R	966	321	ok	ok	-
HVO_1238	D4GX33		GEN	MIS	probable oxidoreductase (aldo-keto reductase family protein)	CHR	1129774-1130748/F	975	324	ok	ok	-	1.1.1.-
HVO_1238A	L9UTM4		CHY	UNASS	conserved hypothetical protein	CHR	1130792-1131286/F	495	164	ok	ok	-
HVO_1239	D4GX34		TP	TP_CP	major facilitator superfamily transport protein	CHR	1131262-1132479/R	1218	405	ok	ok	-
HVO_1240	D4GX36		CHY	UNASS	conserved hypothetical protein	CHR	1132536-1133597/R	1062	353	ok	ok	-
HVO_1241	D4GX39	prrC	GEN	MIS	SCO1/SenC/PrrC family protein	CHR	1133594-1134265/R	672	223	ok	ok	-
HVO_1242	D4GX43		CHY	UNASS	conserved hypothetical protein	CHR	1134411-1135709/F	1299	432	ok	ok	-
HVO_1243	D4GX44		GEN	MIS	homolog to cytochrome c-type biogenesis protein CcdA	CHR	1135740-1136432/R	693	230	ok	ok	-
HVO_1244	D4GX46	trxA4	EM	MET	thioredoxin	CHR	1136432-1137022/R	591	196	ok	ok	-
HVO_1245	D4GX47		GEN	MIS	thioredoxin domain protein	CHR	1137170-1137853/R	684	227	ok	ok	-
HVO_1246	D4GX48	ferA1	EM	MET	ferredoxin (2Fe-2S)	CHR	1138037-1138414/F	378	125	ok	ok	-
HVO_1247	D4GX50		GEN	MIS	NUDIX family hydrolase	CHR	1138428-1139003/R	576	191	ok	ok	-
HVO_1248	D4GX51		GEN	MIS	DUF1918 family protein	CHR	1139167-1139376/F	210	69	ok	ok	-
HVO_1249	D4GX52		GEN	MIS	DUF54 family protein	CHR	1139413-1139841/F	429	142	ok	ok	-
HVO_1250	D4GX53		GEN	MIS	redoxin domain protein	CHR	1139884-1140447/R	564	187	ok	ok	-
HVO_1251	D4GX54		TP	TP_CP	DMT superfamily transport protein	CHR	1140529-1140954/R	426	141	ok	ok	-
HVO_1252	D4GX57		CHY	UNASS	conserved hypothetical protein	CHR	1141152-1141349/F	198	65	ok	ok	-
HVO_1253	D4GX58		GEN	MIS	DUF1486 family protein (nonfunctional)	CHR	1141799-1141840/R	42	13	req	ok	-
	#N/A			#N/A			1141388-1141798/R	411	136
HVO_1254	D4GX60		CHY	UNASS	conserved hypothetical protein	CHR	1141984-1142136/F	153	50	ok	ok	-
HVO_1255	D4GX62		TP	TP_CP	major facilitator superfamily transport protein	CHR	1142179-1143417/R	1239	412	ok	ok	-
HVO_1256	D4GX63		GEN	MIS	DUF58 domain protein	CHR	1143500-1144399/R	900	299	ok	ok	-
HVO_1257	D4GX65	moxR2	MIS	MIS	AAA-type ATPase (MoxR subfamily)	CHR	1144407-1145423/R	1017	338	ok	ok	-
HVO_1258	D4GX67		CHY	UNASS	conserved hypothetical protein	CHR	1145416-1146339/R	924	307	ok	ok	-
HVO_1259	D4GX69		CHY	UNASS	conserved hypothetical protein	CHR	1146332-1146955/R	624	207	ok	ok	-
HVO_1260	D4GX70		GEN	MIS	von Willebrand factor type A domain protein	CHR	1146952-1149408/R	2457	818	ok	ok	-
HVO_1261	D4GX72		CHY	UNASS	conserved hypothetical protein	CHR	1149408-1151204/R	1797	598	ok	ok	-
HVO_1262	D4GX73	nhaC2	TP	TP_CP	probable NhaC-type sodium/proton antiporter	CHR	1151434-1152891/F	1458	485	ok	ok	-
HVO_1263	D4GX77		GEN	MIS	DUF304 domain protein	CHR	1152937-1153533/R	597	198	ok	ok	-
HVO_1264	D4GX79		GEN	MIS	DUF304 domain protein	CHR	1153530-1154183/R	654	217	ok	ok	-
HVO_1265	D4GX80		REG	ENV	Lrp/AsnC family transcription regulator	CHR	1154320-1154805/F	486	161	ok	ok	-
HVO_1266	D4GX81	aspC2	GEN	MIS	pyridoxal phosphate-dependent aminotransferase	CHR	1154802-1155953/F	1152	383	ok	ok	-	2.6.1.-
HVO_1267	D4GX83		GEN	MIS	UspA domain protein	CHR	1156060-1156485/F	426	141	ok	ok	-
HVO_1268	D4GX84		CHY	UNASS	conserved hypothetical protein	CHR	1156643-1157356/F	714	237	ok	ok	-
HVO_1269	D4GX85		CHY	UNASS	conserved hypothetical protein (nonfunctional)	CHR	1157407-1158216/F	810	269	ok	ok	-
	#N/A			#N/A			1158215-1159534/F	1320	439
HVO_1270	D4GX86		CHY	UNASS	conserved hypothetical protein	CHR	1159535-1159675/R	141	46	ok	ok	-
HVO_1271	D4GX88		SIG	ENV	receiver box response regulator	CHR	1159897-1160487/R	591	196	ok	ok	-
HVO_1272	D4GX90		REG	ENV	TrmB family transcription regulator	CHR	1160641-1161729/R	1089	362	ok	ok	-
HVO_1273	D4GX92	guaB1	NUM	MET	inosine-5'-monophosphate dehydrogenase	CHR	1161871-1163367/R	1497	498	ok	ok	-	1.1.1.205
HVO_1273_A	#N/A		CHY	UNASS	conserved hypothetical protein	CHR	1163765-1163962/F	198	65	ok	ok	-
HVO_1274	D4GX95		GEN	MIS	DUF5794 domain protein	CHR	1163969-1164931/F	963	320	ok	ok	-
HVO_1275	D4GX98		GEN	MIS	UPF0047 family protein	CHR	1164974-1165360/F	387	128	ok	ok	-
HVO_1276	D4GXA0		GEN	MIS	small CPxCG-related zinc finger protein	CHR	1165456-1165683/F	228	75	ok	ok	-
HVO_1277	#N/A		-	#N/A	spurious ORF	CHR	1165978-1166214/R	237	78	del		-
HVO_1278	D4GXA4		CHY	UNASS	conserved hypothetical protein	CHR	1166194-1166574/F	381	126	ok	ok	-
HVO_1279	P15093	hdrA, folA1	COM	MET	dihydrofolate reductase	CHR	1166683-1167171/F	489	162	ok	ok	-	1.5.1.3
HVO_1280	D4GXA8		TP	TP_CP	major facilitator superfamily transport protein	CHR	1167265-1168569/F	1305	434	ok	ok	-
HVO_1281	D4GXA9		GEN	MIS	probable glycosyltransferase, type 1	CHR	1168624-1169697/R	1074	357	ok	ok	-	2.4.-.-
HVO_1282	D4GXB0		GEN	MIS	PtpS family protein	CHR	1169699-1170076/R	378	125	ok	ok	-
HVO_1283	D4GXB2		GEN	MIS	oxidoreductase (homolog to zinc-containing alcohol dehydrogenase / threonine 3-dehydrogenase)	CHR	1170083-1171081/R	999	332	ok	ok	-	1.1.1.-
HVO_1284	D4GXB4	arfA, gch3	COM	MET	GTP cyclohydrolase 3	CHR	1171085-1171870/R	786	261	ok	ok	-	3.5.4.29
HVO_1285	D4GXB5		CHY	UNASS	conserved hypothetical protein	CHR	1171941-1172195/R	255	84	ok	ok	-
HVO_1286	D4GXB7		GEN	MIS	HAD superfamily hydrolase	CHR	1172274-1173056/F	783	260	ok	ok	-
HVO_1287	D4GXB9	pfpI	MIS	MIS	protein deglycase PfpI	CHR	1173162-1173758/F	597	198	ok	ok	-	3.5.1.124
HVO_1288	D4GXC2		CHY	UNASS	conserved hypothetical protein	CHR	1173837-1173971/F	135	44	ok	ok	-
HVO_1289	D4GXC5		GEN	MIS	OsmC domain protein	CHR	1174083-1174481/R	399	132	ok	ok	-
HVO_1290	D4GXC7		GEN	MIS	metal-dependent hydrolase domain protein	CHR	1174580-1175296/R	717	238	ok	ok	-
HVO_1291	D4GXD0		GEN	MIS	fumarylacetoacetase family protein	CHR	1175604-1176335/F	732	243	ok	ok	-
HVO_1292	D4GXD1		GEN	MIS	DUF1648 family protein	CHR	1176384-1176776/F	393	130	ok	ok	-
HVO_1293	D4GXD3		GEN	MIS	LacC domain protein	CHR	1176818-1177435/F	618	205	ok	ok	-
HVO_1294	D4GXD4		GEN	MIS	GMC family oxidoreductase	CHR	1177428-1179008/F	1581	526	ok	ok	-
HVO_1295	P17736	hisC	AA	MET	histidinol-phosphate aminotransferase	CHR	1179103-1180188/F	1086	361	ok	ok	-	2.6.1.9
HVO_1296	D4GXD8	adk2	NUM	MET	probable adenylate kinase	CHR	1180185-1180694/F	510	169	ok	ok	-	2.7.4.3
HVO_1297	D4GXD9	agsA, pgsA2	LIP	MET	probable archaetidylglycerolphosphate synthase	CHR	1180691-1181293/F	603	200	ok	ok	-	2.7.8.-
HVO_1297A	L9UTH7		CHY	UNASS	conserved hypothetical protein	CHR	1181631-1181816/F	186	61	ok	ok	-
HVO_1298	D4GXE1		SIG	ENV	sensor box histidine kinase	CHR	1181816-1183234/F	1419	472	ok	ok	-	2.7.13.3
HVO_1299	D4GXE3		REG	ENV	cro/C1 family transcription regulator	CHR	1183305-1183826/F	522	173	ok	ok	-
HVO_1300	D4GXE4	tpiA1	CIM	MET	triosephosphate isomerase	CHR	1183977-1184621/F	645	214	ok	ok	-	5.3.1.1
HVO_1301	D4GXE5		GEN	MIS	DUF87 domain protein	CHR	1184666-1186432/R	1767	588	ok	ok	-
HVO_1302	D4GXE6	polY	RRR	GIP	DNA-directed DNA polymerase Y	CHR	1186496-1187788/R	1293	430	ok	ok	-	2.7.7.7
HVO_1303	D4GXE8		REG	ENV	Lrp/AsnC family transcription regulator	CHR	1187908-1188336/R	429	142	ok	ok	-
HVO_1304	D4GXE9	porB	CIM	MET	pyruvate--ferredoxin oxidoreductase beta subunit	CHR	1188454-1189392/R	939	312	ok	ok	-	1.2.7.1
HVO_1305	D4GXF1	porA	CIM	MET	pyruvate--ferredoxin oxidoreductase alpha subunit	CHR	1189396-1191291/R	1896	631	ok	ok	-	1.2.7.1
HVO_1306	D4GXF2	aroC	AA	MET	chorismate synthase	CHR	1191491-1192648/R	1158	385	ok	ok	-	4.2.3.5
HVO_1307	D4GXF4		CHY	UNASS	conserved hypothetical protein	CHR	1192755-1193285/F	531	176	ok	ok	-
HVO_1307A	-		GEN	MIS	phosphodiesterase/nucleotide pyrophosphatase domain protein (nonfunctional)	CHR	1193274-1193594/R	321	106	ok	ok	-
HVO_1308	D4GXF5	aroA	AA	MET	3-phosphoshikimate 1-carboxyvinyltransferase	CHR	1193661-1194953/R	1293	430	ok	ok	-	2.5.1.19
HVO_1309	D4GXF6		GEN	MIS	peptidase M24 family protein (homolog to Xaa-Pro dipeptidase)	CHR	1195278-1196453/F	1176	391	ok	ok	-
HVO_1310	D4GXG0		CHY	UNASS	conserved hypothetical protein	CHR	1196487-1197008/R	522	173	ok	ok	-
HVO_1311	D4GXG1		GEN	MIS	probable oxidoreductase (short-chain dehydrogenase family)	CHR	1197175-1198020/R	846	281	ok	ok	-	1.1.1.-
HVO_1312	D4GXG3	tyrA	AA	MET	prephenate dehydrogenase	CHR	1198166-1198984/F	819	272	ok	ok	-	1.3.1.12
HVO_1313	D4GXG6		GEN	MIS	probable S-adenosylmethionine-dependent methyltransferase	CHR	1199072-1200475/F	1404	467	ok	ok	-	2.1.1.-
HVO_1314	D4GXG7	surE1	MIS	MIS	5'-nucleotidase SurE	CHR	1200580-1201371/F	792	263	ok	ok	-	3.1.3.5
HVO_1315	#N/A		-	#N/A	spurious ORF	CHR	1201447-1201599/R	153	50	del		-
HVO_1316	D4GXG8		CHY	UNASS	conserved hypothetical protein	CHR	1201682-1201906/F	225	74	ok	ok	-
HVO_1317	D4GXH0		CHY	UNASS	conserved hypothetical protein	CHR	1201909-1202160/R	252	83	ok	ok	-
HVO_1318	D4GXH3	aacC	MIS	MIS	aminoglycoside N3'-acetyltransferase	CHR	1202245-1203051/F	807	268	ok	ok	-	2.3.1.81
HVO_1319	D4GXH4	osmC	MIS	MIS	peroxiredoxin OsmC, lipoyl-dependent	CHR	1203115-1203540/R	426	141	ok	ok	-	1.11.1.28
HVO_1320	D4GXH7		TP	TP_CP	LysE family transport protein	CHR	1203637-1204086/R	450	149	ok	ok	-
HVO_1321	#N/A		-	#N/A	spurious ORF	CHR	1204072-1204290/F	219	72	del		-
HVO_1322	D4GXI0	aroQ	AA	MET	chorismate mutase	CHR	1204459-1204770/R	312	103	ok	ok	-	5.4.99.5
HVO_1323	D4GXI3	aroK	AA	MET	shikimate kinase, archaeal-type	CHR	1204767-1205636/R	870	289	ok	ok	-	2.7.1.71
HVO_1324	D4GXI4		GEN	MIS	DUF5796 domain protein	CHR	1205784-1206212/F	429	142	ok	ok	-
HVO_1325	D4GXI5		CHY	UNASS	conserved hypothetical protein	CHR	1206212-1206448/F	237	78	ok	ok	-
HVO_1326	D4GXI6		GEN	MIS	small CPxCG-related zinc finger protein	CHR	1206493-1206627/R	135	44	ok	ok	-
HVO_1327	D4GXI7	cdc48c	GEN	MIS	AAA-type ATPase (CDC48 subfamily)	CHR	1206706-1208916/F	2211	736	ok	ok	-
HVO_1328	D4GXI9		CHY	UNASS	conserved hypothetical protein	CHR	1209017-1209334/F	318	105	ok	ok	-
HVO_1329	D4GXJ5		GEN	MIS	probable S-adenosylmethionine-dependent methyltransferase	CHR	1209403-1210143/R	741	246	ok	ok	-	2.1.1.-
HVO_1330	D4GXJ6		CHY	UNASS	conserved hypothetical protein	CHR	1210215-1210835/R	621	206	ok	ok	-
HVO_1331	D4GXJ8		REG	ENV	ArsR family transcription regulator	CHR	1210934-1211335/F	402	133	ok	ok	-
HVO_1332	D4GXJ9		CHY	UNASS	conserved hypothetical protein	CHR	1211427-1211816/F	390	129	ok	ok	-
HVO_1333	D4GXK1	lhr2	MIS	MIS	ATP-dependent DNA helicase	CHR	1211841-1214681/R	2841	946	ok	ok	-	3.6.4.12
HVO_1334	D4GXK3		CHY	UNASS	conserved hypothetical protein	CHR	1214772-1215047/F	276	91	ok	ok	-
HVO_1335	D4GXK5		CHY	UNASS	conserved hypothetical protein	CHR	1215044-1215322/F	279	92	ok	ok	-
HVO_1336	D4GXK7	rpe	MIS	MIS	rpa-associated phosphoesterase	CHR	1215368-1216150/R	783	260	ok	ok	-	3.1.-.-
HVO_1337	D4GXK9	rpap1	RRR	GIP	rpa-associated protein	CHR	1216155-1218026/R	1872	623	ok	ok	-
HVO_1338	D4GXL0	rpa1	RRR	GIP	replication protein A	CHR	1218023-1219306/R	1284	427	ok	ok	-
HVO_1339	D4GXL2		CHY	UNASS	conserved hypothetical protein	CHR	1219399-1219776/F	378	125	ok	ok	-
HVO_1340	D4GXL3		GEN	MIS	probable glycosyltransferase, type 1	CHR	1219836-1220963/R	1128	375	ok	ok	-	2.4.-.-
HVO_1341	D4GXL5	arfC	COM	MET	2,5-diamino-6-(ribosylamino)-4(3H)-pyrimidinone 5'-phosphate reductase	CHR	1221066-1221725/F	660	219	ok	ok	-	1.1.1.302
HVO_1342	D4GXL8	trxA2	EM	MET	thioredoxin	CHR	1221860-1222195/F	336	111	ok	ok	-
HVO_1343	D4GXL9		GEN	MIS	NifU C-terminal domain protein	CHR	1222322-1222636/R	315	104	ok	ok	-
HVO_1344	D4GXM1	sdo1	MIS	MIS	ribosome maturation protein Sdo1	CHR	1222761-1223477/F	717	238	ok	ok	-
HVO_1345	D4GXM3		GEN	MIS	FUN14 family protein	CHR	1223505-1223834/R	330	109	ok	ok	-
HVO_1346	D4GXM6	hflX	MIS	MIS	ribosome-associating GTPase HflX	CHR	1224075-1225376/F	1302	433	ok	ok	-
HVO_1347	D4GXM7	moaC	COM	MET	probable cyclic pyranopterin monophosphate synthase	CHR	1225438-1225965/R	528	175	ok	ok	-	4.6.1.17
HVO_1348	D4GXM8	nnrDE	COM	MET	bifunctional NAD(P)H-hydrate repair enzyme Nnr	CHR	1225962-1227398/R	1437	478	ok	ok	-	4.2.1.136,5.1.99.6
HVO_1349	D4GXN1		TP	TP_CP	major facilitator superfamily transport protein	CHR	1227488-1228672/F	1185	394	ok	ok	-
HVO_1350	D4GXN2		REG	ENV	ArsR family transcription regulator	CHR	1228716-1229099/F	384	127	ok	ok	-
HVO_1351	D4GXN3	rad3a	RRR	GIP	DNA repair helicase Rad3	CHR	1229187-1231541/F	2355	784	ok	ok	-	3.6.4.12
HVO_1352	D4GXN5		GEN	MIS	small CPxCG-related zinc finger protein	CHR	1231593-1231781/R	189	62	ok	ok	-
HVO_1353	D4GXN7		CHY	UNASS	conserved hypothetical protein	CHR	1232031-1232252/F	222	73	ok	ok	-
HVO_1354	D4GXN9	mutS5b	RRR	GIP	DNA mismatch repair protein MutS	CHR	1232332-1234074/R	1743	580	ok	ok	-
HVO_1355	D4GXP0		GEN	MIS	UPF0058 family protein	CHR	1234158-1234460/R	303	100	ok	ok	-
HVO_1356	D4GXP2		SIG	ENV	sensor box histidine kinase	CHR	1234866-1236518/F	1653	550	ok	ok	-	2.7.13.3
HVO_1357	D4GXP4		REG	ENV	receiver/bat box HTH-10 family transcription regulator	CHR	1236660-1238408/F	1749	582	ok	ok	-
HVO_1358	D4GXP7		SIG	ENV	receiver box response regulator	CHR	1238438-1238830/R	393	130	ok	ok	-
HVO_1359	D4GXP8		GEN	MIS	small CPxCG-related zinc finger protein	CHR	1238925-1239131/R	207	68	ok	ok	-
HVO_1360	D4GXQ1		REG	ENV	TrmB family transcription regulator	CHR	1239241-1239633/R	393	130	ok	ok	-
HVO_1361	D4GXQ3		TP	TP_CP	TSUP family transport protein	CHR	1239765-1240808/R	1044	347	ok	ok	-
HVO_1362	D4GXQ4		CHY	UNASS	conserved hypothetical protein	CHR	1240805-1240954/R	150	49	ok	ok	-
HVO_1363	D4GXQ5		GEN	MIS	DUF4341/DUF395 family protein	CHR	1241450-1241914/R	465	154	ok	ok	-
HVO_1364	D4GXQ7		GEN	MIS	DUF4341/DUF395 family protein	CHR	1241911-1242402/R	492	163	ok	ok	-
HVO_1365	D4GXQ9		GEN	MIS	rhodanese domain protein / beta-lactamase domain protein	CHR	1242403-1243590/R	1188	395	ok	ok	-
HVO_1366	D4GXR2		GEN	MIS	UPF0033 family protein	CHR	1243858-1244109/F	252	83	ok	ok	-
HVO_1367	D4GXR4		GEN	MIS	DsrE domain protein	CHR	1244106-1244687/F	582	193	ok	ok	-
HVO_1368	D4GXR6		GEN	MIS	beta-lactamase domain protein	CHR	1244879-1245682/R	804	267	ok	ok	-
HVO_1369	D4GXR8		GEN	MIS	DUF124 family protein	CHR	1245842-1246504/R	663	220	ok	ok	-
HVO_1370	D4GXR9	proA	AA	MET	gamma-glutamyl phosphate reductase	CHR	1246610-1247944/R	1335	444	ok	ok	-	1.2.1.41
HVO_1371	D4GXS1	proB	AA	MET	glutamate 5-kinase	CHR	1247937-1248842/R	906	301	ok	ok	-	2.7.2.11
HVO_1372	D4GXS3	proC	AA	MET	pyrroline-5-carboxylate reductase	CHR	1248835-1249608/R	774	257	ok	ok	-	1.5.1.2
HVO_1373	D4GXS5	acd4	LIP	MET	acyl-CoA dehydrogenase	CHR	1249714-1250865/R	1152	383	ok	ok	-	1.3.8.-
HVO_1374	D4GXS7	acs4	LIP	MET	acyl-CoA synthetase	CHR	1250956-1252617/R	1662	553	ok	ok	-	6.2.1.-
HVO_1375	D4GXS9	menE	COM	MET	o-succinylbenzoate--CoA ligase	CHR	1252710-1254554/R	1845	614	ok	ok	-	6.2.1.26
HVO_1376	D4GXT1	mce	CIM	MET	methylmalonyl-CoA epimerase	CHR	1254654-1255037/R	384	127	ok	ok	-	5.1.99.1
HVO_1377	D4GXT4		GEN	MIS	UPF0145 family protein	CHR	1255092-1255466/F	375	124	ok	ok	-
HVO_1378	D4GXT6		CHY	UNASS	conserved hypothetical protein	CHR	1255474-1255854/F	381	126	ok	ok	-
HVO_1379	D4GXT8		CHY	UNASS	conserved hypothetical protein	CHR	1255949-1256233/R	285	94	ok	ok	-
HVO_1380	D4GXT9	mmcA2	CIM	MET	methylmalonyl-CoA mutase subunit A	CHR	1256541-1258217/R	1677	558	ok	ok	-	5.4.99.2
HVO_1381	D4GXU0		GEN	MIS	probable S-adenosylmethionine-dependent methyltransferase	CHR	1258374-1259042/F	669	222	ok	ok	-	2.1.1.-
HVO_1382	D4GXU3	nac	TL	GIP	nascent polypeptide-associated complex protein	CHR	1259125-1259514/F	390	129	ok	ok	-
HVO_1383	D4GXU5	trmI	RMT	GIP	tRNA (adenine-N(1))-methyltransferase TrmI	CHR	1259511-1260236/F	726	241	ok	ok	-	2.1.1.219
HVO_1384	D4GXU7		CHY	UNASS	conserved hypothetical protein	CHR	1260288-1260932/R	645	214	ok	ok	-
HVO_1385	D4GXU9	tfs1, rpoM1	TC	GIP	transcription elongation factor TFS	CHR	1260973-1261293/R	321	106	ok	ok	-
HVO_1386	D4GXV0		CHY	UNASS	conserved hypothetical protein	CHR	1261387-1261644/R	258	85	ok	ok	-
HVO_1387	D4GXV2	fadA1	LIP	MET	enoyl-CoA hydratase	CHR	1261763-1262536/R	774	257	ok	ok	-	4.2.1.17
HVO_1388	D4GXV3		GEN	MIS	DUF5797 domain protein	CHR	1262636-1263136/F	501	166	ok	ok	-
HVO_1389	D4GXV4		GEN	MIS	probable S-adenosylmethionine-dependent methyltransferase	CHR	1263156-1263755/R	600	199	ok	ok	-	2.1.1.-
HVO_1390	D4GXV6		GEN	MIS	DUF5787 domain protein	CHR	1263781-1264767/R	987	328	ok	ok	-
HVO_1391	D4GXV8		GEN	MIS	NUDIX family hydrolase	CHR	1264940-1265395/R	456	151	ok	ok	-
HVO_1392	D4GXW0	rps10b	TL	GIP	30S ribosomal protein S10b	CHR	1265555-1265884/F	330	109	ok	ok	-
HVO_1393	D4GXW2		CHY	UNASS	conserved hypothetical protein	CHR	1265949-1266212/R	264	87	ok	ok	-
HVO_1394	D4GXW4	nhaC3	TP	TP_CP	probable NhaC-type sodium/proton antiporter	CHR	1266209-1267759/R	1551	516	ok	ok	-
HVO_1395	D4GXW6		GEN	MIS	M20 family amidohydrolase (homolog to indole-3-acetyl-aspartate hydrolase)	CHR	1267888-1269171/F	1284	427	ok	ok	-
HVO_1396	D4GXW9		GEN	MIS	FAD-dependent oxidoreductase (homolog to geranylgeranyl reductase)	CHR	1270472-1271887/R	1416	471	ok	ok	-
HVO_1397	D4GXW7		SIG	ENV	histidine kinase	CHR	1269301-1270497/F	1197	398	ok	ok	-	2.7.13.3
HVO_1398	D4GXX0	tsgC11	TP	TP_CP	ABC-type transport system permease protein (probable substrate sugar)	CHR	1272027-1273130/R	1104	367	ok	ok	-
HVO_1399	D4GXX1	tsgB11	TP	TP_CP	ABC-type transport system permease protein (probable substrate sugar)	CHR	1273127-1274395/R	1269	422	ok	ok	-
HVO_1400	D4GXX2	tsgD11	TP	TP_CP	ABC-type transport system ATP-binding protein (probable substrate sugar)	CHR	1274392-1275951/R	1560	519	ok	ok	-
HVO_1401	D4GXX3	tsgA11	TP	TP_CP	ABC-type transport system periplasmic substrate-binding protein (probable substrate sugar)	CHR	1276175-1277308/R	1134	377	ok	ok	-
HVO_1402	D4GXX4	pmm3	CHM	MET	phosphohexomutase (phosphoglucomutase / phosphomannomutase)	CHR	1277493-1278854/R	1362	453	ok	ok	-	5.4.2.-
HVO_1403	D4GXX5	acyP	MIS	MIS	acylphosphatase	CHR	1279029-1279313/F	285	94	ok	ok	-	3.6.1.7
HVO_1404	D4GXX7		CHY	UNASS	conserved hypothetical protein	CHR	1279393-1279632/F	240	79	ok	ok	-
HVO_1405	D4GXX9		CHY	UNASS	conserved hypothetical protein	CHR	1279645-1280088/R	444	147	ok	ok	-
HVO_1405A	#N/A		CHY	UNASS	conserved hypothetical protein	CHR	1280186-1280290/R	105	34	ok	ok	-
HVO_1406	D4GXY1		GEN	MIS	DUF429 family protein	CHR	1280434-1281267/R	834	277	ok	ok	-
HVO_1407	D4GXY3		GEN	MIS	HTH domain protein	CHR	1281308-1281985/R	678	225	ok	ok	-
HVO_1408	D4GXY6		GEN	MIS	DoxX domain protein	CHR	1282343-1282774/F	432	143	ok	ok	-
HVO_1409	D4GXY8		GEN	MIS	YwrF family protein	CHR	1282920-1283501/F	582	193	ok	ok	-
HVO_1410	D4GXZ0		CHY	UNASS	conserved hypothetical protein	CHR	1283612-1284265/F	654	217	ok	ok	-
HVO_1411	D4GXZ1		GEN	MIS	START domain protein	CHR	1284317-1284757/R	441	146	ok	ok	-
HVO_1412	D4GXZ3	mvaD	LIP	MET	phosphomevalonate decarboxylase	CHR	1285312-1286286/F	975	324	ok	ok	-	4.1.1.99
HVO_1413	D4GXZ5	ndh2	EM	MET	probable NADH dehydrogenase	CHR	1286362-1287495/F	1134	377	ok	ok	-	1.6.99.3
HVO_1414	D4GXZ6		SIG	ENV	HisKA_7TM/sensor box histidine kinase	CHR	1287661-1289370/F	1710	569	ok	ok	-	2.7.13.3
HVO_1415	D4GXZ7		GEN	MIS	HAD superfamily hydrolase	CHR	1289458-1290150/F	693	230	ok	ok	-
HVO_1416	D4GXZ9		GEN	MIS	APH family phosphotransferase	CHR	1290242-1291246/F	1005	334	ok	ok	-
HVO_1417	D4GY01		GEN	MIS	DUF318 family protein	CHR	1291746-1293083/R	1338	445	ok	ok	-
HVO_1418	-	mc1A	MIS	MIS	nonhistone chromosomal protein MC1 (nonfunctional)	CHR	1291354-1291560/F	207	68	ok	ok	-
	#N/A			#N/A			1291560-1291661/F	102	33
HVO_1419	D4GY03		REG	ENV	HTH-10 family transcription regulator	CHR	1293349-1294026/F	678	225	ok	ok	-
HVO_1421	D4GY07		GEN	MIS	chimeric protein (nonfunctional)	CHR	1294150-1294392/F	243	80	ok	ok	-
	#N/A			#N/A			1294393-1294863/F	471	156
HVO_1422	D4GY09		RRR	GIP	XerC/D-like integrase	CHR	1295035-1296081/R	1047	348	ok	ok	-
HVO_1422_A	#N/A		GEN	MIS	homolog to pHK2-ORF12	CHR	1296078-1296386/R	309	102	ok	ok	-
HVO_1423	D4GY11		GEN	MIS	homolog to phage PhiH1 repressor protein	CHR	1296636-1296893/F	258	85	ok	ok	-
HVO_1424	D4GY13		CHY	UNASS	conserved hypothetical protein	CHR	1297044-1298123/F	1080	359	ok	ok	-
HVO_1424A	-		GEN	MIS	homolog to virus protein HRPV1-VP8 (nonfunctional)	CHR	1298106-1298225/R	120	39	ok	ok	-
HVO_1425	D4GY14		CHY	UNASS	conserved hypothetical protein	CHR	1298230-1299027/R	798	265	ok	ok	-
HVO_1425A	#N/A		CHY	UNASS	conserved hypothetical protein	CHR	1299138-1299308/F	171	56	ok	ok	-
HVO_1426	D4GY16		GEN	MIS	homolog to virus protein HRPV1-VP8	CHR	1299309-1300286/R	978	325	ok	ok	-
HVO_1427	D4GY18		GEN	MIS	homolog to pHK2-ORF8	CHR	1300408-1300797/R	390	129	ok	ok	-
HVO_1428	D4GY20		GEN	MIS	homolog to pHK2-ORF7	CHR	1300794-1301657/R	864	287	ok	ok	-
HVO_1429	D4GY22		GEN	MIS	homolog to pHK2-ORF6	CHR	1301654-1302247/R	594	197	ok	ok	-
HVO_1430	D4GY24		GEN	MIS	homolog to pHK2-ORF5	CHR	1302282-1302455/R	174	57	ok	ok	-
HVO_1431	D4GY27		MIS	MIS	homolog to virus structural protein HRPV1-VP4	CHR	1302457-1303971/R	1515	504	ok	ok	-
HVO_1431A	#N/A		CHY	UNASS	conserved hypothetical protein	CHR	1303971-1304075/R	105	34	ok	ok	-
HVO_1432	D4GY28		MIS	MIS	homolog to virus structural protein HRPV1-VP3	CHR	1304083-1304490/R	408	135	ok	ok	-
HVO_1433	D4GY29		GEN	MIS	homolog to pHK2-ORF2	CHR	1304490-1304858/R	369	122	ok	ok	-
HVO_1434	D4GY30		GEN	MIS	homolog to HRPV1-ORF1	CHR	1304945-1306849/R	1905	634	ok	ok	-
HVO_1434A	A0A1C9J6Z8		CHY	UNASS	conserved hypothetical protein	CHR	1306916-1307311/R	396	131	ok	ok	-
HVO_1436	D4GY32	ubiA2	LIP	MET	(S)-2,3-di-O-geranylgeranylglyceryl phosphate synthase	CHR	1307656-1308510/F	855	284	ok	ok	-	2.5.1.42
HVO_1436A	A0A1C9J6W1		CHY	UNASS	conserved hypothetical protein	CHR	1308511-1308705/F	195	64	ok	ok	-
HVO_1437	D4GY35		CHY	UNASS	conserved hypothetical protein	CHR	1308698-1309309/F	612	203	ok	ok	-
HVO_1438	D4GY37		GEN	MIS	YneT family protein	CHR	1309411-1309830/F	420	139	ok	ok	-
HVO_1439	D4GY39	cysK1	AA	MET	cysteine synthase	CHR	1309882-1310862/R	981	326	ok	ok	-	2.5.1.47
HVO_1440	D4GY40		GEN	MIS	DUF5798 domain protein	CHR	1311049-1311372/R	324	107	ok	ok	-
HVO_1441	D4GY42		TP	TP_CP	ABC-type transport system permease protein	CHR	1311468-1312526/R	1059	352	ok	ok	-
HVO_1442	D4GY44		TP	TP_CP	ABC-type transport system permease protein	CHR	1312519-1314390/R	1872	623	ok	ok	-
HVO_1443	D4GY47		TP	TP_CP	ABC-type transport system ATP-binding protein	CHR	1314387-1315379/R	993	330	ok	ok	-
HVO_1444	D4GY50	hbd3	LIP	MET	3-hydroxyacyl-CoA dehydrogenase	CHR	1315527-1316387/R	861	286	ok	ok	-	1.1.1.35
HVO_1445	D4GY52		CHY	UNASS	conserved hypothetical protein	CHR	1316512-1317474/F	963	320	ok	ok	-
HVO_1446	D4GY54	fbp1	CIM	MET	fructose-1,6-bisphosphatase	CHR	1317778-1318671/F	894	297	ok	ok	-	3.1.3.11
HVO_1447	D4GY56	pccB1	CIM	MET	propionyl-CoA carboxylase carboxyltransferase component	CHR	1318831-1320576/F	1746	581	ok	ok	-	6.4.1.3
HVO_1448	D4GY60		GEN	MIS	DoxX domain protein	CHR	1321108-1321563/R	456	151	ok	ok	-
HVO_1449	D4GY58		GEN	MIS	DUF5658 domain protein	CHR	1320765-1321124/F	360	119	ok	ok	-
HVO_1450	D4GY61	maoC1	GEN	MIS	MaoC domain protein	CHR	1321660-1322130/R	471	156	ok	ok	-
HVO_1451	D4GY63	gdhA1	AA	MET	glutamate dehydrogenase (NAD)	CHR	1322369-1323655/F	1287	428	ok	ok	-	1.4.1.2
HVO_1452	D4GY67	citE	GEN	MIS	homolog to citrate lyase beta subunit	CHR	1323707-1324546/F	840	279	ok	ok	-
HVO_1453	D4GY69	gdhA2	AA	MET	glutamate dehydrogenase (NADP)	CHR	1324709-1325962/F	1254	417	ok	ok	-	1.4.1.4
HVO_1454	D4GY71	pyrB	NUM	MET	aspartate carbamoyltransferase catalytic subunit	CHR	1326226-1327140/F	915	304	ok	ok	-	2.1.3.2
HVO_1455	D4GY73	pyrI	NUM	MET	aspartate carbamoyltransferase regulatory subunit	CHR	1327137-1327604/F	468	155	ok	ok	-	2.1.3.2
HVO_1456	D4GY75		SIG	ENV	receiver/sensor box histidine kinase	CHR	1327610-1329130/R	1521	506	ok	ok	-	2.7.13.3
HVO_1456A	#N/A		CHY	UNASS	conserved hypothetical protein	CHR	1329306-1329410/F	105	34	ok	ok	-
HVO_1457	D4GY76		GEN	MIS	glycoside hydrolase domain protein	CHR	1329538-1330413/F	876	291	ok	ok	-
HVO_1458	D4GY79		CHY	UNASS	conserved hypothetical protein	CHR	1330470-1330583/R	114	37	ok	ok	-
HVO_1459	D4GY81		GEN	MIS	ThuA family protein	CHR	1330658-1331374/R	717	238	ok	ok	-
HVO_1460	D4GY82	fadA2	LIP	MET	enoyl-CoA hydratase	CHR	1331451-1332260/R	810	269	ok	ok	-	4.2.1.17
HVO_1461	D4GY84	menC	COM	MET	o-succinylbenzoate synthase	CHR	1332326-1333390/R	1065	354	ok	ok	-	4.2.1.113
HVO_1462	D4GY86	menA	COM	MET	1,4-dihydroxy-2-naphthoate polyprenyltransferase	CHR	1333387-1334325/R	939	312	ok	ok	-	2.5.1.74
HVO_1463	D4GY88	trxB4	GEN	MIS	oxidoreductase (homolog to thioredoxin-disulfide reductase)	CHR	1334502-1335452/R	951	316	ok	ok	-
HVO_1464	D4GY90	fhuD1	TP	TP_CP	ABC-type transport system periplasmic substrate-binding protein (probable substrate siderophore)	CHR	1335454-1336671/R	1218	405	ok	fpf	-
HVO_1465	D4GY93	menB	COM	MET	1,4-dihydroxy-2-naphthoyl-CoA synthase	CHR	1336816-1337733/R	918	305	ok	ok	-	4.1.3.36
HVO_1466	D4GY95		GEN	MIS	CopD domain protein	CHR	1337856-1338320/F	465	154	ok	ok	-
HVO_1467	D4GY97		CHY	UNASS	conserved hypothetical protein	CHR	1338313-1338846/F	534	177	ok	ok	-
HVO_1468	D4GY99		CHY	UNASS	conserved hypothetical protein	CHR	1338855-1339379/R	525	174	ok	ok	-
HVO_1469	D4GYA1	menD	COM	MET	2-succinyl-5-enolpyruvyl-6-hydroxy-3-cyclohexene-1-carboxylate synthase	CHR	1339459-1341213/R	1755	584	ok	ok	-	2.2.1.9
HVO_1470	D4GYA2	menF	COM	MET	isochorismate synthase	CHR	1341301-1342632/R	1332	443	ok	ok	-	5.4.4.2
HVO_1471	D4GYA5		GEN	MIS	YuiH family molybdopterin-binding domain protein	CHR	1342808-1343401/R	594	197	ok	ok	-
HVO_1472	D4GYA6		CHY	UNASS	conserved hypothetical protein	CHR	1343584-1343796/F	213	70	ok	ok	-
HVO_1473	D4GYA8		GEN	MIS	UPF0058 family protein	CHR	1343855-1344133/F	279	92	ok	ok	-
HVO_1473A	#N/A		CHY	UNASS	conserved hypothetical protein	CHR	1344199-1344270/F	72	23	ok	ok	-
HVO_1474	D4GYA9		MIS	MIS	probable rhomboid family protease	CHR	1344274-1345923/F	1650	549	ok	ok	-	3.4.21.105
HVO_1475	D4GYB0		RMT	GIP	probable rRNA methyltransferase	CHR	1346000-1346626/R	627	208	ok	ok	-	2.1.1.-
HVO_1476	D4GYB2		CHY	UNASS	conserved hypothetical protein	CHR	1346626-1347021/R	396	131	ok	ok	-
HVO_1477	D4GYB3		MIS	MIS	eDNA utilization nuclease	CHR	1347266-1348249/R	984	327	ok	ok	-
HVO_1478	D4GYB5	tfb5	TC	GIP	transcription initiation factor TFB	CHR	1348391-1349344/F	954	317	ok	ok	-
HVO_1479	D4GYB8	agl23b	MIS	MIS	probable dolichyl-phosphate--hexose flippase Agl23	CHR	1349410-1351053/R	1644	547	ok	ok	-
HVO_1480	D4GYC0		CHY	UNASS	conserved hypothetical protein	CHR	1351155-1351442/F	288	95	ok	ok	-
HVO_1481	D4GYC1		GEN	MIS	UspA domain protein	CHR	1351477-1351968/F	492	163	ok	ok	-
HVO_1482	D4GYC3	ferA2	EM	MET	ferredoxin (2Fe-2S)	CHR	1352076-1352402/F	327	108	ok	ok	-
HVO_1483	D4GYC5		GEN	MIS	rhodanese domain protein / beta-lactamase domain protein (nonfunctional)	CHR	1352654-1353307/R	654	217	ok	ok	-
	#N/A			#N/A			1352530-1352652/R	123	40
HVO_1484	D4GYC8	hemAT1, htr10a	SIG	ENV	transducer protein HemAT	CHR	1353372-1355135/R	1764	587	ok	ok	-
HVO_1485	D4GYD0		GEN	MIS	ferritin domain protein	CHR	1355280-1355915/F	636	211	ok	ok	-
HVO_1486	D4GYD1		GEN	MIS	MOSC domain protein	CHR	1356016-1356600/F	585	194	ok	ok	-
HVO_1487	D4GYD3	galK	CHM	MET	galactokinase	CHR	1356597-1357814/F	1218	405	ok	ok	-	2.7.1.6
HVO_1488	D4GYD4	gnaD, iftA	CHM	MET	D-gluconate dehydratase	CHR	1358000-1359238/R	1239	412	ok	ok	-	4.2.1.39
HVO_1489	D4GYD5		GEN	MIS	DUF5519 domain protein	CHR	1359323-1359769/R	447	148	ok	ok	-
HVO_1490	D4GYD6		CHY	UNASS	conserved hypothetical protein	CHR	1360183-1360749/F	567	188	ok	ok	-
HVO_1491	D4GYD7		GEN	MIS	HAD superfamily hydrolase	CHR	1360779-1362005/R	1227	408	ok	ok	-
HVO_1492	D4GYD8		GEN	MIS	DUF5799 domain protein	CHR	1362157-1362600/F	444	147	ok	ok	-
HVO_1493	D4GYD9		CHY	UNASS	conserved hypothetical protein	CHR	1362720-1362869/R	150	49	ok	ok	-
HVO_1494	D4GYE0	fba1	CHM	MET	fructose-bisphosphate aldolase, class 2	CHR	1363070-1364062/R	993	330	ok	ok	-	4.1.2.13
HVO_1495	D4GYE1	ptfB	TP	TP_CP	phosphotransferase system component IIB, fructose-specific	CHR	1364228-1364704/R	477	158	ok	ok	-	2.7.1.202
HVO_1496	D4GYE2	ptsI	CIM	MET	phosphotransferase system component I	CHR	1364701-1366398/R	1698	565	ok	ok	-	2.7.3.9
HVO_1497	D4GYE3	ptsH1	MIS	MIS	phosphocarrier protein HPr	CHR	1366402-1366671/R	270	89	ok	ok	-
HVO_1498	D4GYE4	ptfA	TP	TP_CP	phosphotransferase system component IIA, fructose-specific	CHR	1366671-1367135/R	465	154	ok	ok	-	2.7.1.202
HVO_1499	D4GYE5	ptfC	TP	TP_CP	phosphotransferase system component IIC, fructose-specific	CHR	1367180-1368307/R	1128	375	ok	ok	-	2.7.1.202
HVO_1500	D4GYE6	pfkB	CHM	MET	1-phosphofructokinase	CHR	1368413-1369330/R	918	305	ok	ok	-	2.7.1.56
HVO_1501	D4GYE7	glpR	REG	ENV	DeoR family transcription regulator GlpR	CHR	1369327-1370094/R	768	255	ok	ok	-
HVO_1502	D4GYE8	leuB	AA	MET	3-isopropylmalate dehydrogenase	CHR	1370298-1371272/R	975	324	ok	ok	-	1.1.1.85
HVO_1503	D4GYE9	leuD1	AA	MET	3-isopropylmalate dehydratase small subunit	CHR	1371265-1371873/R	609	202	ok	ok	-	4.2.1.33
HVO_1504	Q7ZAG7	leuC1	AA	MET	3-isopropylmalate dehydratase large subunit	CHR	1371870-1373291/R	1422	473	ok	ok	-	4.2.1.33
HVO_1505	D4GYF1		CHY	UNASS	conserved hypothetical protein	CHR	1373284-1373547/R	264	87	ok	ok	-
HVO_1506	D4GYF2	ilvC	AA	MET	ketol-acid reductoisomerase	CHR	1373559-1374605/R	1047	348	ok	ok	-	1.1.1.86
HVO_1507	D4GYF3	ilvN	AA	MET	acetolactate synthase small subunit	CHR	1374602-1375258/R	657	218	ok	ok	-	2.2.1.6
HVO_1508	D4GYF4	ilvB1	AA	MET	acetolactate synthase large subunit	CHR	1375255-1377018/R	1764	587	ok	ok	-	2.2.1.6
HVO_1509	D4GYF5		CHY	UNASS	conserved hypothetical protein	CHR	1377161-1377262/R	102	33	ok	ok	-
HVO_1510	D4GYF6	leuA2	AA	MET	2-isopropylmalate synthase	CHR	1377383-1378705/R	1323	440	ok	ok	-	2.3.3.13
HVO_1511	#N/A		-	#N/A	spurious ORF	CHR	1378727-1378840/R	114	37	del		-
HVO_1512	D4GYF8		GEN	MIS	DUF5779 domain protein	CHR	1378985-1379272/F	288	95	ok	ok	-
HVO_1513	D4GYF9		GEN	MIS	beta-lactamase domain protein	CHR	1379388-1380074/F	687	228	ok	ok	-
HVO_1514	D4GYG0		CHY	UNASS	conserved hypothetical protein	CHR	1380074-1380610/F	537	178	ok	ok	-
HVO_1515	D4GYG1		GEN	MIS	CopG domain protein	CHR	1380674-1380886/R	213	70	ok	ok	-
HVO_1516	D4GYG2		CHY	UNASS	conserved hypothetical protein	CHR	1381022-1381348/F	327	108	ok	ok	-
HVO_1517	D4GYG3	aglJ	MIS	MIS	dolichyl-phosphate glucosyltransferase AglJ	CHR	1381400-1382311/R	912	303	ok	ok	-	2.4.1.117
HVO_1518	-		ISH	MIS	ISH5-type transposase ISHvo11 (nonfunctional)	CHR	1382710-1382982/F	273	90	ok	ok	-
	#N/A			#N/A			1384386-1385231/F	846	281
	#N/A			#N/A			1385227-1385466/F	240	79
HVO_1519	D4GYG4		ISH	MIS	ISH3-type transposase ISH51	CHR	1383031-1384200/F	1170	389	ok	ok	-
HVO_1522	D4GYG5	aglP	MIS	MIS	hexuronic acid methyltransferase AglP	CHR	1385553-1386272/R	720	239	ok	ok	-	2.1.1.-
HVO_1523	D4GYG6	aglQ	MIS	MIS	N-glycosylation pathway protein AglQ	CHR	1386375-1387490/R	1116	371	ok	ok	-
HVO_1523_A	#N/A	aglE	MIS	MIS	glycosyltransferase AglE	CHR	1387487-1388401/R	915	304	ok	ok	-	2.4.1.-
HVO_1524	D4GYG8	aglR	TP	TP_CP	probable flippase AglR	CHR	1388454-1389884/R	1431	476	ok	ok	-
HVO_1525	D4GYG9		ISH	MIS	ISH3-type transposase ISH51	CHR	1390102-1391268/R	1167	388	ok	ok	-
HVO_1526	D4GYH0	aglS	MIS	MIS	dolichyl-monophosphomannose--protein mannosyltransferase AglS	CHR	1391458-1392831/F	1374	457	ok	ok	-	2.4.1.-
HVO_1527	D4GYH1	aglF	CHM	MET	UTP--glucose-1-phosphate uridylyltransferase AglF	CHR	1393000-1393731/F	732	243	ok	ok	-	2.7.7.9
HVO_1528	D4GYH2	aglI	MIS	MIS	glycosyltransferase AglI	CHR	1393780-1394667/F	888	295	ok	ok	-	2.4.1.-
HVO_1529	D4GYH3	aglG	MIS	MIS	glucuronosyltransferase AglG	CHR	1394676-1395617/R	942	313	ok	ok	-	2.4.1.356
HVO_1530	D4GYH4	aglB	MIS	MIS	dolichyl-monophosphooligosaccharide--protein glycotransferase AglB	CHR	1395734-1398898/F	3165	1054	ok	ok	-	2.4.99.21
HVO_1531	D4GYH5	aglM	CHM	MET	UDP-glucose 6-dehydrogenase AglM	CHR	1399056-1400348/R	1293	430	ok	ok	-	1.1.1.22
HVO_1532	D4GYH6		GEN	MIS	DUF368 family protein	CHR	1400470-1401438/F	969	322	ok	ok	-
HVO_1533	D4GYH7		GEN	MIS	small CPxCG-related zinc finger protein	CHR	1401545-1401700/R	156	51	ok	ok	-
HVO_1534	D4GYH8		GEN	MIS	probable S-adenosylmethionine-dependent methyltransferase	CHR	1401868-1402422/R	555	184	ok	ok	-	2.1.1.-
HVO_1535	D4GYH9		CHY	UNASS	conserved hypothetical protein	CHR	1402619-1402807/F	189	62	ok	ok	-
HVO_1536	D4GYI0		CIM	MET	phosphoglycolate phosphatase	CHR	1402837-1403517/R	681	226	ok	ok	-	3.1.3.18
HVO_1537	D4GYI1	orc15	MIS	MIS	Orc1-type DNA replication protein	CHR	1403626-1404828/R	1203	400	ok	ok	-
HVO_1538	D4GYI2	glpA1	CIM	MET	glycerol-3-phosphate dehydrogenase subunit A	CHR	1405185-1406945/F	1761	586	ok	ok	-	1.1.5.3
HVO_1539	D4GYI3	glpB1	CIM	MET	glycerol-3-phosphate dehydrogenase subunit B	CHR	1406932-1408200/F	1269	422	ok	ok	-	1.1.5.3
HVO_1540	D4GYI4	glpC1	CIM	MET	glycerol-3-phosphate dehydrogenase subunit C	CHR	1408197-1409507/F	1311	436	ok	ok	-	1.1.5.3
HVO_1541	D4GYI5	glpK	CIM	MET	glycerol kinase	CHR	1409871-1411403/F	1533	510	ok	ok	-	2.7.1.30
HVO_1542	D4GYI6		CHY	UNASS	conserved hypothetical protein	CHR	1411407-1412471/F	1065	354	ok	ok	-
HVO_1543	D4GYI7	ptsH2	MIS	MIS	phosphocarrier protein HPr	CHR	1412569-1412844/F	276	91	ok	ok	-
HVO_1544	D4GYI8	dhaM	MIS	MIS	probable phosphoenolpyruvate-protein phosphoryltransferase	CHR	1412928-1413314/R	387	128	ok	ok	-
HVO_1545	D4GYI9	dhaL	CIM	MET	phosphoenolpyruvate--dihydroxyacetone phosphotransferase subunit DhaL	CHR	1413311-1414009/R	699	232	ok	ok	-	2.7.1.121
HVO_1546	D4GYJ0	dhaK	CIM	MET	phosphoenolpyruvate--dihydroxyacetone phosphotransferase subunit DhaK	CHR	1414133-1415131/R	999	332	ok	ok	-	2.7.1.121
HVO_1547	D4GYJ1	ileS	TL	GIP	isoleucine--tRNA ligase	CHR	1415297-1418428/R	3132	1043	ok	ok	-	6.1.1.5
HVO_1548	D4GYJ2		CHY	UNASS	conserved hypothetical protein	CHR	1418809-1419417/R	609	202	ok	ok	-
HVO_1549	D4GYJ3		CHY	UNASS	conserved hypothetical protein	CHR	1419475-1419930/R	456	151	ok	ok	-
HVO_1550	D4GYJ4		GEN	MIS	thioesterase domain protein	CHR	1419994-1420476/R	483	160	ok	ok	-
HVO_1551	D4GYJ5		GEN	MIS	DUF151 family protein	CHR	1420537-1420980/R	444	147	ok	ok	-
HVO_1552	D4GYJ6		REG	ENV	ArsR family transcription regulator	CHR	1421062-1421682/R	621	206	ok	ok	-
HVO_1553	D4GYY2		CIM	MET	glycerate 2-kinase	CHR	1421746-1423074/R	1329	442	ok	ok	-	2.7.1.165
HVO_1554	D4GYY3	traB	GEN	MIS	TraB family protein	CHR	1423128-1424813/F	1686	561	ok	ok	-
HVO_1555	D4GYY4		MIS	MIS	M50 family metalloprotease	CHR	1424810-1425433/F	624	207	ok	ok	-	3.4.24.-
HVO_1556	D4GYY5		CHY	UNASS	conserved hypothetical protein	CHR	1425648-1425884/R	237	78	ok	ok	-
HVO_1557	D4GYY6	purM	NUM	MET	phosphoribosylformylglycinamidine cyclo-ligase	CHR	1426301-1427275/F	975	324	ok	ok	-	6.3.3.1
HVO_1558	D4GYY7	cyc2	MIS	MIS	cytochrome P450	CHR	1427348-1428652/F	1305	434	ok	ok	-
HVO_1559	D4GYY8		GEN	MIS	HTH/CBS domain protein	CHR	1428701-1429240/R	540	179	ok	ok	-
HVO_1560	D4GYY9		GEN	MIS	UPF0212 family protein	CHR	1429308-1429667/R	360	119	ok	ok	-
HVO_1561	D4GYZ0		CHY	UNASS	conserved hypothetical protein	CHR	1430025-1430198/F	174	57	ok	ok	-
HVO_1562	D4GYZ1	psmB	CP	TP_CP	proteasome beta subunit	CHR	1430347-1431078/F	732	243	ok	ok	-	3.4.25.1
HVO_1563	D4GYZ2		CHY	UNASS	conserved hypothetical protein	CHR	1431219-1431596/R	378	125	ok	ok	-
HVO_1564	D4GYZ3		GEN	MIS	UCP012666 family protein	CHR	1431708-1433237/R	1530	509	ok	ok	-
HVO_1565	D4GYZ4	ligA	RRR	GIP	DNA ligase (ATP)	CHR	1433356-1435113/F	1758	585	ok	ok	-	6.5.1.1
HVO_1566	D4GYZ5		CHY	UNASS	conserved hypothetical protein	CHR	1435178-1435537/F	360	119	ok	ok	-
HVO_1567	D4GYZ6		GEN	MIS	metal-dependent hydrolase domain protein	CHR	1435666-1436373/F	708	235	ok	ok	-
HVO_1568	D4GYZ7		GEN	MIS	alpha/beta hydrolase fold protein	CHR	1436475-1437308/F	834	277	ok	ok	-
HVO_1569	D4GYZ8		CHY	UNASS	conserved hypothetical protein	CHR	1437398-1437616/F	219	72	ok	ok	-
HVO_1570	D4GYZ9	top6A	RRR	GIP	DNA topoisomerase 6 subunit A	CHR	1437643-1438743/R	1101	366	ok	ok	-	5.6.2.2
HVO_1571	D4GZ00	top6B	RRR	GIP	DNA topoisomerase 6 subunit B	CHR	1438743-1441139/R	2397	798	ok	ok	-	5.6.2.2
HVO_1572	D4GZ01	gyrB	RRR	GIP	DNA gyrase subunit B	CHR	1441393-1443312/F	1920	639	ok	ok	-	5.6.2.2
HVO_1573	D4GZ02	gyrA	RRR	GIP	DNA gyrase subunit A	CHR	1443314-1445902/F	2589	862	ok	ok	-	5.6.2.2
HVO_1573A	L9VGY9		CHY	UNASS	conserved hypothetical protein	CHR	1446004-1446420/F	417	138	ok	ok	-
HVO_1574	D4GZ03		GEN	MIS	NUDIX family hydrolase	CHR	1446425-1446895/R	471	156	ok	ok	-
HVO_1575	D4GZ04	rocF	AA	MET	arginase	CHR	1446895-1447794/R	900	299	ok	ok	-	3.5.3.1
HVO_1576	D4GZ05		GEN	MIS	GalE family epimerase/dehydratase	CHR	1447899-1448819/R	921	306	ok	ok	-
HVO_1577	D4GZ06		GEN	MIS	DUF293 domain protein	CHR	1448985-1449518/F	534	177	ok	ok	-
HVO_1578	D4GZ07	ndh1	EM	MET	probable NADH dehydrogenase	CHR	1449766-1450959/R	1194	397	ok	ok	-	1.6.99.3
HVO_1579	D4GZ08	udp1	NUM	MET	uridine phosphorylase	CHR	1451074-1451892/R	819	272	ok	ok	-	2.4.2.3
HVO_1580	D4GZ09		GEN	MIS	peptidase M10 family protein	CHR	1451897-1453096/R	1200	399	ok	ok	-
HVO_1581	D4GZ10	cdd	NUM	MET	cytidine deaminase	CHR	1453098-1453520/R	423	140	ok	ok	-	3.5.4.5
HVO_1582	D4GZ11		CHY	UNASS	conserved hypothetical protein	CHR	1453668-1453922/F	255	84	ok	ok	-
HVO_1583	D4GZ12		CHY	UNASS	conserved hypothetical protein	CHR	1454019-1454288/F	270	89	ok	ok	-
HVO_1584	D4GZ13		GEN	MIS	GNAT family acetyltransferase	CHR	1454301-1454882/R	582	193	ok	ok	-	2.3.1.-
HVO_1585	D4GZ14	acs5	LIP	MET	acyl-CoA synthetase	CHR	1455006-1457012/F	2007	668	ok	ok	-	6.2.1.-
HVO_1586	D4GZ15	gltP1	TP	TP_CP	SDF family transport protein (probable substrate glutamate/aspartate)	CHR	1457033-1458340/R	1308	435	ok	ok	-
HVO_1587	D4GZ16		GEN	MIS	ANL N-terminal domain protein	CHR	1458484-1459191/R	708	235	ok	ok	-
HVO_1588	Q1XBW0		GEN	MIS	cupin 2 barrel domain protein	CHR	1459300-1459620/R	321	106	ok	ok	-
HVO_1589	Q1XBW1	dnaJ	CHP	GIP	molecular chaperone DnaJ	CHR	1459673-1460830/R	1158	385	ok	ok	-
HVO_1589A	#N/A		-	#N/A	spurious ORF	CHR	1460861-1462894/F	2034	677	del		-
HVO_1590	Q1XBW2	dnaK	CHP	GIP	Hsp70-type molecular chaperone DnaK	CHR	1460975-1462852/R	1878	625	ok	ok	-
HVO_1591	D4GZ20		GEN	MIS	alpha/beta hydrolase fold protein	CHR	1463074-1463868/R	795	264	ok	ok	-
HVO_1592	Q1XBW3	grpE	CHP	GIP	DnaJ/DnaK ATPase stimulator GrpE	CHR	1463962-1464657/R	696	231	ok	ok	-
HVO_1593	D4GZ22		GEN	MIS	PAC2 family protein	CHR	1464784-1465530/R	747	248	ok	ok	-
HVO_1594	D4GZ23	cna	RMT	GIP	tRNA/rRNA cytosine-C5-methylase	CHR	1465704-1466645/F	942	313	ok	ok	-	2.1.1.-
HVO_1595	D4GZ24		CHY	UNASS	conserved hypothetical protein	CHR	1466642-1467178/F	537	178	ok	ok	-
HVO_1596	D4GZ25		GEN	MIS	DUF790 family protein	CHR	1467212-1468714/R	1503	500	ok	ok	-
HVO_1597	D4GZ26		CHY	UNASS	conserved hypothetical protein	CHR	1468841-1469233/F	393	130	ok	ok	-
HVO_1598	D4GZ27	rad25c	RRR	GIP	DNA repair helicase Rad25	CHR	1469248-1470627/R	1380	459	ok	ok	-	3.6.4.12
HVO_1599	D4GZ28		CHY	UNASS	conserved hypothetical protein	CHR	1470778-1470927/F	150	49	ok	ok	-
HVO_1600	D4GZ29		CHY	UNASS	conserved hypothetical protein	CHR	1470929-1471378/R	450	149	ok	ok	-
HVO_1601	D4GZ30	ssuB	TP	TP_CP	ABC-type transport system ATP-binding protein (probable substrate nitrate/sulfonate/bicarbonate)	CHR	1471413-1472228/R	816	271	ok	ok	-
HVO_1602	D4GZ31	ssuC	TP	TP_CP	ABC-type transport system permease protein (probable substrate nitrate/sulfonate/bicarbonate)	CHR	1472225-1473094/R	870	289	ok	ok	-
HVO_1603	D4GZ32	ssuA	TP	TP_CP	ABC-type transport system periplasmic substrate-binding protein (probable substrate nitrate/sulfonate/bicarbonate)	CHR	1473091-1474137/R	1047	348	ok	ok	-
HVO_1604	D4GZ33	aspC1	GEN	MIS	pyridoxal phosphate-dependent aminotransferase	CHR	1474393-1475514/F	1122	373	ok	ok	-	2.6.1.-
HVO_1605	D4GZ34	nhaC5	TP	TP_CP	probable NhaC-type sodium/proton antiporter	CHR	1475645-1477207/F	1563	520	ok	ok	-
HVO_1606	D4GZ35		GEN	MIS	DUF5367 domain protein	CHR	1477228-1477647/R	420	139	ok	ok	-
HVO_1607	D4GZ36		CHY	UNASS	conserved hypothetical protein	CHR	1477729-1477974/F	246	81	ok	ok	-
HVO_1608	D4GZ37		GEN	MIS	GTP-binding protein	CHR	1478199-1479374/R	1176	391	ok	ok	-
HVO_1609	D4GZ38		GEN	MIS	DUF4349 domain protein	CHR	1479457-1480329/R	873	290	ok	ok	-
HVO_1610	D4GZ39		GEN	MIS	DUF583 domain protein	CHR	1480452-1481303/R	852	283	ok	ok	-
HVO_1611	D4GZ40		GEN	MIS	DUF5800 domain protein	CHR	1481424-1481627/F	204	67	ok	ok	-
HVO_1612	D4GZ41		GEN	MIS	DUF3179 family protein	CHR	1481749-1482207/R	459	152	ok	ok	-
HVO_1613	D4GZ42		MIS	MIS	dolichyl-phosphate hexosyltransferase	CHR	1482327-1483013/R	687	228	ok	ok	-	2.4.1.-
HVO_1614	D4GZ43		CHY	UNASS	conserved hypothetical protein	CHR	1483089-1483442/R	354	117	ok	ok	-
HVO_1615	D4GZ44		GEN	MIS	ribonuclease H domain protein	CHR	1483545-1484300/R	756	251	ok	ok	-
HVO_1616	D4GZ45		GEN	MIS	UPF0361 family protein	CHR	1484423-1485127/F	705	234	ok	ok	-
HVO_1617	D4GZ46		CHY	UNASS	conserved hypothetical protein	CHR	1485134-1485328/F	195	64	ok	ok	-
HVO_1618	D4GZ47		HY	UNASS	hypothetical protein	CHR	1485471-1485671/F	201	66	ok	ok	-
HVO_1619	D4GZ48		GEN	MIS	DUF5805 domain protein	CHR	1486496-1486942/F	447	148	ok	ok	-
HVO_1620	D4GZ49		RRR	GIP	XerC/D-like integrase	CHR	1486932-1487981/F	1050	349	ok	ok	-
HVO_1621	D4GZ50	ridA5	MIS	MIS	enamine/imine deaminase	CHR	1488053-1488436/R	384	127	ok	ok	-	3.5.99.10
HVO_1622	D4GZ51		REG	ENV	ArsR family transcription regulator	CHR	1488625-1489245/F	621	206	ok	ok	-
HVO_1623	D4GZ53		CHY	UNASS	conserved hypothetical protein	CHR	1490257-1491153/R	897	298	ok	ok	-
HVO_1624	D4GZ52		CHY	UNASS	conserved hypothetical protein	CHR	1489288-1490280/F	993	330	ok	ok	-
HVO_1625	D4GZ54		CHY	UNASS	conserved hypothetical protein	CHR	1491229-1493193/R	1965	654	ok	ok	-
HVO_1626	D4GZ55		GEN	MIS	metal-dependent hydrolase domain protein	CHR	1493347-1494180/R	834	277	ok	ok	-
HVO_1627	D4GZ56		CHY	UNASS	conserved hypothetical protein	CHR	1494392-1494514/F	123	40	ok	ok	-
HVO_1628	D4GZ57		GEN	MIS	TIGR00725 family protein	CHR	1494668-1495117/F	450	149	ok	ok	-
HVO_1629	D4GZ58		CHY	UNASS	conserved hypothetical protein	CHR	1495136-1496731/R	1596	531	ok	ok	-
HVO_1630	D4GZ59		CHY	UNASS	conserved hypothetical protein	CHR	1496811-1497290/R	480	159	ok	ok	-
HVO_1631	D4GZ60	dph2	MIS	MIS	2-(3-amino-3-carboxypropyl)histidine synthase	CHR	1497454-1498488/R	1035	344	ok	ok	-	2.5.1.108
HVO_1632	D4GZ61		GEN	MIS	alpha/beta hydrolase fold protein	CHR	1498654-1499307/F	654	217	ok	ok	-
HVO_1633	D4GZ62		GEN	MIS	DUF964 family protein	CHR	1499389-1499763/F	375	124	ok	ok	-
HVO_1634	D4GZ63	minD3	GEN	MIS	MinD/ParA domain protein	CHR	1499837-1500454/F	618	205	ok	ok	-
HVO_1635	D4GZ64		CHY	UNASS	conserved hypothetical protein	CHR	1500481-1501104/F	624	207	ok	ok	-
HVO_1636	D4GZ65		CHY	UNASS	conserved hypothetical protein	CHR	1501169-1501435/R	267	88	ok	ok	-
HVO_1637	D4GZ66	mtfK2	MIS	MIS	FKBP-type peptidylprolyl isomerase	CHR	1501509-1502429/R	921	306	ok	ok	-	5.2.1.8
HVO_1638	D4GZ67		CHY	UNASS	conserved hypothetical protein	CHR	1502585-1503061/F	477	158	ok	ok	-
HVO_1639	D4GZ68		CHY	UNASS	conserved hypothetical protein (nonfunctional)	CHR	1503063-1503266/F	204	67	ok	ok	-
	#N/A			#N/A			1503266-1503400/F	135	44
HVO_1640	-		CHY	UNASS	conserved hypothetical protein (nonfunctional)	CHR	1503418-1504305/F	888	295	req	ok	-
	#N/A			#N/A			1504307-1504810/F	504	167
HVO_1640A	L9VF05		CHY	UNASS	conserved hypothetical protein	CHR	1504831-1505118/F	288	95	ok	ok	-
HVO_1641	D4GZ69		CHY	UNASS	conserved hypothetical protein	CHR	1505137-1505367/R	231	76	ok	ok	-
HVO_1642	D4GZ70		CHY	UNASS	conserved hypothetical protein	CHR	1505544-1505945/R	402	133	ok	ok	-
HVO_1643	D4GZ71		CHY	UNASS	conserved hypothetical protein	CHR	1506162-1506395/R	234	77	ok	ok	-
HVO_1644	D4GZ72	coxD2	EM	MET	cox-type terminal oxidase subunit IV	CHR	1506392-1506652/R	261	86	ok	ok	-	7.1.1.-
HVO_1645	D4GZ73	coxAC2	EM	MET	cox-type terminal oxidase subunit I/III	CHR	1506663-1509224/R	2562	853	ok	ok	-	7.1.1.-
HVO_1646	D4GZ74	coxB2	EM	MET	cox-type terminal oxidase subunit II	CHR	1509221-1510012/R	792	263	ok	ok	-	7.1.1.-
HVO_1647	D4GZ75		CHY	UNASS	conserved hypothetical protein	CHR	1510223-1510738/R	516	171	ok	ok	-
HVO_1648	D4GZ76		GEN	MIS	adenylate cyclase domain protein	CHR	1510853-1511410/F	558	185	ok	ok	-
HVO_1649	D4GZ77	mat	MIS	MIS	S-adenosylmethionine synthase	CHR	1511538-1512746/F	1209	402	ok	ok	-	2.5.1.6
HVO_1650	D4GZ78	ppk1	MIS	MIS	polyphosphate kinase	CHR	1512818-1515316/R	2499	832	ok	ok	-	2.7.4.1
HVO_1651	D4GZL6	thiI	RMT	GIP	tRNA uracil 4-sulfurtransferase	CHR	1515581-1516756/F	1176	391	ok	ok	-	2.8.1.4
HVO_1652	D4GZL7		CHY	UNASS	conserved hypothetical protein	CHR	1516953-1517207/F	255	84	ok	ok	-
HVO_1653	D4GZL8		GEN	MIS	DUF5804 domain protein	CHR	1517250-1517702/F	453	150	ok	ok	-
HVO_1654	D4GZL9	cysK2	AA	MET	cysteine synthase	CHR	1517723-1518643/R	921	306	ok	ok	-	2.5.1.47
HVO_1655	D4GZM0	trxA7	EM	MET	thioredoxin	CHR	1518788-1519168/F	381	126	ok	ok	-
HVO_1656	D4GZM1		GEN	MIS	YyaL family protein	CHR	1519205-1521316/R	2112	703	ok	ok	-
HVO_1657	D4GZM2	purD	NUM	MET	phosphoribosylamine--glycine ligase	CHR	1521506-1522792/F	1287	428	ok	ok	-	6.3.4.13
HVO_1658	D4GZM3	yvoF	GEN	MIS	diether lipid O-acetyltransferase YvoF	CHR	1522883-1523425/F	543	180	ok	ok	-	2.3.1.-
HVO_1659	D4GZM4	mscS2	TP	TP_CP	mechanosensitive channel protein MscS	CHR	1523528-1524424/R	897	298	ok	ok	-
HVO_1660	D4GZM5	dacZ	MIS	MIS	diadenylate cyclase	CHR	1524426-1525235/R	810	269	ok	ok	-	2.7.7.85
HVO_1661	D4GZM6		GEN	MIS	globin family protein	CHR	1525352-1525714/R	363	120	ok	ok	-
HVO_1662	D4GZM7		CHY	UNASS	conserved hypothetical protein	CHR	1525931-1526119/F	189	62	ok	ok	-
HVO_1664	D4GZM8		GEN	MIS	cyclin domain protein	CHR	1526457-1526765/F	309	102	ok	ok	-
HVO_1665	D4GZM9		CHY	UNASS	conserved hypothetical protein	CHR	1526812-1526979/R	168	55	ok	ok	-
HVO_1666	D4GZN0	coaD	COM	MET	phosphopantetheine adenylyltransferase	CHR	1527009-1527509/R	501	166	ok	ok	-	2.7.7.3
HVO_1667	D4GZN1		REG	ENV	TrmB family transcription regulator	CHR	1527627-1528091/R	465	154	ok	ok	-
HVO_1668	D4GZN2	gshA	MIS	MIS	glutamate--cysteine ligase	CHR	1528159-1529235/R	1077	358	ok	ok	-	6.3.2.2
HVO_1669	D4GZN3	fib	RMT	GIP	fibrillarin-like rRNA/tRNA 2'-O-methyltransferase	CHR	1529404-1530063/R	660	219	ok	ok	-	2.1.1.-
HVO_1670	D4GZN4	nop5	RMT	GIP	rRNA/tRNA 2'-O-methyltransferase complex protein Nop5	CHR	1530060-1530902/R	843	280	ok	ok	-
HVO_1670A	#N/A		GEN	MIS	small CPxCG-related zinc finger protein	CHR	1531014-1531148/F	135	44	ok	ok	-
HVO_1671	D4GZN5		CHY	UNASS	conserved hypothetical protein	CHR	1531145-1531567/F	423	140	ok	ok	-
HVO_1672	D4GZN6		CHY	UNASS	conserved hypothetical protein	CHR	1531606-1531977/F	372	123	ok	ok	-
HVO_1673	D4GZN7		GEN	MIS	DUF6517 domain protein	CHR	1532081-1532731/F	651	216	ok	ok	-
HVO_1674	D4GZN8		CHY	UNASS	conserved hypothetical protein	CHR	1532792-1532947/F	156	51	ok	ok	-
HVO_1675	D4GZN9	corA	TP	TP_CP	magnesium transport protein CorA	CHR	1532944-1533927/F	984	327	ok	ok	-
HVO_1676	Q9YGA5	tfb2	TC	GIP	transcription initiation factor TFB	CHR	1534149-1535147/F	999	332	ok	ok	-
HVO_1677	D4GZP1		GEN	MIS	small CPxCG-related zinc finger protein	CHR	1535246-1535425/F	180	59	ok	ok	-
HVO_1678	D4GZP2	tif2b1	TL	GIP	translation initiation factor aIF-2 beta subunit	CHR	1535482-1535889/R	408	135	ok	ok	-
HVO_1679	D4GZP3		GEN	MIS	UPF0058 family protein	CHR	1536158-1536394/F	237	78	ok	ok	-
HVO_1680	D4GZP4		GEN	MIS	UPF0212 family protein	CHR	1536560-1537000/R	441	146	ok	ok	-
HVO_1681	D4GZP5		RRR	GIP	DNA N-glycosylase	CHR	1537062-1537976/R	915	304	ok	ok	-	3.2.2.-
HVO_1682	D4GZP6	mscS7	TP	TP_CP	mechanosensitive channel protein MscS	CHR	1538090-1538830/R	741	246	ok	ok	-
HVO_1683	D4GZP7	malQ	CHM	MET	4-alpha-glucanotransferase	CHR	1538897-1540387/R	1491	496	ok	ok	-	2.4.1.25
HVO_1684	D4GZP8	thrS	TL	GIP	threonine--tRNA ligase	CHR	1540595-1542526/F	1932	643	ok	ok	-	6.1.1.3
HVO_1685	D4GZP9		GEN	MIS	alpha/beta hydrolase fold protein	CHR	1542542-1543999/R	1458	485	ok	ok	-
HVO_1686	D4H032		TP	TP_CP	major facilitator superfamily transport protein	CHR	1544123-1545430/R	1308	435	ok	ok	-
HVO_1687	D4H033		CHY	UNASS	conserved hypothetical protein	CHR	1545551-1545802/F	252	83	ok	ok	-
HVO_1688	D4H034		CHY	UNASS	conserved hypothetical protein	CHR	1545803-1546033/R	231	76	ok	ok	-
HVO_1690	D4H035		GEN	MIS	DHH/RecJ family phosphoesterase	CHR	1546356-1547813/F	1458	485	ok	ok	-
HVO_1691	D4H036	cdpB1	MIS	MIS	cell division protein CdpB1	CHR	1547818-1548111/R	294	97	ok	fpf	-
HVO_1692	D4H037	ludB	GEN	MIS	iron-sulfur protein (4Fe-4S) / DUF162 domain protein	CHR	1548294-1550495/R	2202	733	ok	ok	-
HVO_1693	D4H038	ludC	GEN	MIS	DUF162 domain protein	CHR	1550488-1550991/R	504	167	ok	ok	-
HVO_1694	D4H039		CHY	UNASS	conserved hypothetical protein	CHR	1551070-1552914/R	1845	614	ok	ok	-
HVO_1695	D4H040		GEN	MIS	HTH domain protein	CHR	1553037-1553684/R	648	215	ok	ok	-
HVO_1696	D4H041		TP	TP_CP	LctP family transport protein	CHR	1554057-1555769/F	1713	570	ok	ok	-
HVO_1697	D4H042		GEN	MIS	FAD-dependent oxidoreductase (GlcD/DLD_GlcF/GlpC domain fusion protein)	CHR	1555993-1559073/F	3081	1026	ok	ok	-
HVO_1698	D4H043		GEN	MIS	CBS/parB domain protein	CHR	1559213-1560010/F	798	265	ok	ok	-
HVO_1699	D4H044		GEN	MIS	pyridoxal phosphate-dependent aminotransferase (homolog to histidinol-phosphate aminotransferase / aspartate aminotransferase)	CHR	1560022-1561158/R	1137	378	ok	ok	-	2.6.1.-
HVO_1700	D4H045		GEN	MIS	HTH domain protein	CHR	1561229-1562032/R	804	267	ok	ok	-
HVO_1701	D4H046		GEN	MIS	DUF123 domain protein	CHR	1562255-1562776/R	522	173	ok	ok	-
HVO_1702	D4H047		GEN	MIS	DUF393 domain protein	CHR	1562799-1563230/R	432	143	ok	ok	-
HVO_1703	D4H048	hel2	MIS	MIS	probable DEAD/DEAH box helicase	CHR	1563336-1565687/F	2352	783	ok	ok	-	3.6.4.-
HVO_1704	D4H049		GEN	MIS	homolog to arabinopyranose mutase	CHR	1565815-1566972/F	1158	385	ok	ok	-
HVO_1705	D4H050	fbpA	TP	TP_CP	ABC-type transport system periplasmic substrate-binding protein (probable substrate iron-III)	CHR	1567095-1568261/F	1167	388	ok	ok	-
HVO_1706	D4H051	fbpB	TP	TP_CP	ABC-type transport system permease protein (probable substrate iron-III)	CHR	1568274-1569869/F	1596	531	ok	ok	-
HVO_1707	D4H052	fbpC	TP	TP_CP	ABC-type transport system ATP-binding protein (probable substrate iron-III)	CHR	1569859-1571028/F	1170	389	ok	ok	-
HVO_1708	D4H053		CHY	UNASS	conserved hypothetical protein	CHR	1571031-1573376/F	2346	781	ok	ok	-
HVO_1709	D4H054	nasB, narK	TP	TP_CP	major facilitator superfamily transport protein (probable substrate nitrate/nitrite) (nonfunctional)	CHR	1573455-1574477/R	1023	340	ok	ok	-
HVO_1710	D4H055	malA2, amyA2	CHM	MET	alpha-amylase MalA	CHR	1575108-1577141/R	2034	677	ok	ok	-	3.2.1.1
HVO_1711	D4H056	sga1	CHM	MET	probable glucoamylase	CHR	1577316-1581851/F	4536	1511	ok	ok	-	3.2.1.3
HVO_1712	D4H057		GEN	MIS	START domain protein	CHR	1581981-1582466/F	486	161	ok	ok	-
HVO_1713	D4H058		SIG	ENV	receiver/sensor box histidine kinase	CHR	1582513-1584591/R	2079	692	ok	ok	-	2.7.13.3
HVO_1714	D4H059		TP	TP_CP	DMT superfamily transport protein	CHR	1584730-1585611/R	882	293	ok	ok	-
HVO_1715	D4H060		GEN	MIS	probable S-adenosylmethionine-dependent methyltransferase	CHR	1585690-1586442/R	753	250	ok	ok	-	2.1.1.-
HVO_1716	D4H061	queC	RMT	GIP	7-cyano-7-deazaguanine synthase	CHR	1586571-1587305/R	735	244	ok	ok	-	6.3.4.20
HVO_1717	D4H062	queE	RMT	GIP	7-carboxy-7-deazaguanine synthase	CHR	1587408-1588181/R	774	257	ok	ok	-	4.3.99.3
HVO_1718	D4H063	queD	RMT	GIP	6-carboxy-5,6,7,8-tetrahydropterin synthase	CHR	1588181-1588657/R	477	158	ok	ok	-	4.1.2.50
HVO_1719	D4H064		GEN	MIS	thioesterase domain protein	CHR	1588773-1589156/R	384	127	ok	ok	-
HVO_1720	D4H065		CHY	UNASS	conserved hypothetical protein	CHR	1589274-1589552/R	279	92	ok	ok	-
HVO_1721	D4H066	ferA3	EM	MET	ferredoxin (2Fe-2S)	CHR	1589725-1590096/F	372	123	ok	ok	-
HVO_1723	D4H067	rad25d	RRR	GIP	DNA repair helicase Rad25	CHR	1590526-1592613/R	2088	695	ok	ok	-	3.6.4.12
HVO_1724	D4H068		CHY	UNASS	conserved hypothetical protein	CHR	1592843-1593325/R	483	160	ok	ok	-
HVO_1725	D4H069	orc5	MIS	MIS	Orc1-type DNA replication protein	CHR	1594707-1595912/F	1206	401	ok	ok	-
HVO_1726	D4H070		GEN	MIS	HTH domain protein	CHR	1596084-1596869/R	786	261	ok	ok	-
HVO_1727	D4H071	tbp2	TC	GIP	TATA-binding transcription initiation factor	CHR	1596955-1597515/R	561	186	ok	ok	-
HVO_1733	D4H072		GEN	MIS	HTH domain protein	CHR	1603637-1604212/F	576	191	ok	ok	-
HVO_1734	D4H073		CHY	UNASS	conserved hypothetical protein	CHR	1604209-1604640/F	432	143	ok	ok	-
HVO_1734A	A0A1C9J6V2		GEN	MIS	restriction endonuclease domain protein	CHR	1604648-1605157/R	510	169	ok	ok	-
HVO_1735	D4H074		GEN	MIS	SWIM zinc finger domain protein	CHR	1605225-1607207/R	1983	660	ok	ok	-
HVO_1736	D4H075	rad25b	RRR	GIP	DNA repair helicase Rad25	CHR	1607341-1608753/F	1413	470	ok	ok	-	3.6.4.12
HVO_1737	D4H076		GEN	MIS	DUF790 family protein	CHR	1608740-1610092/F	1353	450	ok	ok	-
HVO_1738	D4H077		GEN	MIS	CcbP family protein	CHR	1610100-1610468/R	369	122	ok	ok	-
HVO_1739	D4H078		CHY	UNASS	conserved hypothetical protein	CHR	1610465-1611235/R	771	256	ok	ok	-
HVO_1740	D4H079		CHY	UNASS	conserved hypothetical protein	CHR	1611242-1611874/R	633	210	ok	ok	-
HVO_1741	D4H080		CHY	UNASS	conserved hypothetical protein	CHR	1611934-1612920/R	987	328	ok	ok	-
HVO_1742	D4H081		CHY	UNASS	conserved hypothetical protein	CHR	1612996-1613553/R	558	185	ok	ok	-
HVO_1743	D4H082		GEN	MIS	SWIM zinc finger domain protein	CHR	1613635-1614432/R	798	265	ok	ok	-
HVO_1744	D4H083	hel1	RRR	GIP	probable DEAD/DEAH box helicase	CHR	1614465-1616816/R	2352	783	ok	ok	-	3.6.4.-
HVO_1745	D4H084		CHY	UNASS	conserved hypothetical protein	CHR	1616925-1617608/F	684	227	ok	ok	-
HVO_1746	D4H085		GEN	MIS	DUF2800 family protein	CHR	1617657-1618628/F	972	323	ok	ok	-
HVO_1747	#N/A		-	#N/A	spurious ORF	CHR	1618808-1618993/F	186	61	del		-
HVO_1747A	-		GEN	MIS	tetratricopeptide repeat protein (nonfunctional)	CHR	1618952-1619089/R	138	45	req	ok	-
	#N/A			#N/A			1618811-1618951/R	141	46
HVO_1748	D4H087		GEN	MIS	tetratricopeptide repeat protein (nonfunctional)	CHR	1619111-1619290/R	180	59	req	ok	-
HVO_1749	D4H088		CHY	UNASS	conserved hypothetical protein	CHR	1619596-1620450/F	855	284	ok	ok	-
HVO_1750	D4H089		CHY	UNASS	conserved hypothetical protein	CHR	1620463-1620693/R	231	76	ok	ok	-
HVO_1751	D4H090	copA	TP	TP_CP	P-type transport ATPase (probable substrate copper/metal cation)	CHR	1620826-1623411/R	2586	861	ok	ok	-	7.2.2.-
HVO_1752	D4H091		REG	ENV	Lrp/AsnC family transcription regulator	CHR	1623553-1624152/R	600	199	ok	ok	-
HVO_1753	D4GS78		GEN	MIS	HMA domain protein	CHR	1624284-1624481/F	198	65	ok	ok	-
HVO_1754	D4GS79		CHY	UNASS	conserved hypothetical protein	CHR	1624604-1624786/F	183	60	ok	ok	-
HVO_1755	D4GS80		CHY	UNASS	conserved hypothetical protein	CHR	1624895-1625254/F	360	119	ok	ok	-
HVO_1756	D4GS81	pat1	GEN	MIS	GNAT family acetyltransferase Pat1	CHR	1625273-1625896/R	624	207	ok	ok	-	2.3.1.-
HVO_1757	D4GS82		GEN	MIS	DoxX domain protein	CHR	1626020-1626556/F	537	178	ok	ok	-
HVO_1758	D4GS83	trxB5	GEN	MIS	oxidoreductase (homolog to thioredoxin-disulfide reductase)	CHR	1626783-1627772/F	990	329	ok	ok	-
HVO_1759	D4GS84	fhuG1	TP	TP_CP	ABC-type transport system permease protein (probable substrate siderophore)	CHR	1627769-1628884/F	1116	371	ok	fpf	-
HVO_1760	D4GS85	fhuC	TP	TP_CP	ABC-type transport system ATP-binding protein (probable substrate siderophore)	CHR	1628884-1629765/F	882	293	ok	fpf	-
HVO_1761	D4GS86	mtfK3	MIS	MIS	FKBP-type peptidylprolyl isomerase	CHR	1629850-1630323/R	474	157	ok	ok	-	5.2.1.8
HVO_1762	D4GS87		EM	MET	DnaJ N-terminal domain / ferredoxin fusion protein	CHR	1630387-1631157/R	771	256	ok	ok	-
HVO_1763	D4GS88		GEN	MIS	UPF0104 family protein	CHR	1631305-1632306/F	1002	333	ok	ok	-
HVO_1764	D4GS89		CHY	UNASS	conserved hypothetical protein	CHR	1632381-1633343/R	963	320	ok	ok	-
HVO_1765	#N/A		-	#N/A	spurious ORF	CHR	1633653-1633826/R	174	57	del		-
HVO_1766	D4GS91		REG	ENV	ArsR family transcription regulator	CHR	1633851-1634144/F	294	97	ok	ok	-
HVO_1767	D4GS92	dppB3	TP	TP_CP	ABC-type transport system permease protein (probable substrate dipeptide/oligopeptide)	CHR	1634178-1635029/F	852	283	ok	ok	-
HVO_1768	D4GS93	dppD3	TP	TP_CP	ABC-type transport system chimeric fusion protein (permease/ATPase) (probable substrate dipeptide/oligopeptide)	CHR	1635032-1636105/F	1074	357	ok	ok	-
HVO_1769	D4GS94	dppF3	TP	TP_CP	ABC-type transport system ATP-binding protein (probable substrate dipeptide/oligopeptide)	CHR	1636102-1637166/F	1065	354	ok	ok	-
HVO_1770	D4GS95		CHY	UNASS	conserved hypothetical protein	CHR	1637163-1637525/F	363	120	ok	ok	-
HVO_1771	D4GS96		GEN	MIS	DUF917 family protein	CHR	1637522-1638643/F	1122	373	ok	ok	-
HVO_1772	D4GS97		GEN	MIS	DUF1177 domain protein	CHR	1638652-1639236/F	585	194	ok	ok	-
HVO_1773	D4GS98		GEN	MIS	AroM family protein	CHR	1639238-1639897/F	660	219	ok	ok	-
HVO_1774	D4GS99	pepB4	GEN	MIS	aminopeptidase (homolog to leucyl aminopeptidase / aminopeptidase T)	CHR	1639898-1640845/F	948	315	ok	ok	-	3.4.11.-
HVO_1775	D4GSA0		GEN	MIS	nitroreductase family protein	CHR	1640842-1641810/F	969	322	ok	ok	-
HVO_1776	D4GSA1		GEN	MIS	homolog to hydantoin racemase	CHR	1641810-1642469/F	660	219	ok	ok	-
HVO_1777	#N/A		-	#N/A	spurious ORF	CHR	1642487-1642696/F	210	69	del		-
HVO_1778	D4GSA2	katG	MIS	MIS	catalase-peroxidase	CHR	1642780-1644936/F	2157	718	ok	ok	-	1.11.1.21
HVO_1779	D4GSA3	htr8	SIG	ENV	transducer protein Htr8	CHR	1645089-1646900/R	1812	603	ok	ok	-
HVO_1780	D4GSA4		GEN	MIS	HTH domain protein	CHR	1647441-1647956/F	516	171	ok	ok	-
HVO_1781	D4GSA5		CHY	UNASS	conserved hypothetical protein	CHR	1647961-1648317/F	357	118	ok	ok	-
HVO_1782	D4GSA6		ISH	MIS	ISH3-type transposase ISH51	CHR	1648457-1649626/R	1170	389	ok	ok	-
HVO_1783	D4GSA8		CHY	UNASS	conserved hypothetical protein	CHR	1650909-1651583/R	675	224	ok	ok	-
HVO_1784	D4GSA7		GEN	MIS	M20 family amidohydrolase	CHR	1649677-1650921/F	1245	414	ok	ok	-
HVO_1785	D4GSA9		CHY	UNASS	conserved hypothetical protein	CHR	1651680-1651850/R	171	56	ok	ok	-
HVO_1786	D4GSB0		CHY	UNASS	conserved hypothetical protein	CHR	1651847-1651978/R	132	43	ok	ok	-
HVO_1787	D4GSB1		CHY	UNASS	conserved hypothetical protein	CHR	1652155-1652478/F	324	107	ok	ok	-
HVO_1788	D4GSB2	nirA1	MIS	MIS	probable sulfite/nitrite reductase (ferredoxin)	CHR	1652567-1654345/F	1779	592	ok	ok	-
HVO_1789	D4GSB3		GEN	MIS	DUF6360 domain protein	CHR	1654412-1654696/F	285	94	ok	ok	-
HVO_1790	D4GSB4		TP	TP_CP	DMT superfamily transport protein	CHR	1655015-1655935/F	921	306	ok	ok	-
HVO_1791	D4GSB5		TP	TP_CP	DMT superfamily transport protein	CHR	1655978-1656925/R	948	315	ok	ok	-
HVO_1792	D4GSB6		REG	ENV	Lrp/AsnC family transcription regulator	CHR	1657128-1657616/F	489	162	ok	ok	-
HVO_1792A	A0A1C9J6V6		CHY	UNASS	conserved hypothetical protein	CHR	1657661-1657936/F	276	91	ok	ok	-
HVO_1793	-		SIG	ENV	receiver/sensor box histidine kinase (nonfunctional)	CHR	1659900-1660058/R	159	52	ok	ok	-	2.7.13.3
	#N/A			#N/A			1659530-1659901/R	372	123
	#N/A			#N/A			1659206-1659529/R	324	107
	#N/A			#N/A			1658104-1659207/R	1104	367
	#N/A			#N/A			1657952-1658107/R	156	51
HVO_1795	D4GSB9		GEN	MIS	DUF2078 domain protein (nonfunctional)	CHR	1660053-1660205/F	153	50	ok	ok	-
HVO_1796	D4GSC0		CHY	UNASS	conserved hypothetical protein	CHR	1660355-1660495/F	141	46	ok	ok	-
HVO_1797	D4GSC1		GEN	MIS	beta-lactamase domain protein	CHR	1660545-1661777/R	1233	410	ok	ok	-
HVO_1798	D4GSC2		CHY	UNASS	conserved hypothetical protein	CHR	1661889-1662266/F	378	125	ok	ok	-
HVO_1799	D4GSC3		LIP	MET	digeranylgeranylglycerophospholipid reductase / dolichol omega-reductase	CHR	1662369-1663601/R	1233	410	ok	ok	-	1.3.7.11
HVO_1800	D4GSC4		-	#N/A	spurious ORF	CHR	1663640-1663783/R	144	47	del	ok	-
HVO_1801	D4GSC5		CHY	UNASS	conserved hypothetical protein	CHR	1663843-1664154/R	312	103	ok	ok	-
HVO_1802	D4GSC6		GEN	MIS	peptidase M10 family protein	CHR	1664260-1665405/R	1146	381	ok	ok	-
HVO_1803	D4GSC7		GEN	MIS	AMMECR1 domain protein	CHR	1666075-1666677/F	603	200	ok	ok	-
HVO_1804	D4GSC8	pncB	COM	MET	nicotinate phosphoribosyltransferase	CHR	1666767-1667933/R	1167	388	ok	ok	-	6.3.4.21
HVO_1805	D4GSC9		CHY	UNASS	conserved hypothetical protein	CHR	1668011-1668331/R	321	106	ok	ok	-
HVO_1806	D4GSD0		CHY	UNASS	conserved hypothetical protein	CHR	1668369-1669796/R	1428	475	ok	ok	-
HVO_1807	D4GSD1		CHY	UNASS	conserved hypothetical protein	CHR	1669841-1670281/R	441	146	ok	ok	-
HVO_1808	D4GSD2		CHY	UNASS	conserved hypothetical protein	CHR	1670378-1671808/R	1431	476	ok	ok	-
HVO_1809	D4GSD3	entB2	GEN	MIS	isochorismatase family protein	CHR	1671908-1672480/F	573	190	ok	ok	-
HVO_1810	D4GSD4		GEN	MIS	PaaI family protein	CHR	1672559-1673044/R	486	161	ok	ok	-
HVO_1811	D4GSD5		SIG	ENV	sensor box histidine kinase	CHR	1673282-1675861/F	2580	859	ok	ok	-	2.7.13.3
HVO_1812	D4GSD6		CHM	MET	probable ketohexokinase	CHR	1675922-1677049/F	1128	375	ok	ok	-	2.7.1.3
HVO_1813	D4GSD7		REG	ENV	HTH-10 family transcription regulator	CHR	1677249-1677677/R	429	142	ok	ok	-
HVO_1814	D4GSD8		GEN	MIS	peptidase M23 family protein	CHR	1677900-1678811/R	912	303	ok	ok	-
HVO_1815	D4GSD9		GEN	MIS	lipoate--protein ligase domain protein	CHR	1678866-1679552/F	687	228	ok	ok	-
HVO_1816	D4GSE0	pyrC	NUM	MET	dihydroorotase	CHR	1679617-1680906/F	1290	429	ok	ok	-	3.5.2.3
HVO_1817	D4GSE1		CHY	UNASS	conserved hypothetical protein	CHR	1680926-1681369/R	444	147	ok	ok	-
HVO_1818	D4GSE2		CHY	UNASS	conserved hypothetical protein	CHR	1681496-1682023/F	528	175	ok	ok	-
HVO_1819	D4GSS7		GEN	MIS	DUF5806 domain protein	CHR	1682086-1682775/R	690	229	ok	ok	-
HVO_1820	D4GSS8		GEN	MIS	UspA domain protein	CHR	1682896-1683264/F	369	122	ok	ok	-
HVO_1821	D4GSS9	pat2	GEN	MIS	GNAT family acetyltransferase Pat2	CHR	1683261-1683815/F	555	184	ok	ok	-	2.3.1.-
HVO_1822	D4GST0		GEN	MIS	UspA domain protein	CHR	1683867-1684322/R	456	151	ok	ok	-
HVO_1823	D4GST1		GEN	MIS	UspA domain protein	CHR	1684424-1684885/F	462	153	ok	ok	-
HVO_1824	D4GST2		GEN	MIS	DHH/RecJ family phosphoesterase	CHR	1684989-1686278/F	1290	429	ok	ok	-
HVO_1825	D4GST3		GEN	MIS	DUF5807 domain protein	CHR	1686324-1686752/R	429	142	ok	ok	-
HVO_1826	D4GST4		CHY	UNASS	conserved hypothetical protein	CHR	1686807-1687244/R	438	145	ok	ok	-
HVO_1827	D4GST5	rps6e	TL	GIP	30S ribosomal protein S6e	CHR	1687269-1687670/R	402	133	ok	ok	-
HVO_1828	D4GST6		GEN	MIS	small CPxCG-related zinc finger protein	CHR	1687825-1688127/F	303	100	ok	ok	-
HVO_1829	D4GST7	pepB2	GEN	MIS	aminopeptidase (homolog to leucyl aminopeptidase / aminopeptidase T)	CHR	1688224-1689318/R	1095	364	ok	ok	-	3.4.11.-
HVO_1830	D4GST8	gndA	CIM	MET	6-phosphogluconate dehydrogenase (NAD-dependent, decarboxylating)	CHR	1689487-1690386/F	900	299	ok	ok	-	1.1.1.343
HVO_1831	D4GST9	ferA4	EM	MET	ferredoxin (2Fe-2S)	CHR	1690567-1691148/F	582	193	ok	ok	-
HVO_1832	D4GSU0		GEN	MIS	MATE efflux family protein	CHR	1691338-1692804/F	1467	488	ok	ok	-
HVO_1832A	#N/A		GEN	MIS	CopG domain protein	CHR	1693566-1693763/R	198	65	ok	ok	-
HVO_1834	D4GSU2		RRR	GIP	resolvase (nonfunctional)	CHR	1695924-1696397/R	474	157	ok	ok	-
	#N/A			#N/A			1694289-1694480/R	192	63
HVO_1835	D4GSU1		ISH	MIS	ISH5-type transposase ISHvo11	CHR	1694560-1695912/F	1353	450	ok	ok	-
HVO_1837	-		ISH	MIS	ISH3-type transposase ISHvo20 (nonfunctional)	CHR	1697873-1698178/R	306	101	ok	ok	-
	#N/A			#N/A			1697794-1697868/R	75	24
	#N/A			#N/A			1697021-1697791/R	771	256
HVO_1838	-		GEN	MIS	DUF262/DUF1524 domain protein (nonfunctional)	CHR	1696559-1696834/F	276	91	req	ok	-
	#N/A			#N/A			1698227-1699651/F	1425	474
HVO_1839	D4GSU3		RRR	GIP	XerC/D-like integrase	CHR	1699699-1700727/R	1029	342	ok	ok	-
HVO_1840	D4GSU4		GEN	MIS	small CPxCG-related zinc finger protein	CHR	1701017-1701250/F	234	77	ok	ok	-
HVO_1841	D4GSU5		GEN	MIS	homolog to HGPV1-ORF14	CHR	1701339-1702970/F	1632	543	ok	ok	-
HVO_1841_A	#N/A		GEN	MIS	death-on-curing family protein	CHR	1703287-1703676/F	390	129	ok	ok	-
HVO_1842	D4GSU6		-	#N/A	spurious ORF	CHR	1703721-1703846/R	126	41	del		-
HVO_1842A	#N/A		CHY	UNASS	conserved hypothetical protein	CHR	1703724-1703825/F	102	33	ok	ok	-
HVO_1843	D4GSU7		CHY	UNASS	conserved hypothetical protein	CHR	1704184-1704411/F	228	75	ok	ok	-
HVO_1844	D4GSU8		HY	UNASS	hypothetical protein	CHR	1704453-1704599/R	147	48	ok	ok	-
HVO_1845	D4GSU9		ISH	MIS	ISH3-type transposase ISH51	CHR	1704683-1705852/F	1170	389	ok	ok	-
HVO_1847	D4GSV0	pepF	MIS	MIS	oligoendopeptidase PepF	CHR	1706585-1708384/R	1800	599	ok	ok	-	3.4.24.-
HVO_1848	#N/A		-	#N/A	spurious ORF	CHR	1708395-1708517/F	123	40	del		-
HVO_1848_A	#N/A		GEN	MIS	small CPxCG-related zinc finger protein	CHR	1708467-1708622/R	156	51	ok	ok	-
HVO_1849	D4GSV2	ywaD2	GEN	MIS	probable M28 family peptidase (homolog to aminopeptidase YwaD)	CHR	1708769-1710103/F	1335	444	ok	ok	-	3.4.11.-
HVO_1850	D4GSV3		CHY	UNASS	conserved hypothetical protein	CHR	1710113-1710439/R	327	108	ok	ok	-
HVO_1851	D4GSV4		GEN	MIS	HAD superfamily hydrolase	CHR	1710559-1711206/R	648	215	ok	ok	-
HVO_1852	D4GSV5	truA	RMT	GIP	tRNA pseudouridine synthase TruA	CHR	1711294-1712145/R	852	283	ok	ok	-	5.4.99.12
HVO_1853	D4GSV6		GEN	MIS	UspA domain protein	CHR	1712217-1712663/R	447	148	ok	ok	-
HVO_1854	D4GSV7	hisS	TL	GIP	histidine--tRNA ligase	CHR	1712786-1714081/R	1296	431	ok	ok	-	6.1.1.21
HVO_1855	D4GSV8		TP	TP_CP	DMT superfamily transport protein	CHR	1714136-1715041/R	906	301	ok	ok	-
HVO_1856	D4GSV9		CHY	UNASS	conserved hypothetical protein	CHR	1715144-1715734/R	591	196	ok	ok	-
HVO_1857	D4GSW0		GEN	MIS	PDCD5 family DNA-binding protein	CHR	1715738-1716100/R	363	120	ok	ok	-
HVO_1858	D4GSW1	rps19e	TL	GIP	30S ribosomal protein S19e	CHR	1716206-1716661/R	456	151	ok	ok	-
HVO_1859	D4GSW2		GEN	MIS	UPF0104 family protein	CHR	1716776-1717804/R	1029	342	ok	ok	-
HVO_1860	#N/A		-	#N/A	spurious ORF	CHR	1717837-1717962/R	126	41	del		-
HVO_1861	D4GSW4	thiL	COM	MET	thiamine-monophosphate kinase	CHR	1717971-1718864/F	894	297	ok	ok	-	2.7.4.16
HVO_1862	D4GSW5		GEN	MIS	M50 family metalloprotease	CHR	1718904-1720043/R	1140	379	ok	ok	-	3.4.24.-
HVO_1863	D4GSW6		CHY	UNASS	conserved hypothetical protein	CHR	1720493-1720738/R	246	81	ok	ok	-
HVO_1864	D4GSW7	moaE	COM	MET	molybdopterin synthase catalytic subunit	CHR	1721045-1721830/R	786	261	ok	ok	-	2.8.1.12
HVO_1865	D4GSW8		CHY	UNASS	conserved hypothetical protein	CHR	1721855-1722199/R	345	114	ok	ok	-
HVO_1866	D4GSW9	pyrH	NUM	MET	uridylate kinase	CHR	1722293-1723006/F	714	237	ok	ok	-	2.7.4.22
HVO_1867	D4GSX0	lysS	TL	GIP	lysine--tRNA ligase	CHR	1723008-1724675/F	1668	555	ok	ok	-	6.1.1.6
HVO_1868	D4GSX1		CHY	UNASS	conserved hypothetical protein	CHR	1724727-1725266/R	540	179	ok	ok	-
HVO_1869	D4GSX2		CHY	UNASS	conserved hypothetical protein	CHR	1725397-1725873/F	477	158	ok	ok	-
HVO_1870	D4GSX3		GEN	MIS	M50 family metalloprotease	CHR	1726022-1727809/F	1788	595	ok	ok	-	3.4.24.-
HVO_1871	D4GSX4	chdC, hemQ, pitA	COM	MET	coproheme decarboxylase ChdC	CHR	1727916-1729421/F	1506	501	ok	ok	-	1.3.98.5
HVO_1872	D4GSX5		CHY	UNASS	conserved hypothetical protein	CHR	1729602-1729850/R	249	82	ok	ok	-
HVO_1873	D4GSX6		CHY	UNASS	conserved hypothetical protein	CHR	1730131-1730301/R	171	56	ok	ok	-
HVO_1874	D4GSX7		GEN	MIS	probable oxidoreductase (aldo-keto reductase family protein)	CHR	1730301-1731374/R	1074	357	ok	ok	-	1.1.1.-
HVO_1875	D4GSX8		GEN	MIS	O-acetyltransferase (homolog to galactoside O-acetyltransferase)	CHR	1731564-1732481/F	918	305	ok	ok	-	2.3.1.-
HVO_1876	D4GSX9		GEN	MIS	small CPxCG-related zinc finger protein	CHR	1732593-1732892/F	300	99	ok	ok	-
HVO_1876A	L9VCK7		CHY	UNASS	conserved hypothetical protein	CHR	1732943-1733122/F	180	59	ok	ok	-
HVO_1878	D4GSY0	nadE	COM	MET	NAD synthase, ammonia-dependent	CHR	1733825-1734655/F	831	276	ok	ok	-	6.3.1.5
HVO_1879	D4GSY1	fadA3	LIP	MET	enoyl-CoA hydratase	CHR	1734697-1735392/R	696	231	ok	ok	-	4.2.1.17
HVO_1880	D4GSY2		CHY	UNASS	conserved hypothetical protein	CHR	1735453-1736130/F	678	225	ok	ok	-
HVO_1882	D4GSY3		MIS	MIS	pectin esterase	CHR	1736369-1737445/R	1077	358	ok	ok	-	3.1.1.11
HVO_1883	D4GSY4		GEN	MIS	DUF457 family protein	CHR	1737687-1738298/R	612	203	ok	ok	-
HVO_1884	D4GSY5		CHY	UNASS	conserved hypothetical protein	CHR	1738397-1739014/F	618	205	ok	ok	-
HVO_1885	D4GSY6	trkA3	GEN	MIS	TrkA domain protein	CHR	1739055-1739708/F	654	217	ok	ok	-
HVO_1886	D4GSY7	tupC	TP	TP_CP	ABC-type transport system ATP-binding protein (probable substrate tungstate)	CHR	1740018-1740884/R	867	288	ok	ok	-
HVO_1887	D4GSY8	tupB	TP	TP_CP	ABC-type transport system permease protein (probable substrate tungstate)	CHR	1740881-1741579/R	699	232	ok	ok	-
HVO_1888	D4GSY9	tupA	TP	TP_CP	ABC-type transport system periplasmic substrate-binding protein (probable substrate tungstate)	CHR	1741604-1742632/R	1029	342	ok	ok	-
HVO_1888_A	#N/A		CHY	UNASS	conserved hypothetical protein	CHR	1742773-1742871/F	99	32	ok	ok	-
HVO_1889	D4GSZ0		CHY	UNASS	conserved hypothetical protein	CHR	1742864-1743340/F	477	158	ok	ok	-
HVO_1890	D4GSZ1		CHY	UNASS	conserved hypothetical protein	CHR	1743400-1743573/R	174	57	ok	ok	-
HVO_1891	D4GSZ2		CHY	UNASS	conserved hypothetical protein	CHR	1743570-1743746/R	177	58	ok	ok	-
HVO_1892	D4GSZ3		GEN	MIS	UCP008459 family protein	CHR	1743807-1744214/R	408	135	ok	ok	-
HVO_1893	D4GSZ4	ham1	NUM	MET	XTP/dITP diphosphatase	CHR	1744375-1745007/R	633	210	ok	ok	-	3.6.1.66
HVO_1894	D4GSZ5		GEN	MIS	DUF5808 domain protein	CHR	1745062-1745340/R	279	92	ok	ok	-
HVO_1895	D4GSZ6	kae1	RMT	GIP	KEOPS complex subunit Kae1/Bud32	CHR	1745405-1747063/R	1659	552	ok	ok	-	2.3.1.234
HVO_1896	D4GTC9	rps24e	TL	GIP	30S ribosomal protein S24e	CHR	1747097-1747402/R	306	101	ok	ok	-
HVO_1897	D4GTD0		COM	MET	dephospho-CoA kinase (GTP)	CHR	1747471-1748010/R	540	179	ok	ok	-	2.7.1.-
HVO_1898	D4GTD1	spt4, rpoE2	TC	GIP	transcription elongation factor Spt4	CHR	1748024-1748221/R	198	65	ok	ok	-
HVO_1899	D4GTD2	rpo7, rpoE1	TC	GIP	DNA-directed RNA polymerase subunit Rpo7	CHR	1748221-1748793/R	573	190	ok	ok	-	2.7.7.6
HVO_1900	D4GTD3		GEN	MIS	DUF188 family protein	CHR	1748801-1749190/R	390	129	ok	ok	-
HVO_1901	D4GTD4	tif2c	TL	GIP	translation initiation factor aIF-2 gamma subunit	CHR	1749192-1750427/R	1236	411	ok	ok	-
HVO_1902	D4GTD5		CHY	UNASS	conserved hypothetical protein	CHR	1750666-1751475/R	810	269	ok	ok	-
HVO_1903	D4GTD6		GEN	MIS	DUF5787 domain protein	CHR	1751599-1752582/F	984	327	ok	ok	-
HVO_1904	D4GTD7		CHY	UNASS	conserved hypothetical protein	CHR	1752587-1752799/R	213	70	ok	ok	-
HVO_1905	D4GTD8		GEN	MIS	beta-lactamase domain protein	CHR	1752796-1753620/R	825	274	ok	ok	-
HVO_1906	D4GTD9		CHY	UNASS	conserved hypothetical protein	CHR	1754022-1754762/F	741	246	ok	ok	-
HVO_1907	D4GTE0	cdc48d	GEN	MIS	arNOG05511 family protein (AAA-type ATPase core domain protein)	CHR	1754807-1756231/R	1425	474	ok	ok	-
HVO_1908	D4GTE1	nasA	MIS	MIS	assimilatory nitrate reductase	CHR	1756594-1758696/F	2103	700	ok	ok	-	1.7.7.2
HVO_1909	-	nasC, mobA3	COM	MET	molybdenum cofactor guanylyltransferase (nonfunctional)	CHR	1758755-1759087/F	333	110	ok	ok	-	2.7.7.77
	#N/A			#N/A			1759090-1759386/F	297	98
HVO_1911	-	nasD, nirA2	MIS	MIS	nitrite reductase (ferredoxin) (nonfunctional)	CHR	1759649-1760770/F	1122	373	ok	ok	-	1.7.7.1
	#N/A			#N/A			1760773-1761402/F	630	209
HVO_1913	D4GTE2		CHY	UNASS	conserved hypothetical protein	CHR	1761405-1761608/F	204	67	ok	ok	-
HVO_1914	D4GTE3	acaB3	LIP	MET	acetyl-CoA C-acyltransferase	CHR	1761736-1762869/F	1134	377	ok	ok	-	2.3.1.16
HVO_1915	D4GTE4		CHY	UNASS	conserved hypothetical protein	CHR	1763000-1763173/F	174	57	ok	ok	-
HVO_1916	D4GTE5	kef1	TP	TP_CP	Kef-type transport system	CHR	1763225-1765132/R	1908	635	ok	ok	-
HVO_1917	D4GTE6	acs6	LIP	MET	acyl-CoA synthetase	CHR	1765262-1767262/R	2001	666	ok	ok	-	6.2.1.-
HVO_1918	D4GTE7		GEN	MIS	beta-lactamase domain protein	CHR	1767360-1768268/R	909	302	ok	ok	-
HVO_1919	D4GTE8		CHY	UNASS	conserved hypothetical protein	CHR	1768353-1768697/F	345	114	ok	ok	-
HVO_1920	D4GTE9		TP	TP_CP	DASS family transport protein	CHR	1768729-1770297/F	1569	522	ok	ok	-
HVO_1921	D4GTF0	serS	TL	GIP	serine--tRNA ligase	CHR	1770475-1771857/F	1383	460	ok	ok	-	6.1.1.11
HVO_1922	D4GTF1		GEN	MIS	DUF1486 family protein	CHR	1771907-1772260/R	354	117	ok	ok	-
HVO_1923	D4GTF2		RMT	GIP	16S rRNA aminocarboxypropyltransferase	CHR	1772389-1772886/F	498	165	ok	ok	-	2.5.1.-
HVO_1924	D4GTF3		GEN	MIS	DUF5518 domain protein	CHR	1772932-1773294/R	363	120	ok	ok	-
HVO_1925	D4GTF4		GEN	MIS	probable GTP-binding protein	CHR	1773508-1774485/F	978	325	ok	ok	-
HVO_1926	D4GTF5		GEN	MIS	SIMPL domain protein	CHR	1774629-1775381/R	753	250	ok	ok	-
HVO_1927	D4GTF6		GEN	MIS	DUF389 family protein	CHR	1775472-1776776/R	1305	434	ok	ok	-
HVO_1928	D4GTF7		COM	MET	probable COG0212-type thiamine metabolism protein	CHR	1776819-1777550/R	732	243	ok	ok	-
HVO_1929	D4GTF8		REG	ENV	HTH-10 family transcription regulator	CHR	1777642-1778232/R	591	196	ok	ok	-
HVO_1930	#N/A		-	#N/A	spurious ORF	CHR	1778466-1778777/R	312	103	del		-
HVO_1930_A	#N/A		GEN	MIS	HTH domain protein	CHR	1778718-1779050/F	333	110	ok	ok	-
HVO_1931	D4GTG0	engB	GEN	MIS	probable GTP-binding protein EngB	CHR	1779189-1779806/F	618	205	ok	ok	-
HVO_1932	D4GTG1	ddh, serA5	MIS	MIS	D-2-hydroxyacid dehydrogenase (NADP)	CHR	1779866-1780792/R	927	308	ok	ok	-	1.1.1.272
HVO_1933	D4GTG2		GEN	MIS	DUF3179 family protein (nonfunctional)	CHR	1781067-1781150/R	84	27	ok	ok	-
	#N/A			#N/A			1780813-1781067/R	255	84
HVO_1934	D4GTG3	tif2Bb	TL	GIP	NUDIX family hydrolase / translation initiation factor aIF-2B beta subunit	CHR	1781433-1782674/R	1242	413	ok	ok	-
HVO_1935	D4GTG4		MIS	MIS	MJ0936 family phosphodiesterase	CHR	1782735-1783229/F	495	164	ok	ok	-	3.1.4.-
HVO_1936	D4GTG5	cofE	COM	MET	coenzyme F420:L-glutamate ligase	CHR	1783347-1784102/F	756	251	ok	ok	-	6.3.2.31,6.3.2.34
HVO_1937	D4GTG6	mer	MIS	MIS	probable 5,10-methylenetetrahydrofolate reductase	CHR	1784155-1785141/F	987	328	ok	ok	-	1.5.99.-
HVO_1937_A	#N/A		CHY	UNASS	conserved hypothetical protein	CHR	1785095-1785331/R	237	78	ok	ok	-
HVO_1938	D4GTG7		GEN	MIS	small CPxCG-related zinc finger protein	CHR	1785485-1785712/F	228	75	ok	ok	-
HVO_1939	D4GTG8	mutLa	RRR	GIP	DNA mismatch repair protein MutL	CHR	1785835-1787526/R	1692	563	ok	ok	-
HVO_1940	D4GTG9	mutS1a	RRR	GIP	DNA mismatch repair protein MutS	CHR	1787523-1790288/R	2766	921	ok	ok	-
HVO_1941	D4GTH0		MIS	MIS	AAA-type ATPase (MoxR subfamily)	CHR	1790495-1791451/F	957	318	ok	ok	-
[truncated: 2,357 more rows]
